# Supplementary material for: Metagenomic insights into the wastewater resistome before and after purification at large‑scale wastewater treatment plants in the Moscow city
Source: Sci Rep. 2024 Mar 15;14:6349. doi: 10.1038/s41598-024-56870-0 (PMC10942971; doi:10.1038/s41598-024-56870-0)
Supplement: Supplementary file 1 — Supplementary Tables. [file 41598_2024_56870_MOESM1_ESM.zip › Table S3.xls]

## Sheet: Table S3
	Table S3. ARGs identified in metagenomic contigs

## Sheet: ARGs in INFL
Protein identifier	Gene symbol	Sequence name	Scope	Element type	Element subtype	Class	Subclass	Method	Target length	Reference sequence length	% Coverage of reference sequence	% Identity to reference sequence	Alignment length	Accession of closest sequence	Name of closest sequence	HMM id	HMM description	Resistance Mechanism	Sequence length (bp)	Sequencing coverage	Abundance in resistome, %	Abundance in the metagenome, %
NODE_229564_length_1980_cov_84.966234_1	qac	Qac family quaternary ammonium compound efflux SMR transporter	core	STRESS	BIOCIDE	QUATERNARY AMMONIUM	QUATERNARY AMMONIUM	HMM	103	110	91.82	93.07	101	WP_057094859.1	Qac family quaternary ammonium compound efflux SMR transporter	NF033137.0	Qac family quaternary ammonium compound efflux SMR transporter	antibiotic efflux	1980	84.9662	0.425696	3.51e-05
NODE_163096_length_2426_cov_61.238718_2	blaOXA	oxacillin-hydrolyzing class D beta-lactamase OXA-20	core	AMR	AMR	BETA-LACTAM	BETA-LACTAM	EXACTP	267	266	100	100	266	WP_000586782.1	oxacillin-hydrolyzing class D beta-lactamase OXA-20	NF012161.0	class D beta-lactamase	antibiotic inactivation	2426	61.2387	0.306816	0.000172232
NODE_163096_length_2426_cov_61.238718_1	qac	Qac family quaternary ammonium compound efflux SMR transporter	core	STRESS	BIOCIDE	QUATERNARY AMMONIUM	QUATERNARY AMMONIUM	HMM	111	110	100	82.73	110	WP_000800531.1	Qac family quaternary ammonium compound efflux SMR transporter	NF033137.0	Qac family quaternary ammonium compound efflux SMR transporter	antibiotic efflux	2426	61.2387	0.306816	2.45e-05
NODE_7714_length_13256_cov_13.695326_8	blaLHK	LHK family class C beta-lactamase	core	AMR	AMR	BETA-LACTAM	BETA-LACTAM	BLASTP	391	390	100	97.18	390	WP_104531869.1	class C beta-lactamase LHK-6	NF033569.1	LHK family class C beta-lactamase	antibiotic inactivation	13256	13.6953	0.0686189	3.95e-05
NODE_124181_length_2845_cov_13.410753_2	blaOXA	class D beta-lactamase	core	AMR	AMR	BETA-LACTAM	BETA-LACTAM	HMM	267	289	82.01	46.89	241	WP_075071939.1	class D beta-lactamase	NF012161.0	class D beta-lactamase	antibiotic inactivation	2845	13.4108	0.0671885	3.44e-05
NODE_76843_length_3747_cov_5.915222_4	aac(3)-I	AAC(3)-I family aminoglycoside 3-N-acetyltransferase	core	AMR	AMR	AMINOGLYCOSIDE	GENTAMICIN	HMM	163	152	90.13	59.71	139	ABL71428.1	AAC(3)-I family aminoglycoside 3-N-acetyltransferase	NF033083.0	AAC(3)-I family aminoglycoside 3-N-acetyltransferase	antibiotic inactivation	3747	5.91522	0.0296347	7.79e-06
NODE_44074_length_5116_cov_5.963841_2	abc-f	ABC-F type ribosomal protection protein	core	AMR	AMR	MACROLIDE	MACROLIDE	HMM	629	655	93.74	32.22	627	WP_063854496.1	ABC-F type ribosomal protection protein	NF000355.3	ABC-F type ribosomal protection protein	antibiotic target protection	5116	5.96384	0.0298834	3.06e-05
NODE_9156_length_12146_cov_8.130014_12	arr	NAD()--rifampin ADP-ribosyltransferase	core	AMR	AMR	RIFAMYCIN	RIFAMYCIN	HMM	136	150	88.67	58.65	133	WP_052238312.1	NAD()--rifampin ADP-ribosyltransferase	NF033144.1	NAD()--rifampin ADP-ribosyltransferase	antibiotic inactivation	12146	8.13001	0.040736	1.27e-05
NODE_2818_length_21727_cov_7.056986_14	arr	NAD()--rifampin ADP-ribosyltransferase	core	AMR	AMR	RIFAMYCIN	RIFAMYCIN	HMM	136	143	90.91	60.77	130	WP_063842202.1	NAD()--rifampin ADP-ribosyltransferase	NF033144.1	NAD()--rifampin ADP-ribosyltransferase	antibiotic inactivation	21727	7.05699	0.0353563	1.06e-05
NODE_358279_length_1512_cov_4.770075_1	bla	subclass B1 metallo-beta-lactamase	core	AMR	AMR	BETA-LACTAM	BETA-LACTAM	HMM	198	249	76.31	51.05	190	WP_005821510.1	subclass B1 metallo-beta-lactamase	NF033088.2	subclass B1 metallo-beta-lactamase	antibiotic inactivation	1512	4.77008	0.0239026	7.23e-06
NODE_103883_length_3155_cov_23.861613_3	mcr-5	phosphoethanolamine--lipid A transferase MCR-5.1	core	AMR	AMR	COLISTIN	COLISTIN	EXACTP	548	547	100	100	547	WP_053821788.1	phosphoethanolamine--lipid A transferase MCR-5.1	NF033463.1	MCR-5 family phosphoethanolamine--lipid A transferase	antibiotic target alteration	3155	23.8616	0.119554	0.000121919
NODE_49647_length_4787_cov_11.339180_3	blaOXA	class D beta-lactamase	core	AMR	AMR	BETA-LACTAM	BETA-LACTAM	HMM	276	260	96.15	65.2	250	WP_032488481.1	class D beta-lactamase	NF012161.0	class D beta-lactamase	antibiotic inactivation	4787	11.3392	0.0568127	2.42e-05
NODE_262147_length_1828_cov_6.560632_1	aad9	ANT(9) family aminoglycoside nucleotidyltransferase	core	AMR	AMR	AMINOGLYCOSIDE	AMINOGLYCOSIDE	EXACTP	259	258	100	100	258	WP_002578722.1	ANT(9) family aminoglycoside nucleotidyltransferase	NF012212.0	ANT(9) family aminoglycoside nucleotidyltransferase	antibiotic inactivation	1828	6.56063	0.0328687	1.57e-05
NODE_64661_length_4126_cov_16.786048_4	vanR	VanR-ABDEGLN family response regulator transcription factor	core	AMR	AMR	GLYCOPEPTIDE	VANCOMYCIN	HMM	234	232	99.14	65.65	230	WP_011461303.1	VanR-ABDEGLN family response regulator transcription factor	NF033117.2	VanR-ABDEGLN family response regulator transcription factor	antibiotic target alteration	4126	16.786	0.0841048	4.13e-05
NODE_169709_length_2371_cov_20.550086_2	floR2	chloramphenicol/florfenicol efflux MFS transporter FloR2	core	AMR	AMR	PHENICOL	CHLORAMPHENICOL/FLORFENICOL	EXACTP	405	404	100	100	404	WP_000214125.1	chloramphenicol/florfenicol efflux MFS transporter FloR2	NF000219.1	chloramphenicol/florfenicol efflux MFS transporter FloR	antibiotic efflux	2371	20.5501	0.102959	7.72e-05
NODE_5451_length_15775_cov_6.072901_13	vanG	D-alanine--D-serine ligase VanG	core	AMR	AMR	GLYCOPEPTIDE	VANCOMYCIN	HMM	347	366	98.36	55.68	361	PBI24747.1	D-alanine--D-serine ligase VanG	NF000091.3	D-alanine--D-serine ligase VanG	antibiotic target alteration	15775	6.0729	0.0304224	2.12e-05
NODE_5451_length_15775_cov_6.072901_11	vanR	VanR-ABDEGLN family response regulator transcription factor	core	AMR	AMR	GLYCOPEPTIDE	VANCOMYCIN	HMM	232	232	99.57	71.67	233	WP_063856715.1	VanR-ABDEGLN family response regulator transcription factor	NF033117.2	VanR-ABDEGLN family response regulator transcription factor	antibiotic target alteration	15775	6.0729	0.0304224	1.61e-05
NODE_5451_length_15775_cov_6.072901_15	vanT	VanT-G-like membrane-bound serine racemase	core	AMR	AMR	GLYCOPEPTIDE	VANCOMYCIN	HMM	694	712	99.44	46.05	708	WP_021418922.1	VanT-G-like membrane-bound serine racemase	NF033131.1	VanT-G-like membrane-bound serine racemase	antibiotic target alteration	15775	6.0729	0.0304224	4.91e-05
NODE_37821_length_5570_cov_4.108613_2	blaOXA	class D beta-lactamase	core	AMR	AMR	BETA-LACTAM	BETA-LACTAM	HMM	272	289	95.16	45.85	277	WP_075071939.1	class D beta-lactamase	NF012161.0	class D beta-lactamase	antibiotic inactivation	5570	4.10861	0.0205857	1.02e-05
NODE_160799_length_2447_cov_8.762542_1	bla	subclass B3 metallo-beta-lactamase	core	AMR	AMR	BETA-LACTAM	BETA-LACTAM	HMM	306	318	82.08	41.97	274	WP_122630832.1	subclass B3 metallo-beta-lactamase	NF033105.1	subclass B3 metallo-beta-lactamase	antibiotic inactivation	2447	8.76254	0.0438974	3.56e-05
NODE_23730_length_7214_cov_17.453276_9	arr	NAD()--rifampin ADP-ribosyltransferase	core	AMR	AMR	RIFAMYCIN	RIFAMYCIN	HMM	250	150	84.67	48.03	127	WP_063857695.1	NAD()--rifampin ADP-ribosyltransferase	NF033144.1	NAD()--rifampin ADP-ribosyltransferase	antibiotic inactivation	7214	17.4533	0.0874424	4.26e-05
NODE_67940_length_4012_cov_4.710639_1	bla	class A beta-lactamase	core	AMR	AMR	BETA-LACTAM	BETA-LACTAM	HMM	295	303	88.45	40.67	268	WP_041881964.1	class A beta-lactamase	NF033103.1	class A beta-lactamase	antibiotic inactivation	4012	4.71064	0.023602	1.58e-05
NODE_5461_length_15761_cov_6.441933_12	arr	NAD()--rifampin ADP-ribosyltransferase	core	AMR	AMR	RIFAMYCIN	RIFAMYCIN	HMM	152	137	93.43	55.47	128	WP_012695486.1	NAD()--rifampin ADP-ribosyltransferase	NF033144.1	NAD()--rifampin ADP-ribosyltransferase	antibiotic inactivation	15761	6.44193	0.0322778	5.17e-06
NODE_11603_length_10667_cov_10.343856_12	bla	subclass B1 metallo-beta-lactamase	core	AMR	AMR	BETA-LACTAM	BETA-LACTAM	HMM	295	255	94.9	50.61	245	WP_109545042.1	subclass B1 metallo-beta-lactamase	NF033088.2	subclass B1 metallo-beta-lactamase	antibiotic inactivation	10667	10.3439	0.051827	2.98e-05
NODE_22476_length_7439_cov_7.153711_3	arr	NAD()--rifampin ADP-ribosyltransferase	core	AMR	AMR	RIFAMYCIN	RIFAMYCIN	HMM	144	137	97.08	59.4	133	WP_012695486.1	NAD()--rifampin ADP-ribosyltransferase	NF033144.1	NAD()--rifampin ADP-ribosyltransferase	antibiotic inactivation	7439	7.15371	0.0358435	6.95e-06
NODE_84484_length_3550_cov_7.174249_2	vat	Vat family streptogramin A O-acetyltransferase	core	AMR	AMR	STREPTOGRAMIN	STREPTOGRAMIN	HMM	231	221	95.93	59.91	212	WP_005164767.1	Vat family streptogramin A O-acetyltransferase	NF000311.1	Vat family streptogramin A O-acetyltransferase	antibiotic inactivation	3550	7.17425	0.0359472	1.9e-05
NODE_65123_length_4108_cov_4.367876_1	vat	Vat family streptogramin A O-acetyltransferase	core	AMR	AMR	STREPTOGRAMIN	STREPTOGRAMIN	HMM	192	221	85.97	63.16	190	WP_005164767.1	Vat family streptogramin A O-acetyltransferase	NF000311.1	Vat family streptogramin A O-acetyltransferase	antibiotic inactivation	4108	4.36788	0.0218813	1.11e-05
NODE_53332_length_4599_cov_36.042694_7	bla	class A beta-lactamase	core	AMR	AMR	BETA-LACTAM	BETA-LACTAM	HMM	288	292	93.49	60.93	279	WP_015060700.1	class A beta-lactamase	NF033103.1	class A beta-lactamase	antibiotic inactivation	4599	36.0427	0.180586	0.000109994
NODE_89403_length_3438_cov_6.587644_4	arr	NAD()--rifampin ADP-ribosyltransferase	core	AMR	AMR	RIFAMYCIN	RIFAMYCIN	HMM	137	143	93.71	52.99	134	WP_063842202.1	NAD()--rifampin ADP-ribosyltransferase	NF033144.1	NAD()--rifampin ADP-ribosyltransferase	antibiotic inactivation	3438	6.58764	0.0330034	8.61e-06
NODE_42678_length_5208_cov_31.014555_5	vanR	VanR-ABDEGLN family response regulator transcription factor	core	AMR	AMR	GLYCOPEPTIDE	VANCOMYCIN	HMM	234	233	99.57	78.11	233	AXB64454.1	VanR-ABDEGLN family response regulator transcription factor	NF033117.2	VanR-ABDEGLN family response regulator transcription factor	antibiotic target alteration	5208	31.0146	0.155388	6.34e-05
NODE_94384_length_3335_cov_4.545122_2	catP	type A-11 chloramphenicol O-acetyltransferase CatP	core	AMR	AMR	PHENICOL	CHLORAMPHENICOL	EXACTP	208	207	100	100	207	WP_002570989.1	type A-11 chloramphenicol O-acetyltransferase CatP	NF000491.1	type A chloramphenicol O-acetyltransferase	antibiotic inactivation	3335	4.54512	0.0227728	1.14e-05
NODE_109000_length_3070_cov_3.348590_3	abc-f	ABC-F type ribosomal protection protein	core	AMR	AMR	MACROLIDE	MACROLIDE	HMM	496	494	99.6	64.04	495	WP_002294513.1	ABC-F type ribosomal protection protein	NF000355.3	ABC-F type ribosomal protection protein	NONE	3070	3.34859	0.0167816	1.74e-05
NODE_266752_length_1809_cov_6.118586_2	bla	class A beta-lactamase	core	AMR	AMR	BETA-LACTAM	BETA-LACTAM	HMM	321	293	96.93	74.3	284	WP_011270171.1	class A beta-lactamase	NF033103.1	class A beta-lactamase	antibiotic inactivation	1809	6.11859	0.0306505	1.89e-05
NODE_157120_length_2481_cov_4.107585_1	ampC	class C beta-lactamase	core	AMR	AMR	BETA-LACTAM	BETA-LACTAM	HMM	381	380	100	73.68	380	WP_011339581.1	class C beta-lactamase	NF033085.1	class C beta-lactamase	antibiotic inactivation	2481	4.10759	0.0205753	1.49e-05
NODE_82472_length_3599_cov_4.074774_5	blaOXA	class D beta-lactamase	core	AMR	AMR	BETA-LACTAM	BETA-LACTAM	HMM	270	274	95.26	68.2	261	WP_000722315.1	class D beta-lactamase	NF000270.1	class D beta-lactamase	antibiotic inactivation	3599	4.07477	0.0204198	9.43e-06
NODE_128100_length_2794_cov_2.635268_3	blaOXA	class D beta-lactamase	core	AMR	AMR	BETA-LACTAM	BETA-LACTAM	HMM	261	260	99.62	69.88	259	WP_032488481.1	class D beta-lactamase	NF012161.0	class D beta-lactamase	antibiotic inactivation	2794	2.63527	0.0132055	4.75e-06
NODE_36267_length_5698_cov_4.466241_5	blaOXA	class D beta-lactamase	core	AMR	AMR	BETA-LACTAM	BETA-LACTAM	HMM	260	258	95.74	59.27	248	WP_094865115.1	class D beta-lactamase	NF012161.0	class D beta-lactamase	antibiotic inactivation	5698	4.46624	0.0223789	1.07e-05
NODE_45004_length_5055_cov_7.405000_4	aac(3)-I	AAC(3)-I family aminoglycoside 3-N-acetyltransferase	core	AMR	AMR	AMINOGLYCOSIDE	GENTAMICIN	HMM	156	152	96.71	64.63	147	ABL71428.1	AAC(3)-I family aminoglycoside 3-N-acetyltransferase	NF033083.0	AAC(3)-I family aminoglycoside 3-N-acetyltransferase	antibiotic inactivation	5055	7.405	0.0370977	9.87e-06
NODE_166988_length_2393_cov_24.307528_1	blaRCP	RCP family class A beta-lactamase	core	AMR	AMR	BETA-LACTAM	BETA-LACTAM	EXACTP	294	293	100	100	293	WP_028030786.1	RCP family class A beta-lactamase	NF033466.0	RCP family class A beta-lactamase	antibiotic inactivation	2393	24.3075	0.121783	5.98e-05
NODE_56716_length_4439_cov_21.450046_3	blaR1	BlaR1 family beta-lactam sensor/signal transducer	core	AMR	AMR	BETA-LACTAM	BETA-LACTAM	HMM	603	593	99.16	35.38	602	WP_012705551.1	BlaR1 family beta-lactam sensor/signal transducer	NF000326.1	BlaR1 family beta-lactam sensor/signal transducer	antibiotic inactivation	4439	21.4501	0.107468	0.000110791
NODE_56716_length_4439_cov_21.450046_4	blaOXA	class D beta-lactamase	core	AMR	AMR	BETA-LACTAM	BETA-LACTAM	HMM	267	289	88.24	43.97	257	WP_075071939.1	class D beta-lactamase	NF012161.0	class D beta-lactamase	antibiotic inactivation	4439	21.4501	0.107468	6.8e-05
NODE_31709_length_6147_cov_13.081254_1	bla	subclass B1 metallo-beta-lactamase	core	AMR	AMR	BETA-LACTAM	BETA-LACTAM	HMM	247	249	88.35	59.55	220	WP_085562383.1	subclass B1 metallo-beta-lactamase	NF033088.2	subclass B1 metallo-beta-lactamase	antibiotic inactivation	6147	13.0813	0.0655404	2.98e-05
NODE_22660_length_7409_cov_6.660865_1	erm(51)	23S rRNA (adenine(2058)-N(6))-methyltransferase Erm(51)	core	AMR	AMR	MACROLIDE	MACROLIDE	BLASTP	264	263	100	99.62	263	WP_131386768.1	23S rRNA (adenine(2058)-N(6))-methyltransferase Erm(51)	NF000499.1	23S ribosomal RNA methyltransferase Erm	antibiotic target alteration	7409	6.66087	0.0333766	2.26e-05
NODE_138105_length_2674_cov_5.817106_1	cml	Cmx/CmrA family chloramphenicol efflux MFS transporter	core	AMR	AMR	PHENICOL	CHLORAMPHENICOL	HMM	388	391	94.12	52.42	372	WP_005297378.1	Cmx/CmrA family chloramphenicol efflux MFS transporter	NF033135.1	Cmx/CmrA family chloramphenicol efflux MFS transporter	antibiotic efflux	2674	5.81711	0.0291475	2.11e-05
NODE_174893_length_2329_cov_3.622252_4	bla	class A beta-lactamase	core	AMR	AMR	BETA-LACTAM	BETA-LACTAM	HMM	236	305	74.43	51.75	228	WP_010926363.1	class A beta-lactamase	NF033103.1	class A beta-lactamase	antibiotic inactivation	2329	3.62225	0.0181498	7.17e-06
NODE_140760_length_2645_cov_3.576834_4	arr	NAD()--rifampin ADP-ribosyltransferase	core	AMR	AMR	RIFAMYCIN	RIFAMYCIN	HMM	149	143	95.8	60.99	141	WP_063842202.1	NAD()--rifampin ADP-ribosyltransferase	NF033144.1	NAD()--rifampin ADP-ribosyltransferase	antibiotic inactivation	2645	3.57683	0.0179218	4.58e-06
NODE_28174_length_6556_cov_3.369943_5	blaOXA	class D beta-lactamase	core	AMR	AMR	BETA-LACTAM	BETA-LACTAM	HMM	278	301	91.69	49.1	277	WP_148281568.1	class D beta-lactamase	NF012161.0	class D beta-lactamase	antibiotic inactivation	6556	3.36994	0.0168852	8.79e-06
NODE_8277_length_12793_cov_28.981551_2	bla	class A beta-lactamase. subclass A2	core	AMR	AMR	BETA-LACTAM	BETA-LACTAM	HMM	320	300	89.33	53.73	268	WP_032579291.1	class A beta-lactamase. subclass A2	NF012099.1	class A beta-lactamase. subclass A2	antibiotic inactivation	12793	28.9815	0.145209	4.64e-05
NODE_71551_length_3897_cov_26.088235_4	lnu(AN2)	lincosamide nucleotidyltransferase Lnu(AN2)	core	AMR	AMR	LINCOSAMIDE	LINCOSAMIDE	EXACTP	171	170	100	100	170	WP_004308783.1	lincosamide nucleotidyltransferase Lnu(AN2)	NF000153.1	lincosamide nucleotidyltransferase Lnu(AN2)	antibiotic inactivation	3897	26.0882	0.130708	3.55e-05
NODE_71551_length_3897_cov_26.088235_5	mef(En2)	macrolide efflux MFS transporter Mef(En2)	core	AMR	AMR	MACROLIDE	MACROLIDE	BLASTP	402	401	100	99.5	401	WP_063853729.1	macrolide efflux MFS transporter Mef(En2)	NF000154.1	macrolide efflux MFS transporter Mef(En2)	antibiotic efflux	3897	26.0882	0.130708	0.000107383
NODE_59133_length_4335_cov_22.536449_1	bla	class A beta-lactamase. subclass A2	core	AMR	AMR	BETA-LACTAM	BETA-LACTAM	HMM	300	296	96.28	50.17	291	WP_005827792.1	class A beta-lactamase. subclass A2	NF012099.1	class A beta-lactamase. subclass A2	antibiotic inactivation	4335	22.5364	0.11291	5.43e-05
NODE_37525_length_5593_cov_10.172806_4	ampC	class C beta-lactamase	core	AMR	AMR	BETA-LACTAM	BETA-LACTAM	HMM	351	379	92.35	85.71	350	WP_230924646.1	class C beta-lactamase	NF033085.1	class C beta-lactamase	antibiotic inactivation	5593	10.1728	0.0509666	2.21e-05
NODE_13796_length_9721_cov_6.986551_8	cblA	CblA family class A beta-lactamase	core	AMR	AMR	BETA-LACTAM	CEPHALOSPORIN	BLASTP	297	296	100	99.32	296	WP_005827792.1	CblA family class A beta-lactamase	NF033098.1	CblA family class A beta-lactamase	antibiotic inactivation	9721	6.98655	0.0350039	2.15e-05
NODE_25803_length_6887_cov_6.182523_1	bla	class A beta-lactamase	core	AMR	AMR	BETA-LACTAM	BETA-LACTAM	HMM	292	301	99	41.61	298	WP_032494759.1	class A beta-lactamase	NF033103.1	class A beta-lactamase	antibiotic inactivation	6887	6.18252	0.0309718	8.35e-06
NODE_63425_length_4170_cov_11.714702_2	blaOXA	OXA-12 family class D beta-lactamase OXA-912	core	AMR	AMR	BETA-LACTAM	BETA-LACTAM	EXACTP	265	264	100	100	264	WP_040068451.1	OXA-12 family class D beta-lactamase OXA-912	NF033702.0	OXA-12 family class D beta-lactamase	antibiotic inactivation	4170	11.7147	0.0586888	3.39e-05
NODE_61293_length_4251_cov_4.792421_4	blaOXA	class D beta-lactamase	core	AMR	AMR	BETA-LACTAM	BETA-LACTAM	HMM	257	253	100	51.94	258	WP_046991607.1	class D beta-lactamase	NF012161.0	class D beta-lactamase	antibiotic inactivation	4251	4.79242	0.0240062	1.1e-05
NODE_98316_length_3257_cov_3.613367_2	aac(6')	AAC(6')-Ia family aminoglycoside 6'-N-acetyltransferase	core	AMR	AMR	AMINOGLYCOSIDE	AMINOGLYCOSIDE	HMM	185	184	97.83	61.11	180	WP_015059044.1	AAC(6')-Ia family aminoglycoside 6'-N-acetyltransferase	NF033078.2	AAC(6')-Ia family aminoglycoside 6'-N-acetyltransferase	antibiotic inactivation	3257	3.61337	0.0181083	8.85e-06
NODE_111238_length_3033_cov_7.305238_2	blaOXA	class D beta-lactamase	core	AMR	AMR	BETA-LACTAM	BETA-LACTAM	HMM	260	258	97.29	67.98	253	WP_004919358.1	class D beta-lactamase	NF012161.0	class D beta-lactamase	antibiotic inactivation	3033	7.30524	0.0366002	1.7e-05
NODE_11692_length_10614_cov_5.918174_4	bla	class A beta-lactamase	core	AMR	AMR	BETA-LACTAM	BETA-LACTAM	HMM	282	283	99.29	61.57	281	WP_063857830.1	class A beta-lactamase	NF033103.1	class A beta-lactamase	antibiotic inactivation	10614	5.91817	0.0296554	2.34e-05
NODE_87749_length_3475_cov_3.073684_2	catB	type B chloramphenicol O-acetyltransferase	core	AMR	AMR	PHENICOL	CHLORAMPHENICOL	HMM	212	210	97.62	72.33	206	WP_063843225.1	type B chloramphenicol O-acetyltransferase	NF000490.1	type B chloramphenicol O-acetyltransferase	antibiotic inactivation	3475	3.07368	0.015403	8.58e-06
NODE_17196_length_8624_cov_4.108881_5	abc-f	ABC-F type ribosomal protection protein	core	AMR	AMR	MACROLIDE	MACROLIDE	HMM	625	655	96.18	41.75	630	WP_063854496.1	ABC-F type ribosomal protection protein	NF000355.3	ABC-F type ribosomal protection protein	antibiotic target protection	8624	4.10888	0.0205857	2.26e-05
NODE_155068_length_2501_cov_2.939493_3	abc-f	ABC-F type ribosomal protection protein	core	AMR	AMR	MACROLIDE	MACROLIDE	HMM	502	494	99.6	57.17	495	WP_002294513.1	ABC-F type ribosomal protection protein	NF000355.3	ABC-F type ribosomal protection protein	NONE	2501	2.93949	0.0147292	1.43e-05
NODE_3765_length_18965_cov_10.867848_8	fosX	FosX/FosE/FosI family fosfomycin resistance hydrolase	core	AMR	AMR	FOSFOMYCIN	FOSFOMYCIN	HMM	137	134	98.51	65.91	132	WP_014714131.1	FosX/FosE/FosI family fosfomycin resistance hydrolase	NF000222.1	FosX/FosE/FosI family fosfomycin resistance hydrolase	NONE	18965	10.8679	0.0544494	1.37e-05
NODE_7591_length_13363_cov_6.239480_16	bla	class A beta-lactamase	core	AMR	AMR	BETA-LACTAM	BETA-LACTAM	HMM	289	292	93.49	63.21	280	WP_015060700.1	class A beta-lactamase	NF033103.1	class A beta-lactamase	antibiotic inactivation	13363	6.23948	0.031262	2.95e-05
NODE_97661_length_3269_cov_23.583385_3	blaOXA	class D beta-lactamase	core	AMR	AMR	BETA-LACTAM	BETA-LACTAM	HMM	262	258	98.06	50.59	255	WP_240067734.1	class D beta-lactamase	NF012161.0	class D beta-lactamase	antibiotic inactivation	3269	23.5834	0.118155	4.39e-05
NODE_1656_length_27822_cov_8.518925_10	vanG	D-alanine--D-serine ligase VanG	core	AMR	AMR	GLYCOPEPTIDE	VANCOMYCIN	HMM	351	349	98.28	54.36	344	WP_021418924.1	D-alanine--D-serine ligase VanG	NF000091.3	D-alanine--D-serine ligase VanG	antibiotic target alteration	27822	8.51893	0.0426847	2.37e-05
NODE_1656_length_27822_cov_8.518925_8	vanT	VanT-G-like membrane-bound serine racemase	core	AMR	AMR	GLYCOPEPTIDE	VANCOMYCIN	HMM	379	712	50.98	47.11	363	WP_021418922.1	VanT-G-like membrane-bound serine racemase	NF033131.1	VanT-G-like membrane-bound serine racemase	antibiotic target alteration	27822	8.51893	0.0426847	3.28e-05
NODE_158884_length_2465_cov_2.545643_3	arr	NAD()--rifampin ADP-ribosyltransferase	core	AMR	AMR	RIFAMYCIN	RIFAMYCIN	HMM	140	137	95.62	58.78	131	WP_012695486.1	NAD()--rifampin ADP-ribosyltransferase	NF033144.1	NAD()--rifampin ADP-ribosyltransferase	antibiotic inactivation	2465	2.54564	0.0127494	2.15e-06
NODE_23035_length_7338_cov_4.535356_4	bla	class A beta-lactamase	core	AMR	AMR	BETA-LACTAM	BETA-LACTAM	HMM	298	297	98.32	46.64	298	WP_068885073.1	class A beta-lactamase	NF033103.1	class A beta-lactamase	antibiotic inactivation	7338	4.53536	0.0227209	9.77e-06
NODE_38830_length_5490_cov_12.058326_4	blaOXA	class D beta-lactamase	core	AMR	AMR	BETA-LACTAM	BETA-LACTAM	HMM	258	253	92.49	53.56	239	WP_046991607.1	class D beta-lactamase	NF012161.0	class D beta-lactamase	antibiotic inactivation	5490	12.0583	0.0604199	3.58e-05
NODE_5747_length_15376_cov_9.914496_2	vat	Vat family streptogramin A O-acetyltransferase	core	AMR	AMR	STREPTOGRAMIN	STREPTOGRAMIN	HMM	221	221	94.57	60.29	209	WP_005164767.1	Vat family streptogramin A O-acetyltransferase	NF000311.1	Vat family streptogramin A O-acetyltransferase	antibiotic inactivation	15376	9.9145	0.0496709	2.02e-05
NODE_144543_length_2604_cov_9.419380_2	vanR	VanR-ABDEGLN family response regulator transcription factor	core	AMR	AMR	GLYCOPEPTIDE	VANCOMYCIN	HMM	230	232	98.71	67.25	229	WP_011461303.1	VanR-ABDEGLN family response regulator transcription factor	NF033117.2	VanR-ABDEGLN family response regulator transcription factor	antibiotic target alteration	2604	9.41938	0.0471936	1.61e-05
NODE_20698_length_7784_cov_5.533057_2	vanR	VanR-ABDEGLN family response regulator transcription factor	core	AMR	AMR	GLYCOPEPTIDE	VANCOMYCIN	HMM	230	232	98.71	65.94	229	WP_011461303.1	VanR-ABDEGLN family response regulator transcription factor	NF033117.2	VanR-ABDEGLN family response regulator transcription factor	antibiotic target alteration	7784	5.53306	0.0277171	7.99e-06
NODE_2401_length_23465_cov_5.465997_12	abc-f	ABC-F type ribosomal protection protein	core	AMR	AMR	MACROLIDE	MACROLIDE	HMM	647	655	87.48	34.99	603	WP_063854496.1	ABC-F type ribosomal protection protein	NF000355.3	ABC-F type ribosomal protection protein	antibiotic target protection	23465	5.466	0.0273854	3.36e-05
NODE_215027_length_2060_cov_3.424439_2	vanR	VanR-ABDEGLN family response regulator transcription factor	core	AMR	AMR	GLYCOPEPTIDE	VANCOMYCIN	HMM	272	232	100	65.52	232	WP_011461303.1	VanR-ABDEGLN family response regulator transcription factor	NF033117.2	VanR-ABDEGLN family response regulator transcription factor	antibiotic target alteration	2060	3.42444	0.0171547	7.88e-06
NODE_162671_length_2430_cov_9.043368_2	oqxA	multidrug efflux RND transporter periplasmic adaptor subunit OqxA	core	AMR	AMR	PHENICOL/QUINOLONE	PHENICOL/QUINOLONE	EXACTP	392	391	100	100	391	WP_002914189.1	multidrug efflux RND transporter periplasmic adaptor subunit OqxA	NF000272.1	multidrug efflux RND transporter periplasmic adaptor subunit OqxA	antibiotic efflux	2430	9.04337	0.0453071	4.06e-05
NODE_101765_length_3193_cov_8.387189_3	blaSHV	broad-spectrum class A beta-lactamase SHV-11	core	AMR	AMR	BETA-LACTAM	BETA-LACTAM	EXACTP	287	286	100	100	286	WP_004176269.1	broad-spectrum class A beta-lactamase SHV-11	NF000285.3	SHV family class A beta-lactamase	antibiotic inactivation	3193	8.38719	0.0420213	2.52e-05
NODE_27080_length_6708_cov_7.781001_8	bla	class A beta-lactamase	core	AMR	AMR	BETA-LACTAM	BETA-LACTAM	HMM	268	298	89.26	45.49	266	WP_179284317.1	class A beta-lactamase	NF033103.1	class A beta-lactamase	antibiotic inactivation	6708	7.781	0.0389842	9.69e-06
NODE_249332_length_1883_cov_30.995077_2	erm	23S ribosomal RNA methyltransferase Erm	core	AMR	AMR	MACROLIDE	MACROLIDE	HMM	290	300	93.67	51.59	283	WP_139847607.1	23S ribosomal RNA methyltransferase Erm	NF000499.1	23S ribosomal RNA methyltransferase Erm	antibiotic target alteration	1883	30.9951	0.155294	4.2e-05
NODE_21162_length_7691_cov_5.428628_4	abc-f	ABC-F type ribosomal protection protein	core	AMR	AMR	MACROLIDE	MACROLIDE	HMM	655	655	96.34	48.38	647	WP_063854496.1	ABC-F type ribosomal protection protein	NF000355.3	ABC-F type ribosomal protection protein	antibiotic target protection	7691	5.42863	0.0271988	3.63e-05
NODE_151619_length_2533_cov_40.589588_2	toprJ	multidrug efflux transporter outer membrane subunit TOprJ1	core	AMR	AMR	TETRACYCLINE	TIGECYCLINE	EXACTP	478	477	100	100	477	WP_003152694.1	multidrug efflux transporter outer membrane subunit TOprJ1	NA	NA	antibiotic efflux	2533	40.5896	0.203359	0.000153135
NODE_277827_length_1765_cov_35.007602_1	ampC	class C beta-lactamase	core	AMR	AMR	BETA-LACTAM	BETA-LACTAM	HMM	299	379	78.36	76.43	297	WP_230924646.1	class C beta-lactamase	NF033085.1	class C beta-lactamase	antibiotic inactivation	1765	35.0076	0.175393	0.00012228
NODE_41388_length_5299_cov_4.632723_3	blaPAC	PAC family class C beta-lactamase	core	AMR	AMR	BETA-LACTAM	BETA-LACTAM	BLASTP	384	381	100	99.74	381	WP_034051940.1	inhibitior-resistant cephalosporin-hydrolyzing class C beta-lactamase PAC-1	NF033159.0	PAC family class C beta-lactamase	antibiotic inactivation	5299	4.63272	0.0232081	2.34e-05
NODE_23925_length_7182_cov_7.960292_5	erm	23S ribosomal RNA methyltransferase Erm	core	AMR	AMR	MACROLIDE	MACROLIDE	HMM	273	386	72.8	55.79	285	WP_063844518.1	23S ribosomal RNA methyltransferase Erm	NF000499.1	23S ribosomal RNA methyltransferase Erm	antibiotic target alteration	7182	7.96029	0.039886	3.77e-05
NODE_64746_length_4123_cov_5.046214_2	erm	23S ribosomal RNA methyltransferase Erm	core	AMR	AMR	MACROLIDE	MACROLIDE	HMM	261	340	76.18	47.49	259	WP_063844815.1	23S ribosomal RNA methyltransferase Erm	NF000499.1	23S ribosomal RNA methyltransferase Erm	antibiotic target alteration	4123	5.04621	0.0252812	1.19e-05
NODE_190294_length_2215_cov_3.596296_2	arr	NAD()--rifampin ADP-ribosyltransferase	core	AMR	AMR	RIFAMYCIN	RIFAMYCIN	HMM	141	150	80	52.5	120	WP_052238312.1	NAD()--rifampin ADP-ribosyltransferase	NF033144.1	NAD()--rifampin ADP-ribosyltransferase	antibiotic inactivation	2215	3.5963	0.018015	2.83e-06
NODE_173054_length_2344_cov_2.715159_2	bla	class A beta-lactamase	core	AMR	AMR	BETA-LACTAM	BETA-LACTAM	HMM	288	293	98.63	51.55	291	WP_011728509.1	class A beta-lactamase	NF033103.1	class A beta-lactamase	antibiotic inactivation	2344	2.71516	0.0135994	5.96e-06
NODE_20094_length_7919_cov_14.149161_8	erm	23S ribosomal RNA methyltransferase Erm	core	AMR	AMR	MACROLIDE	MACROLIDE	HMM	273	284	100	53.87	284	WP_011152925.1	23S ribosomal RNA methyltransferase Erm	NF000499.1	23S ribosomal RNA methyltransferase Erm	antibiotic target alteration	7919	14.1492	0.0708889	4.56e-05
NODE_150060_length_2548_cov_49.798636_2	cmx	chloramphenicol efflux MFS transporter Cmx	core	AMR	AMR	PHENICOL	CHLORAMPHENICOL	BLASTP	392	391	100	99.74	391	WP_005297378.1	chloramphenicol efflux MFS transporter Cmx	NF000510.1	chloramphenicol efflux MFS transporter Cmx	antibiotic efflux	2548	49.7986	0.249505	0.000195953
NODE_107323_length_3097_cov_4.712689_3	erm	23S ribosomal RNA methyltransferase Erm	core	AMR	AMR	MACROLIDE	MACROLIDE	HMM	254	322	77.33	52.59	251	WP_063844492.1	23S ribosomal RNA methyltransferase Erm	NF000499.1	23S ribosomal RNA methyltransferase Erm	antibiotic target alteration	3097	4.71269	0.0236124	1.55e-05
NODE_120449_length_2895_cov_3.397535_2	aph(3'')	APH(3'') family aminoglycoside O-phosphotransferase	core	AMR	AMR	AMINOGLYCOSIDE	STREPTOMYCIN	HMM	275	272	99.63	52.92	274	WP_012377648.1	APH(3'') family aminoglycoside O-phosphotransferase	NF032896.1	APH(3'') family aminoglycoside O-phosphotransferase	antibiotic inactivation	2895	3.39754	0.01702	1.06e-05
NODE_107816_length_3088_cov_13.294098_3	blaAIM	AIM family subclass B3 metallo-beta-lactamase	core	AMR	AMR	BETA-LACTAM	CARBAPENEM	BLASTP	304	303	100	99.01	303	WP_063857820.1	subclass B3 metallo-beta-lactamase AIM-1	NF000439.2	AIM family subclass B3 metallo-beta-lactamase	antibiotic inactivation	3088	13.2941	0.066608	2.4e-05
NODE_129776_length_2772_cov_9.903938_2	floR	chloramphenicol/florfenicol efflux MFS transporter FloR	core	AMR	AMR	PHENICOL	CHLORAMPHENICOL/FLORFENICOL	EXACTP	405	404	100	100	404	WP_000214119.1	chloramphenicol/florfenicol efflux MFS transporter FloR	NF000219.1	chloramphenicol/florfenicol efflux MFS transporter FloR	antibiotic efflux	2772	9.90394	0.0496191	4.38e-05
NODE_42493_length_5220_cov_4.827299_2	bla	class A beta-lactamase	core	AMR	AMR	BETA-LACTAM	BETA-LACTAM	HMM	329	293	86.01	55.73	253	WP_148044424.1	class A beta-lactamase	NF033103.1	class A beta-lactamase	antibiotic inactivation	5220	4.8273	0.0241825	1.86e-05
NODE_88611_length_3455_cov_15.350000_1	blaOXA	class D beta-lactamase	core	AMR	AMR	BETA-LACTAM	BETA-LACTAM	HMM	268	275	93.45	50.97	259	WP_045219048.1	class D beta-lactamase	NF000270.1	class D beta-lactamase	antibiotic inactivation	3455	15.35	0.0769112	5.14e-05
NODE_328469_length_1594_cov_56.207927_2	blaOXA	class D beta-lactamase	core	AMR	AMR	BETA-LACTAM	BETA-LACTAM	PARTIALP	224	264	84.85	100	224	WP_151027527.1	class D beta-lactamase OXA-1161	NF000270.1	class D beta-lactamase	antibiotic inactivation	1594	56.2079	0.281617	0.000100988
NODE_16067_length_8956_cov_54.744411_6	fos	fosfomycin resistance glutathione transferase	core	AMR	AMR	FOSFOMYCIN	FOSFOMYCIN	HMM	134	135	100	62.96	135	WP_003082280.1	fosfomycin resistance glutathione transferase	NF000496.1	fosfomycin resistance glutathione transferase	antibiotic inactivation	8956	54.7444	0.274279	5.74e-05
NODE_298929_length_1688_cov_15.916718_1	ere(D)	EreD family erythromycin esterase	core	AMR	AMR	MACROLIDE	ERYTHROMYCIN	BLASTP	409	408	100	95.34	408	WP_015345560.1	EreD family erythromycin esterase	NF000516.1	EreD family erythromycin esterase	antibiotic inactivation	1688	15.9167	0.0797513	3.73e-05
NODE_298090_length_1691_cov_15.488998_1	ere(D)	EreD family erythromycin esterase	core	AMR	AMR	MACROLIDE	ERYTHROMYCIN	BLASTP	409	408	100	98.77	408	WP_015345560.1	EreD family erythromycin esterase	NF000516.1	EreD family erythromycin esterase	antibiotic inactivation	1691	15.489	0.0776057	3.58e-05
NODE_20780_length_7768_cov_13.979515_6	lsa(E)	ABC-F type ribosomal protection protein Lsa(E)	core	AMR	AMR	LINCOSAMIDE/STREPTOGRAMIN	LINCOSAMIDE/STREPTOGRAMIN	EXACTP	495	494	100	100	494	WP_002294513.1	ABC-F type ribosomal protection protein Lsa(E)	NF000167.1	Lsa family ABC-F type ribosomal protection protein	NONE	7768	13.9795	0.0700389	0.000100527
NODE_20780_length_7768_cov_13.979515_5	lnu(B)	lincosamide nucleotidyltransferase Lnu(B)	core	AMR	AMR	LINCOSAMIDE	LINCOSAMIDE	EXACTP	268	267	100	100	267	WP_002294514.1	lincosamide nucleotidyltransferase Lnu(B)	NF000235.3	lincosamide nucleotidyltransferase Lnu(B)	antibiotic inactivation	7768	13.9795	0.0700389	5.54e-05
NODE_251544_length_1873_cov_13.811881_1	abc-f	ABC-F type ribosomal protection protein	core	AMR	AMR	MACROLIDE	MACROLIDE	HMM	600	655	94.2	33.87	626	WP_063854496.1	ABC-F type ribosomal protection protein	NF000355.3	ABC-F type ribosomal protection protein	antibiotic target protection	1873	13.8119	0.0691993	7.8e-05
NODE_38783_length_5494_cov_13.295275_6	bla	class A beta-lactamase. subclass A2	core	AMR	AMR	BETA-LACTAM	BETA-LACTAM	HMM	309	300	98	51.18	297	WP_005816369.1	class A beta-lactamase. subclass A2	NF012099.1	class A beta-lactamase. subclass A2	antibiotic inactivation	5494	13.2953	0.066608	2.59e-05
NODE_248473_length_1887_cov_12.937227_2	erm	23S ribosomal RNA methyltransferase Erm	core	AMR	AMR	MACROLIDE	MACROLIDE	HMM	308	309	91.59	32.87	289	WP_002571018.1	23S ribosomal RNA methyltransferase Erm	NF000499.1	23S ribosomal RNA methyltransferase Erm	antibiotic target alteration	1887	12.9372	0.0648148	3.75e-05
NODE_22027_length_7519_cov_12.545016_5	tet	tetracycline resistance ribosomal protection protein	core	AMR	AMR	TETRACYCLINE	TETRACYCLINE	HMM	640	641	99.69	67.45	639	WP_063856407.1	tetracycline resistance ribosomal protection protein	NF012153.1	tetracycline resistance ribosomal protection protein	antibiotic target protection	7519	12.545	0.0628557	8.12e-05
NODE_355859_length_1518_cov_12.520848_1	aac(6')-Ie/aph(2'')-Ia	bifunctional aminoglycoside N-acetyltransferase AAC(6')-Ie/aminoglycoside O-phosphotransferase APH(2'')-Ia	core	AMR	AMR	AMINOGLYCOSIDE	AMIKACIN/GENTAMICIN/KANAMYCIN/TOBRAMYCIN	BLASTP	455	479	94.99	100	455	WP_001028144.1	bifunctional aminoglycoside N-acetyltransferase AAC(6')-Ie/aminoglycoside O-phosphotransferase APH(2'')-Ia	NF033692.1	APH(2'')-Ia/If/Ih family aminoglycoside O-phosphotransferase	antibiotic inactivation	1518	12.5208	0.0627313	4.92e-05
NODE_136964_length_2687_cov_9.965805_2	blaOXA	class D beta-lactamase	core	AMR	AMR	BETA-LACTAM	BETA-LACTAM	HMM	269	257	98.05	65.08	252	WP_128268284.1	class D beta-lactamase	NF012161.0	class D beta-lactamase	antibiotic inactivation	2687	9.96581	0.0499301	1.71e-05
NODE_116811_length_2947_cov_9.852351_2	tet(36)	tetracycline resistance ribosomal protection protein Tet(36)	core	AMR	AMR	TETRACYCLINE	TETRACYCLINE	BLASTP	682	640	99.53	92.46	637	WP_006744283.1	tetracycline resistance ribosomal protection protein Tet(36)	NF012153.1	tetracycline resistance ribosomal protection protein	antibiotic target protection	2947	9.85235	0.04936	5.18e-05
NODE_67572_length_4023_cov_9.358619_1	mef(A)	macrolide efflux MFS transporter Mef(A)	core	AMR	AMR	MACROLIDE	ERYTHROMYCIN	HMM	407	408	97.79	84.71	399	WP_012102963.1	macrolide efflux MFS transporter Mef(A)	NF000245.1	macrolide efflux MFS transporter Mef(A)	antibiotic target protection	4023	9.35862	0.046893	4.1e-05
NODE_67572_length_4023_cov_9.358619_3	vat	Vat family streptogramin A O-acetyltransferase	core	AMR	AMR	STREPTOGRAMIN	STREPTOGRAMIN	HMM	211	212	93.4	63.32	199	WP_047211550.1	Vat family streptogramin A O-acetyltransferase	NF000311.1	Vat family streptogramin A O-acetyltransferase	antibiotic inactivation	4023	9.35862	0.046893	2.09e-05
NODE_202849_length_2132_cov_7.964853_1	spw	ANT(9) family aminoglycoside nucleotidyltransferase Spw	core	AMR	AMR	AMINOGLYCOSIDE	AMINOGLYCOSIDE	EXACTP	270	269	100	100	269	WP_002294509.1	ANT(9) family aminoglycoside nucleotidyltransferase Spw	NF012212.0	ANT(9) family aminoglycoside nucleotidyltransferase	antibiotic inactivation	2132	7.96485	0.0399068	2.27e-05
NODE_239272_length_1931_cov_6.831023_1	tetA(P)	tetracycline efflux MFS transporter TetA(P)	core	AMR	AMR	TETRACYCLINE	TETRACYCLINE	HMM	420	420	100	84.29	420	WP_006440994.1	tetracycline efflux MFS transporter TetA(P)	NF000043.1	tetracycline efflux MFS transporter TetA(P)	antibiotic efflux	1931	6.83102	0.0342265	3.26e-05
NODE_132559_length_2739_cov_6.675112_1	lnu(A)	lincosamide nucleotidyltransferase Lnu(A)	core	AMR	AMR	LINCOSAMIDE	LINCOSAMIDE	BLASTP	162	161	100	99.38	161	WP_032491106.1	lincosamide nucleotidyltransferase Lnu(A)	NF000236.1	lincosamide nucleotidyltransferase Lnu(A)	antibiotic inactivation	2739	6.67511	0.0334387	1.27e-05
NODE_307291_length_1660_cov_6.406231_1	blaTLA	TLA family extended-spectrum class A beta-lactamase	core	AMR	AMR	BETA-LACTAM	BETA-LACTAM	BLASTP	300	309	100	94.5	309	WP_059512353.1	extended-spectrum class A beta-lactamase TLA-3	NF000298.2	TLA family extended-spectrum class A beta-lactamase	antibiotic inactivation	1660	6.40623	0.0321016	2.07e-05
NODE_217926_length_2043_cov_6.323441_1	blaOXA	class D beta-lactamase	core	AMR	AMR	BETA-LACTAM	BETA-LACTAM	HMM	266	269	99.63	58.58	268	WP_242934120.1	class D beta-lactamase	NF012161.0	class D beta-lactamase	antibiotic inactivation	2043	6.32344	0.0316766	8.87e-06
NODE_168638_length_2380_cov_6.158280_1	tet(S)	tetracycline resistance ribosomal protection protein Tet(S)	core	AMR	AMR	TETRACYCLINE	TETRACYCLINE	BLASTP	634	641	98.13	100	629	WP_000691722.1	tetracycline resistance ribosomal protection protein Tet(S)	NF033148.1	TetM/TetW/TetO/TetS family tetracycline resistance ribosomal protection protein	antibiotic target protection	2380	6.15828	0.0308578	3.33e-05
NODE_234607_length_1954_cov_5.794102_1	abc-f	ABC-F type ribosomal protection protein	core	AMR	AMR	MACROLIDE	MACROLIDE	HMM	485	494	97.37	61.73	486	WP_002294513.1	ABC-F type ribosomal protection protein	NF000355.3	ABC-F type ribosomal protection protein	NONE	1954	5.7941	0.0290335	2.35e-05
NODE_215687_length_2056_cov_5.791604_1	bla	class A beta-lactamase. subclass A2	core	AMR	AMR	BETA-LACTAM	BETA-LACTAM	HMM	302	299	100	51.99	302	WP_219860719.1	class A beta-lactamase. subclass A2	NF012099.1	class A beta-lactamase. subclass A2	antibiotic inactivation	2056	5.7916	0.0290127	2.31e-05
NODE_231356_length_1971_cov_5.670146_2	ant(6)	aminoglycoside 6-nucleotidyltransferase	core	AMR	AMR	AMINOGLYCOSIDE	STREPTOMYCIN	HMM	291	285	97.54	67.63	278	WP_003454325.1	aminoglycoside 6-nucleotidyltransferase	NF033084.2	aminoglycoside 6-nucleotidyltransferase	antibiotic inactivation	1971	5.67015	0.0284115	1.56e-05
NODE_47166_length_4925_cov_5.500411_5	vanR	VanR-ABDEGLN family response regulator transcription factor	core	AMR	AMR	GLYCOPEPTIDE	VANCOMYCIN	HMM	233	233	99.57	78.45	232	AXB64454.1	VanR-ABDEGLN family response regulator transcription factor	NF033117.2	VanR-ABDEGLN family response regulator transcription factor	antibiotic target alteration	4925	5.50041	0.0275616	8.88e-06
NODE_75249_length_3791_cov_5.339936_6	ant(9)	ANT(9) family aminoglycoside nucleotidyltransferase	core	AMR	AMR	AMINOGLYCOSIDE	SPECTINOMYCIN	HMM	261	260	100	82.31	260	WP_000067268.1	ANT(9) family aminoglycoside nucleotidyltransferase	NF012212.0	ANT(9) family aminoglycoside nucleotidyltransferase	antibiotic inactivation	3791	5.33994	0.0267531	8.81e-06
NODE_327891_length_1596_cov_4.611940_2	blaOXA	class D beta-lactamase	core	AMR	AMR	BETA-LACTAM	BETA-LACTAM	HMM	252	253	98.42	67.47	249	WP_046991607.1	class D beta-lactamase	NF012161.0	class D beta-lactamase	antibiotic inactivation	1596	4.61194	0.0231045	1.36e-05
NODE_293983_length_1706_cov_4.232586_2	erm	23S ribosomal RNA methyltransferase Erm	core	AMR	AMR	MACROLIDE	MACROLIDE	HMM	244	243	100	69.96	243	WP_000810833.1	23S ribosomal RNA methyltransferase Erm	NF000499.1	23S ribosomal RNA methyltransferase Erm	antibiotic target alteration	1706	4.23259	0.0212076	9.5e-06
NODE_253224_length_1866_cov_4.217007_1	tet(44)	tetracycline resistance ribosomal protection protein Tet(44)	core	AMR	AMR	TETRACYCLINE	TETRACYCLINE	PARTIALP	576	640	89.84	97.91	575	WP_003454408.1	tetracycline resistance ribosomal protection protein Tet(44)	NA	NA	antibiotic target protection	1866	4.21701	0.0211247	2.42e-05
NODE_29823_length_6353_cov_3.920610_3	abc-f	ABC-F type ribosomal protection protein	core	AMR	AMR	MACROLIDE	MACROLIDE	HMM	494	492	98.37	52.98	487	WP_002314314.1	ABC-F type ribosomal protection protein	NF000355.3	ABC-F type ribosomal protection protein	antibiotic target protection	6353	3.92061	0.0196424	1.97e-05
NODE_172071_length_2352_cov_3.704832_3	blaOXA	class D beta-lactamase	core	AMR	AMR	BETA-LACTAM	BETA-LACTAM	HMM	277	289	86.85	45.85	253	WP_075071939.1	class D beta-lactamase	NF012161.0	class D beta-lactamase	antibiotic inactivation	2352	3.70483	0.0185644	8.03e-06
NODE_134376_length_2717_cov_3.704358_3	catA	type A-8 chloramphenicol O-acetyltransferase	core	AMR	AMR	PHENICOL	CHLORAMPHENICOL	EXACTP	216	215	100	100	215	WP_002403315.1	type A-8 chloramphenicol O-acetyltransferase	NF000491.1	type A chloramphenicol O-acetyltransferase	antibiotic inactivation	2717	3.70436	0.0185644	5.47e-06
NODE_137625_length_2680_cov_3.169905_1	erm	23S ribosomal RNA methyltransferase Erm	core	AMR	AMR	MACROLIDE	MACROLIDE	HMM	289	301	94.02	47.02	285	WP_014325825.1	23S ribosomal RNA methyltransferase Erm	NF000499.1	23S ribosomal RNA methyltransferase Erm	antibiotic target alteration	2680	3.16991	0.0158798	7.56e-06
NODE_212209_length_2076_cov_3.033152_1	tetA(P)	tetracycline efflux MFS transporter TetA(P)	core	AMR	AMR	TETRACYCLINE	TETRACYCLINE	BLASTP	421	420	100	99.29	420	WP_006440994.1	tetracycline efflux MFS transporter TetA(P)	NF000043.1	tetracycline efflux MFS transporter TetA(P)	antibiotic efflux	2076	3.03315	0.0151957	1.79e-05
NODE_236783_length_1944_cov_2.957650_3	arr	NAD()--rifampin ADP-ribosyltransferase	core	AMR	AMR	RIFAMYCIN	RIFAMYCIN	HMM	149	137	97.08	58.65	133	WP_012695486.1	NAD()--rifampin ADP-ribosyltransferase	NF033144.1	NAD()--rifampin ADP-ribosyltransferase	antibiotic inactivation	1944	2.95765	0.0148225	4.5e-06
NODE_102455_length_3181_cov_2.937940_3	lnu(G)	lincosamide nucleotidyltransferase Lnu(G)	core	AMR	AMR	LINCOSAMIDE	LINCOSAMIDE	BLASTP	268	267	100	97.38	267	WP_002333496.1	lincosamide nucleotidyltransferase Lnu(G)	NF033182.0	lincosamide nucleotidyltransferase Lnu(G)	antibiotic inactivation	3181	2.93794	0.0147189	6.09e-06
NODE_309932_length_1652_cov_2.879148_2	erm(A)	23S rRNA (adenine(2058)-N(6))-methyltransferase Erm(A)	core	AMR	AMR	MACROLIDE	MACROLIDE	BLASTP	244	243	100	90.95	243	WP_000810833.1	23S rRNA (adenine(2058)-N(6))-methyltransferase Erm(A)	NF012222.1	23S rRNA (adenine(2058)-N(6))-methyltransferase Erm(A)	antibiotic target alteration	1652	2.87915	0.0144286	8.03e-06
NODE_334643_length_1577_cov_2.878449_1	bla	class A beta-lactamase	core	AMR	AMR	BETA-LACTAM	BETA-LACTAM	HMM	252	308	81.49	60.71	252	WP_012704143.1	class A beta-lactamase	NF033103.1	class A beta-lactamase	antibiotic inactivation	1577	2.87845	0.0144183	6.53e-06
NODE_329370_length_1592_cov_2.664932_1	ampC	class C beta-lactamase	core	AMR	AMR	BETA-LACTAM	BETA-LACTAM	HMM	403	390	99.49	67.27	388	WP_057991970.1	class C beta-lactamase	NF033085.1	class C beta-lactamase	antibiotic inactivation	1592	2.66493	0.0133506	1.12e-05
NODE_133521_length_2728_cov_2.248410_2	mph	Mph(E)/Mph(G) family macrolide 2'-phosphotransferase	core	AMR	AMR	MACROLIDE	MACROLIDE	HMM	295	294	99.66	83.62	293	WP_000155092.1	Mph(E)/Mph(G) family macrolide 2'-phosphotransferase	NF000241.1	Mph(E)/Mph(G) family macrolide 2'-phosphotransferase	antibiotic inactivation	2728	2.24841	0.0112672	7.2e-06
NODE_195093_length_2183_cov_2.137688_1	bla	BlaB/IND/MUS family subclass B1 metallo-beta-lactamase	core	AMR	AMR	BETA-LACTAM	BETA-LACTAM	HMM	246	248	96.37	55.23	239	WP_012025466.1	BlaB/IND/MUS family subclass B1 metallo-beta-lactamase	NF012146.1	BlaB/IND/MUS family subclass B1 metallo-beta-lactamase	antibiotic inactivation	2183	2.13769	0.0107074	5.11e-06
NODE_319868_length_1621_cov_2.058110_1	erm(Q)	23S rRNA (adenine(2058)-N(6))-methyltransferase Erm(Q)	core	AMR	AMR	MACROLIDE	MACROLIDE	PARTIALP	178	257	68.87	100	177	WP_007286427.1	23S rRNA (adenine(2058)-N(6))-methyltransferase Erm(Q)	NA	NA	antibiotic target alteration	1621	2.05811	0.0103136	2.1e-06
NODE_124932_length_2835_cov_3.234173_2	bla	subclass B1 metallo-beta-lactamase	core	AMR	AMR	BETA-LACTAM	BETA-LACTAM	HMM	246	249	95.58	40.34	238	WP_197749417.1	subclass B1 metallo-beta-lactamase	NF033088.2	subclass B1 metallo-beta-lactamase	antibiotic inactivation	2835	3.23417	0.0162011	9.45e-06
NODE_217879_length_2043_cov_226.046781_1	tet(Q)	tetracycline resistance ribosomal protection protein Tet(Q)	core	AMR	AMR	TETRACYCLINE	TETRACYCLINE	BLASTP	589	641	91.89	99.32	589	WP_063856407.1	tetracycline resistance ribosomal protection protein Tet(Q)	NF012153.1	tetracycline resistance ribosomal protection protein	antibiotic target protection	2043	226.047	1.13254	0.00056852
NODE_78723_length_3695_cov_148.876374_4	msr(D)	ABC-F type ribosomal protection protein Msr(D)	core	AMR	AMR	MACROLIDE	ERYTHROMYCIN	BLASTP	488	487	100	97.54	487	WP_000420313.1	ABC-F type ribosomal protection protein Msr(D)	NF000168.1	Msr family ABC-F type ribosomal protection protein	antibiotic target protection	3695	148.876	0.745904	0.000696734
NODE_78723_length_3695_cov_148.876374_5	mef(A)	macrolide efflux MFS transporter Mef(A)	core	AMR	AMR	MACROLIDE	ERYTHROMYCIN	BLASTP	406	405	100	96.79	405	WP_018374806.1	macrolide efflux MFS transporter Mef(A)	NF000245.1	macrolide efflux MFS transporter Mef(A)	antibiotic target protection	3695	148.876	0.745904	0.000487064
NODE_225756_length_2000_cov_104.873522_1	mph(B)	Mph(B) family macrolide 2'-phosphotransferase	core	AMR	AMR	MACROLIDE	MACROLIDE	HMM	303	302	99.01	82.94	299	WP_000031017.1	Mph(B) family macrolide 2'-phosphotransferase	NF000242.2	Mph(B) family macrolide 2'-phosphotransferase	antibiotic inactivation	2000	104.874	0.525442	0.000323327
NODE_411065_length_1389_cov_100.178411_1	tet(M)	tetracycline resistance ribosomal protection protein Tet(M)	core	AMR	AMR	TETRACYCLINE	TETRACYCLINE	PARTIALP	463	639	72.46	99.78	463	WP_002414694.1	tetracycline resistance ribosomal protection protein Tet(M)	NA	NA	antibiotic target protection	1389	100.178	0.501913	0.000375186
NODE_528543_length_1189_cov_96.375661_2	bla	class A beta-lactamase. subclass A2	core	AMR	AMR	BETA-LACTAM	BETA-LACTAM	HMM	318	320	98.44	80.32	315	WP_117664257.1	class A beta-lactamase. subclass A2	NF012099.1	class A beta-lactamase. subclass A2	antibiotic inactivation	1189	96.3757	0.482861	0.000262548
NODE_174059_length_2335_cov_63.882895_1	tet(32)	tetracycline resistance ribosomal protection protein Tet(32)	core	AMR	AMR	TETRACYCLINE	TETRACYCLINE	BLASTP	640	639	100	99.69	639	WP_003505402.1	tetracycline resistance ribosomal protection protein Tet(32)	NF033148.1	TetM/TetW/TetO/TetS family tetracycline resistance ribosomal protection protein	antibiotic target protection	2335	63.8829	0.320063	0.000373778
NODE_182221_length_2272_cov_62.881822_1	tet	tetracycline resistance ribosomal protection protein	core	AMR	AMR	TETRACYCLINE	TETRACYCLINE	HMM	657	639	99.69	53.57	644	WP_002364936.1	tetracycline resistance ribosomal protection protein	NF012153.1	tetracycline resistance ribosomal protection protein	antibiotic target protection	2272	62.8818	0.315056	0.000369534
NODE_97064_length_3280_cov_68.831008_2	blaOXA	carbapenem-hydrolyzing class D beta-lactamase OXA-58	core	AMR	AMR	BETA-LACTAM	CARBAPENEM	EXACTP	281	280	100	100	280	WP_002002480.1	carbapenem-hydrolyzing class D beta-lactamase OXA-58	NF000500.2	OXA-58 family carbapenem-hydrolyzing class D beta-lactamase	antibiotic inactivation	3280	68.831	0.344857	0.000154336
NODE_187337_length_2235_cov_34.084862_1	tmexD	multidrug efflux RND transporter permease subunit TMexD	core	AMR	AMR	TETRACYCLINE	TIGECYCLINE	PARTIALP	705	1044	67.53	100	705	WP_034065037.1	multidrug efflux RND transporter permease subunit TMexD3	NA	NA	antibiotic efflux	2235	34.0849	0.17077	0.000228326
NODE_2226_length_24314_cov_28.300631_12	arr	NAD()--rifampin ADP-ribosyltransferase	core	AMR	AMR	RIFAMYCIN	RIFAMYCIN	HMM	142	143	96.5	66.67	138	WP_063842202.1	NAD()--rifampin ADP-ribosyltransferase	NF033144.1	NAD()--rifampin ADP-ribosyltransferase	antibiotic inactivation	24314	28.3006	0.141788	3.86e-05
NODE_470799_length_1279_cov_17.232843_2	aac(3)-IId	aminoglycoside N-acetyltransferase AAC(3)-IId	core	AMR	AMR	AMINOGLYCOSIDE	GENTAMICIN	EXACTP	287	286	100	100	286	WP_000557454.1	aminoglycoside N-acetyltransferase AAC(3)-IId	NF033080.0	AAC(3)-II family aminoglycoside N-acetyltransferase	antibiotic inactivation	1279	17.2328	0.0863437	4.9e-05
NODE_1734_length_27279_cov_14.930649_23	catA	type A chloramphenicol O-acetyltransferase	core	AMR	AMR	PHENICOL	CHLORAMPHENICOL	HMM	241	220	97.73	71.63	215	WP_063843212.1	type A chloramphenicol O-acetyltransferase	NF000491.1	type A chloramphenicol O-acetyltransferase	antibiotic inactivation	27279	14.9306	0.074807	4.51e-05
NODE_147685_length_2572_cov_10.063965_2	erm	23S ribosomal RNA methyltransferase Erm	core	AMR	AMR	MACROLIDE	MACROLIDE	HMM	288	340	83.53	40.83	289	WP_063844815.1	23S ribosomal RNA methyltransferase Erm	NF000499.1	23S ribosomal RNA methyltransferase Erm	antibiotic target alteration	2572	10.064	0.0504276	3.67e-05
NODE_4420_length_17469_cov_10.804123_8	abc-f	ABC-F type ribosomal protection protein	core	AMR	AMR	MACROLIDE	MACROLIDE	HMM	642	655	93.74	34.43	639	WP_063854496.1	ABC-F type ribosomal protection protein	NF000355.3	ABC-F type ribosomal protection protein	antibiotic target protection	17469	10.8041	0.0541281	6.68e-05
NODE_184797_length_2253_cov_9.656506_3	arr	NAD()--rifampin ADP-ribosyltransferase	core	AMR	AMR	RIFAMYCIN	RIFAMYCIN	HMM	198	143	100	46.53	144	WP_063842202.1	NAD()--rifampin ADP-ribosyltransferase	NF033144.1	NAD()--rifampin ADP-ribosyltransferase	antibiotic inactivation	2253	9.65651	0.0483856	1.01e-05
NODE_2215_length_24359_cov_9.207332_15	bla	subclass B3 metallo-beta-lactamase	core	AMR	AMR	BETA-LACTAM	BETA-LACTAM	HMM	280	293	88.74	54.79	261	WP_219860713.1	subclass B3 metallo-beta-lactamase	NF033105.1	subclass B3 metallo-beta-lactamase	antibiotic inactivation	24359	9.20733	0.046126	3.05e-05
NODE_10639_length_11183_cov_8.690151_4	bla	subclass B3 metallo-beta-lactamase	core	AMR	AMR	BETA-LACTAM	BETA-LACTAM	HMM	288	285	97.19	39.79	289	WP_063864745.1	subclass B3 metallo-beta-lactamase	NF033105.1	subclass B3 metallo-beta-lactamase	antibiotic inactivation	11183	8.69015	0.0435346	2.17e-05
NODE_16262_length_8897_cov_9.652454_9	bla	class A beta-lactamase	core	AMR	AMR	BETA-LACTAM	BETA-LACTAM	HMM	295	310	89.03	51.42	282	WP_128268281.1	class A beta-lactamase	NF033103.1	class A beta-lactamase	antibiotic inactivation	8897	9.65245	0.0483649	2.04e-05
NODE_799_length_38086_cov_5.775788_26	bla	subclass B1 metallo-beta-lactamase	core	AMR	AMR	BETA-LACTAM	BETA-LACTAM	HMM	249	249	94.38	45.34	236	WP_197749417.1	subclass B1 metallo-beta-lactamase	NF033088.2	subclass B1 metallo-beta-lactamase	antibiotic inactivation	38086	5.77579	0.0289402	1.28e-05
NODE_692_length_40969_cov_65.024368_23	blaOXA	class D beta-lactamase	core	AMR	AMR	BETA-LACTAM	BETA-LACTAM	HMM	260	258	96.9	55.2	250	WP_094865115.1	class D beta-lactamase	NF012161.0	class D beta-lactamase	antibiotic inactivation	40969	65.0244	0.325784	0.000161079
NODE_33062_length_6006_cov_13.465972_2	arr	NAD()--rifampin ADP-ribosyltransferase	core	AMR	AMR	RIFAMYCIN	RIFAMYCIN	HMM	250	150	92.67	45.77	142	WP_000237816.1	NAD()--rifampin ADP-ribosyltransferase	NF033144.1	NAD()--rifampin ADP-ribosyltransferase	antibiotic inactivation	6006	13.466	0.0674683	2.33e-05
NODE_143_length_78936_cov_11.414333_69	abc-f	ABC-F type ribosomal protection protein	core	AMR	AMR	MACROLIDE	MACROLIDE	HMM	501	494	99.19	46.04	493	WP_002294513.1	ABC-F type ribosomal protection protein	NF000355.3	ABC-F type ribosomal protection protein	NONE	78936	11.4143	0.0571859	6.38e-05
NODE_4099_length_18148_cov_4.802355_4	arr	NAD()--rifampin ADP-ribosyltransferase	core	AMR	AMR	RIFAMYCIN	RIFAMYCIN	HMM	149	137	96.35	59.85	132	WP_012695486.1	NAD()--rifampin ADP-ribosyltransferase	NF033144.1	NAD()--rifampin ADP-ribosyltransferase	antibiotic inactivation	18148	4.80236	0.0240581	6.27e-06
NODE_421_length_50267_cov_10.716861_38	arr	NAD()--rifampin ADP-ribosyltransferase	core	AMR	AMR	RIFAMYCIN	RIFAMYCIN	HMM	142	137	92.7	61.42	127	WP_012695486.1	NAD()--rifampin ADP-ribosyltransferase	NF033144.1	NAD()--rifampin ADP-ribosyltransferase	antibiotic inactivation	50267	10.7169	0.0536927	9.6e-06
NODE_190_length_69081_cov_9.192362_25	blaOXA	class D beta-lactamase	core	AMR	AMR	BETA-LACTAM	BETA-LACTAM	HMM	277	289	79.24	49.79	235	WP_075071939.1	class D beta-lactamase	NF012161.0	class D beta-lactamase	antibiotic inactivation	69081	9.19236	0.0460534	2.72e-05
NODE_417_length_50331_cov_10.392653_13	catA	type A chloramphenicol O-acetyltransferase	core	AMR	AMR	PHENICOL	CHLORAMPHENICOL	HMM	215	220	97.73	51.63	215	WP_050945244.1	type A chloramphenicol O-acetyltransferase	NF000491.1	type A chloramphenicol O-acetyltransferase	antibiotic inactivation	50331	10.3926	0.0520654	2.21e-05
NODE_204_length_67017_cov_9.693050_20	arr	NAD()--rifampin ADP-ribosyltransferase	core	AMR	AMR	RIFAMYCIN	RIFAMYCIN	HMM	141	143	91.61	57.25	131	WP_063842202.1	NAD()--rifampin ADP-ribosyltransferase	NF033144.1	NAD()--rifampin ADP-ribosyltransferase	antibiotic inactivation	67017	9.69305	0.0485619	1.37e-05
NODE_167_length_74264_cov_8.112237_55	abc-f	ABC-F type ribosomal protection protein	core	AMR	AMR	MACROLIDE	MACROLIDE	HMM	524	648	79.01	34.03	526	WP_071223118.1	ABC-F type ribosomal protection protein	NF000355.3	ABC-F type ribosomal protection protein	antibiotic target protection	74264	8.11224	0.0406427	3.54e-05
NODE_1533_length_28747_cov_7.845636_20	lsa	Lsa family ABC-F type ribosomal protection protein	core	AMR	AMR	LINCOSAMIDE/STREPTOGRAMIN	LINCOSAMIDE/STREPTOGRAMIN	HMM	499	500	99.4	70.08	498	WP_002296175.1	Lsa family ABC-F type ribosomal protection protein	NF000167.1	Lsa family ABC-F type ribosomal protection protein	antibiotic target protection	28747	7.84564	0.0393056	4.37e-05
NODE_4692_length_16983_cov_6.072424_3	abc-f	ABC-F type ribosomal protection protein	core	AMR	AMR	MACROLIDE	MACROLIDE	HMM	487	492	98.58	48.87	487	WP_063854349.1	ABC-F type ribosomal protection protein	NF000355.3	ABC-F type ribosomal protection protein	antibiotic target protection	16983	6.07242	0.0304224	2.6e-05
NODE_1_length_525373_cov_10.341401_346	arr	NAD()--rifampin ADP-ribosyltransferase	core	AMR	AMR	RIFAMYCIN	RIFAMYCIN	HMM	137	143	96.5	53.62	138	WP_063842202.1	NAD()--rifampin ADP-ribosyltransferase	NF033144.1	NAD()--rifampin ADP-ribosyltransferase	antibiotic inactivation	525373	10.3414	0.0518166	1.89e-05
NODE_178745_length_2298_cov_1019.012037_4	qacE	quaternary ammonium compound efflux SMR transporter QacE delta 1	core	STRESS	BIOCIDE	QUATERNARY AMMONIUM	QUATERNARY AMMONIUM	EXACTP	116	115	100	100	115	WP_000679427.1	quaternary ammonium compound efflux SMR transporter QacE delta 1	NF000276.2	quaternary ammonium compound efflux SMR transporter QacE	antibiotic efflux	2298	1019.01	5.10547	0.000736756
NODE_178745_length_2298_cov_1019.012037_3	sul1	sulfonamide-resistant dihydropteroate synthase Sul1	core	AMR	AMR	SULFONAMIDE	SULFONAMIDE	EXACTP	280	279	100	100	279	WP_000259031.1	sulfonamide-resistant dihydropteroate synthase Sul1	NF000294.1	sulfonamide-resistant dihydropteroate synthase Sul1	antibiotic target replacement	2298	1019.01	5.10547	0.0031036
NODE_520203_length_1201_cov_646.613438_1	ampC	class C beta-lactamase	core	AMR	AMR	BETA-LACTAM	BETA-LACTAM	HMM	375	397	95.47	46.84	380	WP_204378709.1	class C beta-lactamase	NF033085.1	class C beta-lactamase	antibiotic inactivation	1201	646.613	3.23967	0.00207705
NODE_272380_length_1786_cov_602.759676_1	msr(E)	ABC-F type ribosomal protection protein Msr(E)	core	AMR	AMR	MACROLIDE	MACROLIDE	BLASTP	482	491	98.17	100	482	WP_000052512.1	ABC-F type ribosomal protection protein Msr(E)	NF000168.1	Msr family ABC-F type ribosomal protection protein	antibiotic target protection	1786	602.76	3.01996	0.00260992
NODE_1079405_length_758_cov_581.065434_1	erm(B)	23S rRNA (adenine(2058)-N(6))-methyltransferase Erm(B)	core	AMR	AMR	MACROLIDE	MACROLIDE	BLASTP	247	245	100	99.18	245	WP_001038790.1	23S rRNA (adenine(2058)-N(6))-methyltransferase Erm(B)	NF012220.1	23S rRNA (adenine(2058)-N(6))-methyltransferase Erm(B)	antibiotic target alteration	758	581.065	2.91126	0.00118689
NODE_794493_length_921_cov_22.258661_1	aadA1	ANT(3'')-Ia family aminoglycoside nucleotidyltransferase AadA1	core	AMR	AMR	AMINOGLYCOSIDE	STREPTOMYCIN	PARTIALP	197	263	74.52	100	196	WP_046622360.1	ANT(3'')-Ia family aminoglycoside nucleotidyltransferase AadA1	NF012157.0	ANT(3'')-I family aminoglycoside nucleotidyltransferase	antibiotic inactivation	600	22.2587	0.111521	3.03e-05
NODE_650356_length_1044_cov_511.896866_2	mph(E)	Mph(E) family macrolide 2'-phosphotransferase	core	AMR	AMR	MACROLIDE	MACROLIDE	EXACTP	295	294	100	100	294	WP_000155092.1	Mph(E) family macrolide 2'-phosphotransferase	NF012158.1	Mph(E) family macrolide 2'-phosphotransferase	antibiotic inactivation	1044	511.897	2.56472	0.00129792
NODE_310658_length_1649_cov_486.346926_1	tet(C)	tetracycline efflux MFS transporter Tet(C)	core	AMR	AMR	TETRACYCLINE	TETRACYCLINE	EXACTP	397	396	100	100	396	WP_000841446.1	tetracycline efflux MFS transporter Tet(C)	NF012191.0	tetracycline efflux MFS transporter Tet(C)	antibiotic efflux	1649	486.347	2.43671	0.0018373
NODE_85199_length_3533_cov_447.373778_3	aph(3'')-Ib	aminoglycoside O-phosphotransferase APH(3'')-Ib	core	AMR	AMR	AMINOGLYCOSIDE	STREPTOMYCIN	EXACTP	268	267	100	100	267	WP_001082319.1	aminoglycoside O-phosphotransferase APH(3'')-Ib	NF032895.1	aminoglycoside O-phosphotransferase APH(3'')-Ib	antibiotic inactivation	3533	447.374	2.24144	0.00119278
NODE_85199_length_3533_cov_447.373778_4	aph(6)-Id	aminoglycoside O-phosphotransferase APH(6)-Id	core	AMR	AMR	AMINOGLYCOSIDE	STREPTOMYCIN	EXACTP	279	278	100	100	278	WP_000480968.1	aminoglycoside O-phosphotransferase APH(6)-Id	NF012171.0	APH(6)-I family aminoglycoside O-phosphotransferase	antibiotic inactivation	3533	447.374	2.24144	0.00118121
NODE_1207313_length_706_cov_446.712750_1	blaVEB	VEB family extended-spectrum class A beta-lactamase	core	AMR	AMR	BETA-LACTAM	CEPHALOSPORIN	PARTIALP	235	299	78.26	100	234	WP_032494864.1	extended-spectrum class A beta-lactamase VEB-9	NF012099.1	class A beta-lactamase. subclass A2	antibiotic inactivation	706	446.713	2.23813	0.000790498
NODE_403532_length_1405_cov_400.512593_1	cmlA5	chloramphenicol efflux MFS transporter CmlA5	core	AMR	AMR	PHENICOL	CHLORAMPHENICOL	EXACTP	420	419	100	100	419	WP_012300772.1	chloramphenicol efflux MFS transporter CmlA5	NF000509.1	CmlA family chloramphenicol efflux MFS transporter	antibiotic efflux	1405	400.513	2.00666	0.00148804
NODE_792075_length_923_cov_378.154378_1	blaOXA	OXA-10 family class D beta-lactamase	core	AMR	AMR	BETA-LACTAM	BETA-LACTAM	BLASTP	274	266	100	99.25	266	WP_140423320.1	OXA-10 family class D beta-lactamase OXA-827	NF000386.2	OXA-10 family class D beta-lactamase	antibiotic inactivation	923	378.154	1.89464	0.00113362
NODE_1838904_length_540_cov_375.319588_1	sul2	sulfonamide-resistant dihydropteroate synthase Sul2	core	AMR	AMR	SULFONAMIDE	SULFONAMIDE	PARTIALP	139	271	51.29	100	139	WP_001043260.1	sulfonamide-resistant dihydropteroate synthase Sul2	NA	NA	antibiotic target replacement	540	375.32	1.88044	0.000433552
NODE_335801_length_1573_cov_374.980237_1	bla	class A beta-lactamase	core	AMR	AMR	BETA-LACTAM	BETA-LACTAM	EXACTP	296	293	100	100	293	WP_011270171.1	class A beta-lactamase	NF033103.1	class A beta-lactamase	antibiotic inactivation	1573	374.98	1.87873	0.00104133
NODE_1645645_length_580_cov_369.853333_1	aac(6')-Ib	AAC(6')-Ib family aminoglycoside 6'-N-acetyltransferase	core	AMR	AMR	AMINOGLYCOSIDE	GENTAMICIN	EXACTP	193	184	100	100	184	WP_022631510.1	AAC(6')-Ib family aminoglycoside 6'-N-acetyltransferase	NF033074.0	AAC(6')-Ib family aminoglycoside 6'-N-acetyltransferase	antibiotic inactivation	580	369.853	1.85304	0.000533892
NODE_2168834_length_485_cov_301.667442_1	sul2	sulfonamide-resistant dihydropteroate synthase Sul2	core	AMR	AMR	SULFONAMIDE	SULFONAMIDE	PARTIALP	151	271	55.35	100	150	WP_001043260.1	sulfonamide-resistant dihydropteroate synthase Sul2	NA	NA	antibiotic target replacement	485	301.667	1.51142	0.000342167
NODE_98225_length_3258_cov_274.628786_3	mph(A)	Mph(A) family macrolide 2'-phosphotransferase	core	AMR	AMR	MACROLIDE	MACROLIDE	EXACTP	302	301	100	100	301	WP_000219391.1	Mph(A) family macrolide 2'-phosphotransferase	NF000254.1	Mph(A) family macrolide 2'-phosphotransferase	antibiotic inactivation	3258	274.629	1.37595	0.000863673
NODE_1381489_length_648_cov_273.603710_1	ant(2'')-Ia	aminoglycoside nucleotidyltransferase ANT(2'')-Ia	core	AMR	AMR	AMINOGLYCOSIDE	GENTAMICIN/KANAMYCIN/TOBRAMYCIN	BLASTP	171	177	96.05	99.41	170	WP_000381802.1	aminoglycoside nucleotidyltransferase ANT(2'')-Ia	NF000064.3	aminoglycoside nucleotidyltransferase ANT(2'')-Ia	antibiotic inactivation	648	273.604	1.37081	0.000429789
NODE_1773235_length_553_cov_254.339357_1	qacF	quaternary ammonium compound efflux SMR transporter QacF	core	STRESS	BIOCIDE	QUATERNARY AMMONIUM	QUATERNARY AMMONIUM	EXACTP	111	110	100	100	110	WP_043876060.1	quaternary ammonium compound efflux SMR transporter QacF	NF000067.2	QacF/QacL family quaternary ammonium compound efflux SMR transporter	antibiotic efflux	553	254.339	1.2743	0.000273379
NODE_486845_length_1252_cov_247.493734_1	blaOXA	oxacillin-hydrolyzing class D beta-lactamase OXA-5	core	AMR	AMR	BETA-LACTAM	BETA-LACTAM	EXACTP	274	267	100	100	267	WP_032488483.1	oxacillin-hydrolyzing class D beta-lactamase OXA-5	NF040527.2	OXA-5 family class D beta-lactamase	antibiotic inactivation	1252	247.494	1.24	0.000539242
NODE_726835_length_974_cov_245.828074_1	mef(A)	macrolide efflux MFS transporter Mef(A)	core	AMR	AMR	MACROLIDE	ERYTHROMYCIN	PARTIALP	324	405	80	95.68	324	WP_058621816.1	macrolide efflux MFS transporter Mef(A)	NF000245.1	macrolide efflux MFS transporter Mef(A)	antibiotic target protection	974	245.828	1.23165	0.000471971
NODE_203112_length_2130_cov_232.334458_1	tet(A)	tetracycline efflux MFS transporter Tet(A)	core	AMR	AMR	TETRACYCLINE	TETRACYCLINE	BLASTP	425	399	100	99.5	399	WP_001973670.1	tetracycline efflux MFS transporter Tet(A)	NF012193.0	tetracycline efflux MFS transporter Tet(A)	antibiotic efflux	2130	232.334	1.16404	0.000952759
NODE_249322_length_1883_cov_230.010941_1	tet(W)	tetracycline resistance ribosomal protection protein Tet(W)	core	AMR	AMR	TETRACYCLINE	TETRACYCLINE	BLASTP	627	639	98.12	98.72	627	WP_002586627.1	tetracycline resistance ribosomal protection protein Tet(W)	NF033148.1	TetM/TetW/TetO/TetS family tetracycline resistance ribosomal protection protein	antibiotic target protection	1883	230.011	1.1524	0.00122949
NODE_1496295_length_616_cov_209.459893_1	qacL	quaternary ammonium compound efflux SMR transporter QacL	core	STRESS	BIOCIDE	QUATERNARY AMMONIUM	QUATERNARY AMMONIUM	EXACTP	111	110	100	100	110	WP_015059047.1	quaternary ammonium compound efflux SMR transporter QacL	NF000067.2	QacF/QacL family quaternary ammonium compound efflux SMR transporter	antibiotic efflux	616	209.46	1.04944	0.00024316
NODE_3332798_length_368_cov_140.239617_1	aadA2	ANT(3'')-Ia family aminoglycoside nucleotidyltransferase AadA2	core	AMR	AMR	AMINOGLYCOSIDE	STREPTOMYCIN	PARTIALP	122	263	46.39	100	122	WP_001206356.1	ANT(3'')-Ia family aminoglycoside nucleotidyltransferase AadA2	NA	NA	antibiotic inactivation	368	140.24	0.470996	0.000117733
NODE_901590_length_850_cov_192.610063_1	qnrS	quinolone resistance pentapeptide repeat protein QnrS2	core	AMR	AMR	QUINOLONE	QUINOLONE	EXACTP	219	218	100	100	218	WP_012537714.1	quinolone resistance pentapeptide repeat protein QnrS2	NF000056.3	QnrS family quinolone resistance pentapeptide repeat protein	antibiotic target protection	850	192.61	0.965018	0.000384474
NODE_625431_length_1070_cov_191.723153_1	qnrVC	quinolone resistance pentapeptide repeat protein QnrVC4	core	AMR	AMR	QUINOLONE	QUINOLONE	EXACTP	219	218	100	100	218	WP_000361704.1	quinolone resistance pentapeptide repeat protein QnrVC4	NF000421.1	QnrVC family quinolone resistance pentapeptide repeat protein	antibiotic target protection	1070	191.723	0.960571	0.000380221
NODE_1576470_length_596_cov_163.321627_1	dfrA14	trimethoprim-resistant dihydrofolate reductase DfrA14	core	AMR	AMR	TRIMETHOPRIM	TRIMETHOPRIM	EXACTP	161	157	100	100	157	WP_004201280.1	trimethoprim-resistant dihydrofolate reductase DfrA14	NF000330.1	trimethoprim-resistant dihydrofolate reductase DfrA	antibiotic target replacement	596	163.322	0.818275	0.000240386
NODE_920302_length_839_cov_159.681122_1	erm(F)	23S rRNA (adenine(2058)-N(6))-methyltransferase Erm(F)	core	AMR	AMR	MACROLIDE	MACROLIDE	EXACTP	269	266	100	100	266	WP_002682030.1	23S rRNA (adenine(2058)-N(6))-methyltransferase Erm(F)	NF012223.0	23S rRNA (adenine(2058)-N(6))-methyltransferase Erm(F)	antibiotic target alteration	839	159.681	0.800032	0.0003553
NODE_476562_length_1269_cov_146.681219_1	mef(B)	macrolide efflux MFS transporter Mef(B)	core	AMR	AMR	MACROLIDE	MACROLIDE	BLASTP	410	409	100	97.07	409	WP_032492336.1	macrolide efflux MFS transporter Mef(B)	NF000051.1	macrolide efflux MFS transporter Mef(B)	antibiotic efflux	1269	146.681	0.734906	0.000539717
NODE_894851_length_854_cov_139.297872_1	aadA5	ANT(3'')-Ia family aminoglycoside nucleotidyltransferase AadA5	core	AMR	AMR	AMINOGLYCOSIDE	STREPTOMYCIN	EXACTP	266	262	100	100	262	WP_000503573.1	ANT(3'')-Ia family aminoglycoside nucleotidyltransferase AadA5	NF012157.0	ANT(3'')-I family aminoglycoside nucleotidyltransferase	antibiotic inactivation	854	139.298	0.697912	0.000232474
NODE_638638_length_1056_cov_135.326673_1	cfxA6	broad-spectrum class A beta-lactamase CfxA6	core	AMR	AMR	BETA-LACTAM	BETA-LACTAM	BLASTP	340	320	100	99.06	320	WP_117664257.1	broad-spectrum class A beta-lactamase CfxA6	NF033100.1	CfxA family broad-spectrum class A beta-lactamase	antibiotic inactivation	1056	135.327	0.678021	0.00038507
NODE_220756_length_2027_cov_129.401116_2	tet(39)	tetracycline efflux MFS transporter Tet(39)	core	AMR	AMR	TETRACYCLINE	TETRACYCLINE	EXACTP	396	395	100	100	395	WP_004856455.1	tetracycline efflux MFS transporter Tet(39)	NF012174.0	Tet(A)/Tet(B)/Tet(C) family tetracycline efflux MFS transporter	antibiotic efflux	2027	129.401	0.648324	0.000432186
NODE_486_length_47188_cov_126.234231_11	tet(Q)	tetracycline resistance ribosomal protection protein Tet(Q)	core	AMR	AMR	TETRACYCLINE	TETRACYCLINE	BLASTP	658	641	100	99.38	641	WP_063856407.1	tetracycline resistance ribosomal protection protein Tet(Q)	NF012154.0	tetracycline resistance ribosomal protection protein Tet(Q)	antibiotic target protection	47188	126.234	0.632465	0.000806744
NODE_855216_length_879_cov_123.428398_1	blaOXA	oxacillin-hydrolyzing class D beta-lactamase OXA-2	core	AMR	AMR	BETA-LACTAM	BETA-LACTAM	EXACTP	283	275	100	100	275	WP_001007673.1	oxacillin-hydrolyzing class D beta-lactamase OXA-2	NF000267.2	OXA-2 family class D beta-lactamase	antibiotic inactivation	879	123.428	0.618399	0.000297555
NODE_59960_length_4301_cov_101.192181_1	aadS	aminoglycoside 6-adenylyltransferase AadS	core	AMR	AMR	AMINOGLYCOSIDE	STREPTOMYCIN	EXACTP	288	287	100	100	287	WP_003013318.1	aminoglycoside 6-adenylyltransferase AadS	NF033387.1	AadS family aminoglycoside 6-adenylyltransferase	antibiotic inactivation	4301	101.192	0.506992	0.000356152
NODE_1705424_length_567_cov_99.119141_1	smr	multidrug efflux SMR transporter Smr	core	STRESS	BIOCIDE	QUATERNARY AMMONIUM	QUATERNARY AMMONIUM	EXACTP	106	105	100	100	105	WP_032491400.1	multidrug efflux SMR transporter Smr	NF000280.1	multidrug efflux SMR transporter Smr	antibiotic efflux	567	99.1191	0.496606	1.21e-05
NODE_460258_length_1297_cov_97.135266_1	blaMCA	MCA family class C beta-lactamase	core	AMR	AMR	BETA-LACTAM	BETA-LACTAM	BLASTP	403	390	99.74	92.29	389	WP_057991970.1	MCA family class C beta-lactamase	NF033406.1	MCA family class C beta-lactamase	antibiotic inactivation	1297	97.1353	0.486665	0.000351933
NODE_195393_length_2180_cov_93.992000_2	msr(D)	ABC-F type ribosomal protection protein Msr(D)	core	AMR	AMR	MACROLIDE	ERYTHROMYCIN	PARTIALP	416	487	85.22	94.46	415	WP_000420317.1	ABC-F type ribosomal protection protein Msr(D)	NF000168.1	Msr family ABC-F type ribosomal protection protein	antibiotic target protection	2180	93.992	0.47092	0.000217982
NODE_697870_length_999_cov_92.148305_1	aadA4	ANT(3'')-Ia family aminoglycoside nucleotidyltransferase AadA4	core	AMR	AMR	AMINOGLYCOSIDE	STREPTOMYCIN	BLASTP	263	262	100	98.47	262	WP_004356282.1	ANT(3'')-Ia family aminoglycoside nucleotidyltransferase AadA4	NF012157.0	ANT(3'')-I family aminoglycoside nucleotidyltransferase	antibiotic inactivation	999	92.1483	0.461685	0.000147859
NODE_841680_length_888_cov_91.675870_1	blaOXA	OXA-211 family carbapenem-hydrolyzing class D beta-lactamase	core	AMR	AMR	BETA-LACTAM	BETA-LACTAM	BLASTP	259	274	94.16	99.22	258	WP_140423313.1	OXA-211 family carbapenem-hydrolyzing class D beta-lactamase OXA-644	NF000417.2	OXA-211 family carbapenem-hydrolyzing class D beta-lactamase	antibiotic inactivation	888	91.6759	0.459311	0.000207109
NODE_248668_length_1886_cov_90.651010_1	msr(D)	ABC-F type ribosomal protection protein Msr(D)	core	AMR	AMR	MACROLIDE	ERYTHROMYCIN	PARTIALP	388	487	79.47	93.28	387	WP_000420317.1	ABC-F type ribosomal protection protein Msr(D)	NF000355.3	ABC-F type ribosomal protection protein	antibiotic target protection	1886	90.651	0.45418	0.000190042
NODE_760179_length_947_cov_88.400224_2	mph	Mph(E)/Mph(G) family macrolide 2'-phosphotransferase	core	AMR	AMR	MACROLIDE	MACROLIDE	HMM	274	294	92.86	87.91	273	WP_014386803.1	Mph(E)/Mph(G) family macrolide 2'-phosphotransferase	NF000241.1	Mph(E)/Mph(G) family macrolide 2'-phosphotransferase	antibiotic inactivation	947	88.4002	0.442903	0.000208647
NODE_626299_length_1069_cov_88.357002_1	blaGES	carbapenem-hydrolyzing class A beta-lactamase GES-5	core	AMR	AMR	BETA-LACTAM	CARBAPENEM	EXACTP	288	287	100	100	287	WP_012658785.1	carbapenem-hydrolyzing class A beta-lactamase GES-5	NF012103.0	GES family class A beta-lactamase	antibiotic inactivation	1069	88.357	0.442685	0.000238636
NODE_993579_length_799_cov_81.943548_1	blaOXA	class D beta-lactamase	core	AMR	AMR	BETA-LACTAM	BETA-LACTAM	HMM	260	289	78.2	49.56	226	WP_075071939.1	class D beta-lactamase	NF012161.0	class D beta-lactamase	antibiotic inactivation	799	81.9436	0.410552	0.000169394
NODE_989710_length_801_cov_81.080429_1	erm	23S ribosomal RNA methyltransferase Erm	core	AMR	AMR	MACROLIDE	MACROLIDE	HMM	267	266	100	68.8	266	WP_006745469.1	23S ribosomal RNA methyltransferase Erm	NF000499.1	23S ribosomal RNA methyltransferase Erm	antibiotic target alteration	801	81.0804	0.40623	0.000169933
NODE_1610300_length_588_cov_73.849906_1	bla	class A beta-lactamase	core	AMR	AMR	BETA-LACTAM	BETA-LACTAM	HMM	195	292	66.78	66.15	195	WP_002977989.1	class A beta-lactamase	NF033103.1	class A beta-lactamase	antibiotic inactivation	588	73.8499	0.370003	8.97e-05
NODE_769248_length_940_cov_73.715254_1	lnu(F)	lincosamide nucleotidyltransferase Lnu(F)	core	AMR	AMR	LINCOSAMIDE	LINCOSAMIDE	EXACTP	274	273	100	100	273	WP_070342360.1	lincosamide nucleotidyltransferase Lnu(F)	NF000119.1	lincosamide nucleotidyltransferase Lnu(F)	antibiotic inactivation	940	73.7152	0.369329	0.000180614
NODE_2673121_length_423_cov_69.864130_1	catB3	type B-3 chloramphenicol O-acetyltransferase CatB3	core	AMR	AMR	PHENICOL	CHLORAMPHENICOL	PARTIALP	129	210	61.43	100	129	WP_000186237.1	type B-3 chloramphenicol O-acetyltransferase CatB3	NA	NA	antibiotic inactivation	423	69.8641	0.350039	6.72e-05
NODE_525736_length_1193_cov_63.838313_1	blaMCA	MCA family class C beta-lactamase	core	AMR	AMR	BETA-LACTAM	BETA-LACTAM	BLASTP	392	390	96.92	99.47	378	WP_057991970.1	MCA family class C beta-lactamase	NF033406.1	MCA family class C beta-lactamase	antibiotic inactivation	1193	63.8383	0.319845	0.000210818
NODE_410098_length_1391_cov_62.999251_1	tet(40)	tetracycline efflux MFS transporter Tet(40)	core	AMR	AMR	TETRACYCLINE	TETRACYCLINE	BLASTP	410	406	100	99.26	406	WP_015573055.1	tetracycline efflux MFS transporter Tet(40)	NF000049.1	tetracycline efflux MFS transporter Tet(40)	antibiotic efflux	1391	62.9993	0.315636	0.000233144
NODE_498816_length_1233_cov_57.679117_1	mef(C)	macrolide efflux MFS transporter Mef(C)	core	AMR	AMR	MACROLIDE	MACROLIDE	BLASTP	410	407	99.51	99.26	405	WP_014386804.1	macrolide efflux MFS transporter Mef(C)	NF000246.1	macrolide efflux MFS transporter Mef(C)	antibiotic efflux	1233	57.6791	0.288987	0.000195467
NODE_17513_length_8537_cov_54.700189_1	lnu(F)	lincosamide nucleotidyltransferase Lnu(F)	core	AMR	AMR	LINCOSAMIDE	LINCOSAMIDE	HMM	275	281	96.8	81.25	272	WP_070342364.1	lincosamide nucleotidyltransferase Lnu(F)	NF000119.1	lincosamide nucleotidyltransferase Lnu(F)	antibiotic inactivation	8537	54.7002	0.274061	0.000126782
NODE_804414_length_914_cov_53.937136_1	aadA13	ANT(3'')-Ia family aminoglycoside nucleotidyltransferase AadA13	core	AMR	AMR	AMINOGLYCOSIDE	STREPTOMYCIN	BLASTP	272	265	100	98.87	265	WP_001424636.1	ANT(3'')-Ia family aminoglycoside nucleotidyltransferase AadA13	NF012157.0	ANT(3'')-I family aminoglycoside nucleotidyltransferase	antibiotic inactivation	914	53.9371	0.270236	0.000440093
NODE_2246558_length_474_cov_51.782816_1	lnu(C)	lincosamide nucleotidyltransferase Lnu(C)	core	AMR	AMR	LINCOSAMIDE	LINCOSAMIDE	BLASTP	158	164	93.9	98.05	154	WP_063851341.1	lincosamide nucleotidyltransferase Lnu(C)	NF000141.1	lincosamide nucleotidyltransferase Lnu(C)	antibiotic inactivation	474	51.7828	0.259446	6.28e-05
NODE_401195_length_1410_cov_51.569004_2	blaOXA	class D beta-lactamase	core	AMR	AMR	BETA-LACTAM	BETA-LACTAM	HMM	261	260	99.23	63.95	258	WP_032488481.1	class D beta-lactamase	NF012161.0	class D beta-lactamase	antibiotic inactivation	1410	51.569	0.258368	0.000131269
NODE_764050_length_944_cov_49.524184_2	blaOXA	OXA-1 family class D beta-lactamase	core	AMR	AMR	BETA-LACTAM	BETA-LACTAM	BLASTP	290	276	100	99.64	276	WP_001334766.1	oxacillin-hydrolyzing class D beta-lactamase OXA-1	NF000388.2	OXA-1 family class D beta-lactamase	antibiotic inactivation	944	49.5242	0.248127	0.000119728
NODE_894871_length_854_cov_49.058824_1	blaNPS	NPS family class D beta-lactamase	core	AMR	AMR	BETA-LACTAM	BETA-LACTAM	BLASTP	257	260	98.85	100	257	WP_011013281.1	oxacillin-hydrolyzing class D beta-lactamase NPS-1	NF012161.0	class D beta-lactamase	antibiotic inactivation	854	49.0588	0.245794	0.000101136
NODE_207549_length_2103_cov_49.029297_2	qac	Qac-pB8 family quaternary ammonium compound efflux SMR transporter	core	STRESS	BIOCIDE	QUATERNARY AMMONIUM	QUATERNARY AMMONIUM	HMM	111	110	100	84.55	110	WP_011342944.1	Qac-pB8 family quaternary ammonium compound efflux SMR transporter	NF000148.1	Qac-pB8 family quaternary ammonium compound efflux SMR transporter	antibiotic efflux	2103	49.0293	0.245649	5.06e-05
NODE_404924_length_1402_cov_48.583519_1	blaMOX	CMY-1/MOX family class C beta-lactamase	core	AMR	AMR	BETA-LACTAM	CEPHALOSPORIN	BLASTP	383	382	100	98.69	382	WP_223915751.1	CMY-1/MOX family class C beta-lactamase MOX-22	NF000239.3	CMY-1/MOX family class C beta-lactamase	antibiotic inactivation	1402	48.5835	0.24341	0.000148842
NODE_905053_length_848_cov_47.701135_1	blaOXA	class D beta-lactamase	core	AMR	AMR	BETA-LACTAM	BETA-LACTAM	HMM	276	274	87.96	49.79	241	WP_014053563.1	class D beta-lactamase	NF012161.0	class D beta-lactamase	antibiotic inactivation	848	47.7011	0.238995	0.000110881
NODE_808597_length_911_cov_47.574766_1	bla	class A beta-lactamase	core	AMR	AMR	BETA-LACTAM	BETA-LACTAM	HMM	260	295	85.42	52.57	253	WP_010108817.1	class A beta-lactamase	NF033103.1	class A beta-lactamase	antibiotic inactivation	911	47.5748	0.238363	0.000106214
NODE_59625_length_4315_cov_47.496244_3	aadA27	ANT(3'')-II family aminoglycoside nucleotidyltransferase AadA27	core	AMR	AMR	AMINOGLYCOSIDE	SPECTINOMYCIN/STREPTOMYCIN	EXACTP	263	262	100	100	262	WP_050041693.1	ANT(3'')-II family aminoglycoside nucleotidyltransferase AadA27	NF033220.1	ANT(3'')-II family aminoglycoside nucleotidyltransferase	antibiotic inactivation	4315	47.4962	0.237969	7.89e-05
NODE_875532_length_866_cov_45.833539_1	blaOXA	class D beta-lactamase OXA-732	core	AMR	AMR	BETA-LACTAM	BETA-LACTAM	EXACTP	274	266	100	100	266	WP_072678505.1	class D beta-lactamase OXA-732	NF040805.1	OXA-732 family class D beta-lactamase	antibiotic inactivation	866	45.8335	0.229635	0.00011173
NODE_684751_length_1011_cov_45.335774_1	ere(A)	EreA family erythromycin esterase	core	AMR	AMR	MACROLIDE	MACROLIDE	PARTIALP	325	406	79.8	100	324	WP_032084014.1	EreA family erythromycin esterase	NA	NA	antibiotic inactivation	1011	45.3358	0.227147	9.9e-05
NODE_267212_length_1807_cov_44.727169_2	cfxA	CfxA family broad-spectrum class A beta-lactamase	core	AMR	AMR	BETA-LACTAM	BETA-LACTAM	EXACTP	322	321	100	100	321	WP_004339683.1	CfxA family broad-spectrum class A beta-lactamase	NF033100.1	CfxA family broad-spectrum class A beta-lactamase	antibiotic inactivation	1807	44.7272	0.224089	0.000118566
NODE_596950_length_1102_cov_44.129895_1	catA16	type A-16 chloramphenicol O-acetyltransferase CatQ	core	AMR	AMR	PHENICOL	CHLORAMPHENICOL	BLASTP	220	219	100	99.54	219	WP_063843220.1	type A-16 chloramphenicol O-acetyltransferase CatQ	NF000491.1	type A chloramphenicol O-acetyltransferase	antibiotic inactivation	1102	44.1299	0.221104	8.15e-05
NODE_21831_length_7554_cov_43.848646_4	blaR1	BlaR1 family beta-lactam sensor/signal transducer	core	AMR	AMR	BETA-LACTAM	BETA-LACTAM	HMM	599	593	99.33	32.4	605	WP_012705551.1	BlaR1 family beta-lactam sensor/signal transducer	NF000326.1	BlaR1 family beta-lactam sensor/signal transducer	antibiotic inactivation	7554	43.8486	0.219694	0.000235898
NODE_1248967_length_691_cov_43.154088_1	blaOXA	OXA-46 family oxacillin-hydrolyzing class D beta-lactamase	core	AMR	AMR	BETA-LACTAM	BETA-LACTAM	PARTIALP	230	266	83.83	97.76	223	WP_032490445.1	OXA-46 family oxacillin-hydrolyzing class D beta-lactamase OXA-119	NF012161.0	class D beta-lactamase	antibiotic inactivation	691	43.1541	0.216212	7.96e-05
NODE_850684_length_882_cov_42.700121_1	catA13	type A-13 chloramphenicol O-acetyltransferase	core	AMR	AMR	PHENICOL	CHLORAMPHENICOL	EXACTP	208	207	100	100	207	WP_043774378.1	type A-13 chloramphenicol O-acetyltransferase	NF000491.1	type A chloramphenicol O-acetyltransferase	antibiotic inactivation	882	42.7001	0.213942	7.43e-05
NODE_1818696_length_544_cov_41.014315_1	qacG2	quaternary ammonium compound efflux SMR transporter QacG2	core	STRESS	BIOCIDE	QUATERNARY AMMONIUM	QUATERNARY AMMONIUM	BLASTP	146	110	100	98.18	110	WP_057094859.1	quaternary ammonium compound efflux SMR transporter QacG2	NF000278.1	quaternary ammonium compound efflux SMR transporter QacG2	antibiotic efflux	544	41.0143	0.205494	5.06e-05
NODE_934131_length_831_cov_38.764175_1	aph(3')-IIIa	aminoglycoside O-phosphotransferase APH(3')-IIIa	core	AMR	AMR	AMINOGLYCOSIDE	AMIKACIN/KANAMYCIN	EXACTP	265	264	100	100	264	WP_001096887.1	aminoglycoside O-phosphotransferase APH(3')-IIIa	NF033064.0	aminoglycoside O-phosphotransferase APH(3')-IIIa	antibiotic inactivation	831	38.7642	0.194216	8.79e-05
NODE_367139_length_1489_cov_38.256625_1	mef(J)	macrolide efflux MFS transporter Mef(J)	core	AMR	AMR	MACROLIDE	MACROLIDE	BLASTP	398	397	100	99.5	397	WP_198462968.1	macrolide efflux MFS transporter Mef(J)	NA	NA	antibiotic efflux	1489	38.2566	0.191677	0.00013899
NODE_259096_length_1840_cov_37.982073_2	qnrB	quinolone resistance pentapeptide repeat protein QnrB19	core	AMR	AMR	QUINOLONE	QUINOLONE	EXACTP	227	214	100	100	214	WP_012954666.1	quinolone resistance pentapeptide repeat protein QnrB19	NF000420.1	QnrB family quinolone resistance pentapeptide repeat protein	antibiotic target protection	1840	37.9821	0.190298	4.55e-05
NODE_585854_length_1115_cov_35.402830_1	blaAER	AER family class A beta-lactamase	core	AMR	AMR	BETA-LACTAM	BETA-LACTAM	BLASTP	305	304	100	98.03	304	WP_063857819.1	carbenicillin-hydrolyzing class A beta-lactamase AER-1	NF033103.1	class A beta-lactamase	antibiotic inactivation	1115	35.4028	0.177373	8.58e-05
NODE_388553_length_1438_cov_35.399855_1	tmexC	multidrug efflux RND transporter periplasmic adaptor subunit TMexC	core	AMR	AMR	TETRACYCLINE	TIGECYCLINE	BLASTP	371	387	95.87	100	371	WP_034039546.1	multidrug efflux RND transporter periplasmic adaptor subunit TMexC3	NA	NA	antibiotic efflux	1438	35.3999	0.177362	0.00011466
NODE_632876_length_1062_cov_34.734856_1	tet(X2)	tetracycline-inactivating monooxygenase Tet(X2)	core	AMR	AMR	TETRACYCLINE	TETRACYCLINE	PARTIALP	307	388	78.87	99.67	306	WP_008651082.1	tetracycline-inactivating monooxygenase Tet(X2)	NA	NA	antibiotic inactivation	1062	34.7349	0.174025	9.6e-05
NODE_130746_length_2760_cov_34.598152_1	ant(3'')-IIc	aminoglycoside nucleotidyltransferase ANT(3'')-IIc	core	AMR	AMR	AMINOGLYCOSIDE	SPECTINOMYCIN/STREPTOMYCIN	BLASTP	260	259	100	99.23	259	WP_004680079.1	aminoglycoside nucleotidyltransferase ANT(3'')-IIc	NF033220.1	ANT(3'')-II family aminoglycoside nucleotidyltransferase	antibiotic inactivation	2760	34.5981	0.17334	9.03e-05
NODE_896622_length_853_cov_34.208020_1	mph(G)	Mph(G) family macrolide 2'-phosphotransferase	core	AMR	AMR	MACROLIDE	MACROLIDE	PARTIALP	262	294	89.12	99.24	262	WP_014386803.1	Mph(G) family macrolide 2'-phosphotransferase	NF000241.1	Mph(E)/Mph(G) family macrolide 2'-phosphotransferase	antibiotic inactivation	853	34.208	0.171392	8.25e-05
NODE_303259_length_1673_cov_33.136588_1	aadA6	ANT(3'')-Ia family aminoglycoside nucleotidyltransferase AadA6	core	AMR	AMR	AMINOGLYCOSIDE	STREPTOMYCIN	BLASTP	282	281	100	99.64	281	WP_022675713.1	ANT(3'')-Ia family aminoglycoside nucleotidyltransferase AadA6	NF012157.0	ANT(3'')-I family aminoglycoside nucleotidyltransferase	antibiotic inactivation	1673	33.1366	0.166022	0.000149272
NODE_156210_length_2489_cov_33.000822_2	tet(G)	tetracycline efflux MFS transporter Tet(G)	core	AMR	AMR	TETRACYCLINE	TETRACYCLINE	BLASTP	392	391	100	98.47	391	WP_001257840.1	tetracycline efflux MFS transporter Tet(G)	NF012192.0	tetracycline efflux MFS transporter Tet(G)	antibiotic efflux	2489	33.0008	0.165338	0.000135842
NODE_139494_length_2658_cov_32.464464_1	cml	CmlA/FloR family chloramphenicol efflux MFS transporter	core	AMR	AMR	PHENICOL	CHLORAMPHENICOL	HMM	422	421	100	88.6	421	WP_024160909.1	CmlA/FloR family chloramphenicol efflux MFS transporter	NF033134.0	CmlA/FloR family chloramphenicol efflux MFS transporter	antibiotic efflux	2658	32.4645	0.162654	0.000123744
NODE_1763440_length_555_cov_31.782000_1	dfrA21	trimethoprim-resistant dihydrofolate reductase DfrA21	core	AMR	AMR	TRIMETHOPRIM	TRIMETHOPRIM	EXACTP	166	165	100	100	165	WP_004187529.1	trimethoprim-resistant dihydrofolate reductase DfrA21	NF000055.3	DfrA12/DfrA21 family trimethoprim-resistant dihydrofolate reductase	antibiotic target replacement	555	31.782	0.159233	4.11e-05
NODE_361618_length_1503_cov_31.334945_2	lnu(F)	lincosamide nucleotidyltransferase Lnu(F)	core	AMR	AMR	LINCOSAMIDE	LINCOSAMIDE	BLASTP	274	273	100	99.27	273	WP_000939727.1	lincosamide nucleotidyltransferase Lnu(F)	NF000119.1	lincosamide nucleotidyltransferase Lnu(F)	antibiotic inactivation	1503	31.3349	0.156994	0.000108176
NODE_1050898_length_771_cov_29.649441_1	catA13	type A-13 chloramphenicol O-acetyltransferase	core	AMR	AMR	PHENICOL	CHLORAMPHENICOL	BLASTP	208	207	100	93.24	207	WP_040564913.1	type A-13 chloramphenicol O-acetyltransferase	NF000491.1	type A chloramphenicol O-acetyltransferase	antibiotic inactivation	771	29.6494	0.148546	3.5e-05
NODE_308787_length_1655_cov_28.537500_2	tetA(P)	tetracycline efflux MFS transporter TetA(P)	core	AMR	AMR	TETRACYCLINE	TETRACYCLINE	HMM	422	420	100	80.52	421	WP_006440994.1	tetracycline efflux MFS transporter TetA(P)	NF000043.1	tetracycline efflux MFS transporter TetA(P)	antibiotic efflux	1655	28.5375	0.14298	0.000109551
NODE_464349_length_1290_cov_28.219433_1	ampC	class C beta-lactamase	core	AMR	AMR	BETA-LACTAM	BETA-LACTAM	HMM	389	390	97.95	66.23	382	WP_057991970.1	class C beta-lactamase	NF033085.1	class C beta-lactamase	antibiotic inactivation	1290	28.2194	0.141384	9.64e-05
NODE_2057151_length_502_cov_27.375839_1	arr	NAD()--rifampin ADP-ribosyltransferase Arr-2	core	AMR	AMR	RIFAMYCIN	RIFAMYCIN	EXACTP	163	150	100	100	150	WP_000237816.1	NAD()--rifampin ADP-ribosyltransferase Arr-2	NF033144.1	NAD()--rifampin ADP-ribosyltransferase	antibiotic inactivation	502	27.3758	0.137155	3.22e-05
NODE_490600_length_1246_cov_27.315701_1	ampC	class C beta-lactamase	core	AMR	AMR	BETA-LACTAM	BETA-LACTAM	HMM	307	390	77.44	50.33	302	WP_063860890.1	class C beta-lactamase	NF033085.1	class C beta-lactamase	antibiotic inactivation	1246	27.3157	0.136854	7.45e-05
NODE_3004246_length_392_cov_27.284866_1	catB8	type B-3 chloramphenicol O-acetyltransferase CatB8	core	AMR	AMR	PHENICOL	CHLORAMPHENICOL	PARTIALP	113	210	53.33	100	112	WP_002075262.1	type B-3 chloramphenicol O-acetyltransferase CatB8	NA	NA	antibiotic inactivation	392	27.2849	0.136699	2.29e-05
NODE_690226_length_1006_cov_25.356467_1	qnrD	quinolone resistance pentapeptide repeat protein QnrD1	core	AMR	AMR	QUINOLONE	QUINOLONE	EXACTP	215	214	100	100	214	WP_012634451.1	quinolone resistance pentapeptide repeat protein QnrD1	NF000139.2	QnrD family quinolone resistance pentapeptide repeat protein	antibiotic target protection	1006	25.3565	0.127038	4.9e-05
NODE_182640_length_2269_cov_25.278681_2	ere(A)	EreA family erythromycin esterase	core	AMR	AMR	MACROLIDE	MACROLIDE	PARTIALP	383	408	87.5	96.92	357	WP_021566672.1	EreA family erythromycin esterase	NF000208.1	EreA family erythromycin esterase	antibiotic inactivation	2269	25.2787	0.126655	0.000123755
NODE_867584_length_871_cov_25.263480_1	blaOXA	class D beta-lactamase	core	AMR	AMR	BETA-LACTAM	BETA-LACTAM	HMM	290	275	94.18	66.15	260	WP_117407753.1	class D beta-lactamase	NF012161.0	class D beta-lactamase	antibiotic inactivation	871	25.2635	0.126572	5.84e-05
NODE_351596_length_1529_cov_24.759159_1	blaOXA	class D beta-lactamase	core	AMR	AMR	BETA-LACTAM	BETA-LACTAM	HMM	208	253	81.42	74.27	206	WP_046991607.1	class D beta-lactamase	NF012161.0	class D beta-lactamase	antibiotic inactivation	1529	24.7592	0.124053	6.88e-05
NODE_173075_length_2343_cov_24.746066_2	blaRSD2	RSD2 family class D beta-lactamase	core	AMR	AMR	BETA-LACTAM	BETA-LACTAM	BLASTP	270	257	100	93.77	257	WP_128268284.1	class D beta-lactamase RSD2-1	NF012161.0	class D beta-lactamase	antibiotic inactivation	2343	24.7461	0.12398	7.26e-05
NODE_1641255_length_581_cov_24.733840_1	dfrA1	trimethoprim-resistant dihydrofolate reductase DfrA1	core	AMR	AMR	TRIMETHOPRIM	TRIMETHOPRIM	EXACTP	158	157	100	100	157	WP_000777554.1	trimethoprim-resistant dihydrofolate reductase DfrA1	NF000330.1	trimethoprim-resistant dihydrofolate reductase DfrA	antibiotic target replacement	581	24.7338	0.123918	3.24e-05
NODE_259808_length_1837_cov_24.508979_1	lnu(F)	lincosamide nucleotidyltransferase Lnu(F)	core	AMR	AMR	LINCOSAMIDE	LINCOSAMIDE	HMM	276	281	96.44	72.43	272	WP_070342364.1	lincosamide nucleotidyltransferase Lnu(F)	NF000119.1	lincosamide nucleotidyltransferase Lnu(F)	antibiotic inactivation	1837	24.509	0.122799	7.29e-05
NODE_447293_length_1320_cov_24.047431_1	blaCMY	class C beta-lactamase CMY-4	core	AMR	AMR	BETA-LACTAM	CEPHALOSPORIN	EXACTP	382	381	100	100	381	WP_015056382.1	class C beta-lactamase CMY-4	NF000191.1	CMY-2 family class C beta-lactamase	antibiotic inactivation	1320	24.0474	0.120487	8.35e-05
NODE_1391674_length_645_cov_23.764407_1	vat	Vat family streptogramin A O-acetyltransferase	core	AMR	AMR	STREPTOGRAMIN	STREPTOGRAMIN	HMM	204	212	93.4	66.33	199	WP_047211550.1	Vat family streptogramin A O-acetyltransferase	NF000311.1	Vat family streptogramin A O-acetyltransferase	antibiotic inactivation	645	23.7644	0.119067	3.84e-05
NODE_417485_length_1376_cov_23.348978_2	blaAER	AER family class A beta-lactamase	core	AMR	AMR	BETA-LACTAM	BETA-LACTAM	BLASTP	284	304	93.09	95.41	283	WP_063857819.1	carbenicillin-hydrolyzing class A beta-lactamase AER-1	NF033103.1	class A beta-lactamase	antibiotic inactivation	1376	23.349	0.116984	5.78e-05
NODE_1354917_length_656_cov_23.189684_1	dfrF	trimethoprim-resistant dihydrofolate reductase DfrF	core	AMR	AMR	TRIMETHOPRIM	TRIMETHOPRIM	EXACTP	165	164	100	100	164	WP_002322211.1	trimethoprim-resistant dihydrofolate reductase DfrF	NF000333.1	trimethoprim-resistant dihydrofolate reductase DfrF	antibiotic target replacement	656	23.1897	0.116186	3.42e-05
NODE_31309_length_6186_cov_22.945360_3	bla	class A beta-lactamase	core	AMR	AMR	BETA-LACTAM	BETA-LACTAM	HMM	295	304	96.05	82.88	292	WP_063857819.1	class A beta-lactamase	NF033103.1	class A beta-lactamase	antibiotic inactivation	6186	22.9454	0.114963	5.7e-05
NODE_392543_length_1429_cov_22.558952_1	arr	NAD()--rifampin ADP-ribosyltransferase	core	AMR	AMR	RIFAMYCIN	RIFAMYCIN	HMM	150	137	93.43	55.47	128	WP_012695486.1	NAD()--rifampin ADP-ribosyltransferase	NF033144.1	NAD()--rifampin ADP-ribosyltransferase	antibiotic inactivation	1429	22.5589	0.113024	3.71e-05
NODE_22976_length_7349_cov_22.326158_5	abc-f	ABC-F type ribosomal protection protein	core	AMR	AMR	MACROLIDE	MACROLIDE	HMM	499	494	100	55.11	499	WP_002294513.1	ABC-F type ribosomal protection protein	NF000355.3	ABC-F type ribosomal protection protein	NONE	7349	22.3262	0.111863	9.59e-05
NODE_500112_length_1231_cov_22.075680_1	bla	class A beta-lactamase	core	AMR	AMR	BETA-LACTAM	BETA-LACTAM	HMM	281	297	93.94	35.92	284	WP_063859570.1	class A beta-lactamase	NF033103.1	class A beta-lactamase	antibiotic inactivation	1231	22.0757	0.110609	5.46e-05
NODE_54699_length_4531_cov_21.896336_1	erm	23S ribosomal RNA methyltransferase Erm	core	AMR	AMR	MACROLIDE	MACROLIDE	HMM	264	257	96.89	48.22	253	WP_007286427.1	23S ribosomal RNA methyltransferase Erm	NF000499.1	23S ribosomal RNA methyltransferase Erm	antibiotic target alteration	4531	21.8963	0.109707	4.85e-05
NODE_593455_length_1106_cov_21.712655_1	blaBRO	class A beta-lactamase BRO-2	core	AMR	AMR	BETA-LACTAM	BETA-LACTAM	EXACTP	314	313	100	100	313	WP_003665544.1	class A beta-lactamase BRO-2	NF033103.1	class A beta-lactamase	antibiotic inactivation	1106	21.7127	0.108785	6.49e-05
NODE_794849_length_921_cov_21.454965_1	bla	class A beta-lactamase	core	AMR	AMR	BETA-LACTAM	BETA-LACTAM	HMM	253	292	86.64	57.87	254	WP_002977989.1	class A beta-lactamase	NF033103.1	class A beta-lactamase	antibiotic inactivation	921	21.455	0.107489	7.41e-05
NODE_2644988_length_426_cov_20.407008_1	catB8	type B-3 chloramphenicol O-acetyltransferase CatB8	core	AMR	AMR	PHENICOL	CHLORAMPHENICOL	PARTIALP	115	210	54.76	100	115	WP_002075262.1	type B-3 chloramphenicol O-acetyltransferase CatB8	NA	NA	antibiotic inactivation	426	20.407	0.102244	1.84e-05
NODE_651380_length_1043_cov_20.290486_1	tet(E)	tetracycline efflux MFS transporter Tet(E)	core	AMR	AMR	TETRACYCLINE	TETRACYCLINE	PARTIALP	266	405	65.43	99.62	265	WP_011899270.1	tetracycline efflux MFS transporter Tet(E)	NA	NA	antibiotic efflux	1043	20.2905	0.101664	5.21e-05
NODE_1374786_length_650_cov_20.277311_1	blaOXA	OXA-5 family class D beta-lactamase	core	AMR	AMR	BETA-LACTAM	BETA-LACTAM	PARTIALP	180	267	67.04	100	179	WP_032492122.1	OXA-5 family class D beta-lactamase OXA-129	NA	NA	antibiotic inactivation	650	20.2773	0.101591	2.84e-05
NODE_518148_length_1204_cov_20.189730_1	aadE	aminoglycoside 6-adenylyltransferase AadE	core	AMR	AMR	AMINOGLYCOSIDE	STREPTOMYCIN	EXACTP	289	288	100	100	288	WP_001255868.1	aminoglycoside 6-adenylyltransferase AadE	NF033084.2	aminoglycoside 6-nucleotidyltransferase	antibiotic inactivation	1204	20.1897	0.101156	5.17e-05
NODE_294158_length_1705_cov_20.121818_1	sul4	sulfonamide-resistant dihydropteroate synthase Sul4	core	AMR	AMR	SULFONAMIDE	SULFONAMIDE	EXACTP	288	287	100	100	287	WP_102607457.1	sulfonamide-resistant dihydropteroate synthase Sul4	NF033502.0	sulfonamide-resistant dihydropteroate synthase Sul4	antibiotic target replacement	1705	20.1218	0.100814	6.45e-05
NODE_642519_length_1052_cov_19.911735_1	blaOXA	class D beta-lactamase OXA-347	core	AMR	AMR	BETA-LACTAM	BETA-LACTAM	EXACTP	275	274	100	100	274	WP_004295324.1	class D beta-lactamase OXA-347	NF012161.0	class D beta-lactamase	antibiotic inactivation	1052	19.9117	0.0997669	5.32e-05
NODE_394380_length_1425_cov_19.735766_2	blaCTX-M	extended-spectrum class A beta-lactamase CTX-M-15	core	AMR	AMR	BETA-LACTAM	CEPHALOSPORIN	EXACTP	292	291	100	100	291	WP_000239590.1	extended-spectrum class A beta-lactamase CTX-M-15	NF033089.1	CTX-M family extended-spectrum class A beta-lactamase	antibiotic inactivation	1425	19.7358	0.0988755	5.26e-05
NODE_896652_length_853_cov_19.580201_1	aadA10	ANT(3'')-Ia family aminoglycoside nucleotidyltransferase AadA10	core	AMR	AMR	AMINOGLYCOSIDE	STREPTOMYCIN	BLASTP	284	277	96.39	100	267	WP_071846327.1	ANT(3'')-Ia family aminoglycoside nucleotidyltransferase AadA10	NF012157.0	ANT(3'')-I family aminoglycoside nucleotidyltransferase	antibiotic inactivation	853	19.5802	0.0980981	4.48e-05
NODE_586683_length_1114_cov_19.479698_1	bla	class A beta-lactamase	core	AMR	AMR	BETA-LACTAM	BETA-LACTAM	HMM	292	293	91.81	62.83	269	WP_011270171.1	class A beta-lactamase	NF033103.1	class A beta-lactamase	antibiotic inactivation	1114	19.4797	0.0976005	5.35e-05
NODE_392130_length_1430_cov_18.944000_1	ere(B)	EreB family erythromycin esterase	core	AMR	AMR	MACROLIDE	ERYTHROMYCIN	BLASTP	430	419	100	99.76	419	WP_032488343.1	EreB family erythromycin esterase	NF000209.1	EreB family erythromycin esterase	antibiotic inactivation	1430	18.944	0.0949159	6.98e-05
NODE_303272_length_1673_cov_18.647095_2	lnu(F)	lincosamide nucleotidyltransferase Lnu(F)	core	AMR	AMR	LINCOSAMIDE	LINCOSAMIDE	HMM	274	273	100	80.95	273	WP_000939727.1	lincosamide nucleotidyltransferase Lnu(F)	NF000119.1	lincosamide nucleotidyltransferase Lnu(F)	antibiotic inactivation	1673	18.6471	0.0934233	4.22e-05
NODE_1876410_length_533_cov_18.627615_1	blaOXA	OXA-5 family class D beta-lactamase	core	AMR	AMR	BETA-LACTAM	BETA-LACTAM	PARTIALP	177	267	64.04	92.4	171	WP_032488483.1	oxacillin-hydrolyzing class D beta-lactamase OXA-5	NA	NA	antibiotic inactivation	533	18.6276	0.09333	3.14e-05
NODE_1138135_length_733_cov_18.626844_1	aac(6')-IIa	aminoglycoside N-acetyltransferase AAC(6')-IIa	core	AMR	AMR	AMINOGLYCOSIDE	GENTAMICIN/KANAMYCIN/TOBRAMYCIN	BLASTP	184	184	99.46	100	183	WP_023622803.1	aminoglycoside N-acetyltransferase AAC(6')-IIa	NF012165.0	aminoglycoside 6'-N-acetyltransferase	antibiotic inactivation	733	18.6268	0.0933196	3.34e-05
NODE_232107_length_1967_cov_18.431485_3	bla	class A beta-lactamase	core	AMR	AMR	BETA-LACTAM	BETA-LACTAM	HMM	292	304	94.08	51.22	287	WP_063857819.1	class A beta-lactamase	NF033103.1	class A beta-lactamase	antibiotic inactivation	1967	18.4315	0.0923453	5.59e-05
NODE_241988_length_1918_cov_18.396672_1	blaMOX	CMY-1/MOX family class C beta-lactamase MOX-9	core	AMR	AMR	BETA-LACTAM	CEPHALOSPORIN	EXACTP	384	383	100	100	383	WP_042649345.1	CMY-1/MOX family class C beta-lactamase MOX-9	NF000239.3	CMY-1/MOX family class C beta-lactamase	antibiotic inactivation	1918	18.3967	0.092169	7.19e-05
NODE_515395_length_1208_cov_18.345186_2	blaOXA	class D beta-lactamase	core	AMR	AMR	BETA-LACTAM	BETA-LACTAM	HMM	272	266	97.37	52.09	263	WP_063862737.1	class D beta-lactamase	NF012161.0	class D beta-lactamase	antibiotic inactivation	1208	18.3452	0.0919099	4.73e-05
NODE_1079479_length_758_cov_18.229018_1	erm	23S ribosomal RNA methyltransferase Erm	core	AMR	AMR	MACROLIDE	MACROLIDE	HMM	250	266	93.23	63.31	248	WP_002682030.1	23S ribosomal RNA methyltransferase Erm	NF000499.1	23S ribosomal RNA methyltransferase Erm	antibiotic target alteration	758	18.229	0.0913295	3.66e-05
NODE_71624_length_3895_cov_17.985677_2	mph(F)	Mph(F) family macrolide 2'-phosphotransferase	core	AMR	AMR	MACROLIDE	MACROLIDE	EXACTP	300	299	100	100	299	WP_021263608.1	Mph(F) family macrolide 2'-phosphotransferase	NF000255.1	Mph(F) family macrolide 2'-phosphotransferase	antibiotic inactivation	3895	17.9857	0.0901167	5.28e-05
NODE_827174_length_898_cov_17.734282_1	bla	class A beta-lactamase	core	AMR	AMR	BETA-LACTAM	BETA-LACTAM	HMM	298	292	93.84	81.29	278	WP_015060700.1	class A beta-lactamase	NF033103.1	class A beta-lactamase	antibiotic inactivation	898	17.7343	0.0888521	4.58e-05
NODE_883557_length_861_cov_17.712159_2	arr	NAD()--rifampin ADP-ribosyltransferase	core	AMR	AMR	RIFAMYCIN	RIFAMYCIN	HMM	159	143	91.61	61.07	131	WP_063842202.1	NAD()--rifampin ADP-ribosyltransferase	NF033144.1	NAD()--rifampin ADP-ribosyltransferase	antibiotic inactivation	861	17.7122	0.0887381	2.46e-05
NODE_88357_length_3461_cov_17.680564_4	erm(X)	23S rRNA (adenine(2058)-N(6))-methyltransferase Erm(X)	core	AMR	AMR	MACROLIDE	MACROLIDE	BLASTP	285	284	100	99.65	284	WP_011117480.1	23S rRNA (adenine(2058)-N(6))-methyltransferase Erm(X)	NF000499.1	23S ribosomal RNA methyltransferase Erm	antibiotic target alteration	3461	17.6806	0.0885826	2.51e-05
NODE_1268913_length_684_cov_17.451510_1	blaRTG	RTG family carbenicillin-hydrolyzing class A beta-lactamase	core	AMR	AMR	BETA-LACTAM	BETA-LACTAM	PARTIALP	224	298	74.83	100	223	WP_015589625.1	RTG family carbenicillin-hydrolyzing class A beta-lactamase CARB-16	NF033103.1	class A beta-lactamase	antibiotic inactivation	684	17.4515	0.0874321	3.14e-05
NODE_56547_length_4447_cov_17.236339_3	blaR1	BlaR1 family beta-lactam sensor/signal transducer	core	AMR	AMR	BETA-LACTAM	BETA-LACTAM	HMM	564	585	93.5	32.17	575	WP_001096392.1	BlaR1 family beta-lactam sensor/signal transducer	NF000326.1	BlaR1 family beta-lactam sensor/signal transducer	antibiotic inactivation	4447	17.2363	0.0863541	9.18e-05
NODE_422641_length_1366_cov_17.093059_2	erm	23S ribosomal RNA methyltransferase Erm	core	AMR	AMR	MACROLIDE	MACROLIDE	HMM	301	300	98.33	50.17	297	WP_139847607.1	23S ribosomal RNA methyltransferase Erm	NF000499.1	23S ribosomal RNA methyltransferase Erm	antibiotic target alteration	1366	17.0931	0.0856389	4.99e-05
NODE_532953_length_1183_cov_16.994681_3	qac	Qac family quaternary ammonium compound efflux SMR transporter	core	STRESS	BIOCIDE	QUATERNARY AMMONIUM	QUATERNARY AMMONIUM	HMM	111	110	100	79.09	110	WP_010890145.1	Qac family quaternary ammonium compound efflux SMR transporter	NF033137.0	Qac family quaternary ammonium compound efflux SMR transporter	antibiotic efflux	1183	16.9947	0.0851517	1.38e-05
NODE_549957_length_1160_cov_16.281448_1	vat	Vat family streptogramin A O-acetyltransferase	core	AMR	AMR	STREPTOGRAMIN	STREPTOGRAMIN	HMM	213	212	94.34	64.68	201	WP_047211550.1	Vat family streptogramin A O-acetyltransferase	NF000311.1	Vat family streptogramin A O-acetyltransferase	antibiotic inactivation	1160	16.2814	0.0815756	3.98e-05
NODE_198416_length_2160_cov_16.227553_1	tet(36)	tetracycline resistance ribosomal protection protein Tet(36)	core	AMR	AMR	TETRACYCLINE	TETRACYCLINE	BLASTP	640	640	99.53	93.09	637	WP_006744283.1	tetracycline resistance ribosomal protection protein Tet(36)	NF012153.1	tetracycline resistance ribosomal protection protein	antibiotic target protection	2160	16.2276	0.0813061	8.07e-05
NODE_434704_length_1343_cov_15.942547_1	qacZ	quaternary ammonium compound efflux SMR transporter QacH	core	STRESS	BIOCIDE	QUATERNARY AMMONIUM	QUATERNARY AMMONIUM	BLASTP	108	107	100	97.2	107	WP_010730188.1	quaternary ammonium compound efflux SMR transporter QacH	NF000279.1	quaternary ammonium compound efflux SMR transporter QacH	antibiotic efflux	1343	15.9426	0.0798757	5.22e-06
NODE_941352_length_827_cov_15.858808_1	bla	class A beta-lactamase	core	AMR	AMR	BETA-LACTAM	BETA-LACTAM	HMM	231	292	79.11	57.58	231	WP_002977989.1	class A beta-lactamase	NF033103.1	class A beta-lactamase	antibiotic inactivation	827	15.8588	0.0794611	1.5e-05
NODE_604757_length_1093_cov_15.790944_2	arr	NAD()--rifampin ADP-ribosyltransferase	core	AMR	AMR	RIFAMYCIN	RIFAMYCIN	HMM	249	137	91.97	49.21	126	WP_012695486.1	NAD()--rifampin ADP-ribosyltransferase	NF033144.1	NAD()--rifampin ADP-ribosyltransferase	antibiotic inactivation	1093	15.7909	0.079119	3.89e-05
NODE_441250_length_1331_cov_15.725705_1	ant(6)-Ia	aminoglycoside nucleotidyltransferase ANT(6)-Ia	core	AMR	AMR	AMINOGLYCOSIDE	STREPTOMYCIN	PARTIALP	169	287	58.89	100	169	WP_002294505.1	aminoglycoside nucleotidyltransferase ANT(6)-Ia	NA	NA	antibiotic inactivation	1331	15.7257	0.0787873	1.89e-05
NODE_599597_length_1099_cov_14.931992_1	blaOXA	class D beta-lactamase	core	AMR	AMR	BETA-LACTAM	BETA-LACTAM	HMM	265	269	99.63	51.49	268	WP_242934115.1	class D beta-lactamase	NF012161.0	class D beta-lactamase	antibiotic inactivation	1099	14.932	0.0748174	3.8e-05
NODE_767984_length_941_cov_14.866817_1	erm(G)	23S rRNA (adenine(2058)-N(6))-methyltransferase Erm(G)	core	AMR	AMR	MACROLIDE	MACROLIDE	BLASTP	247	244	100	99.59	244	WP_063844791.1	23S rRNA (adenine(2058)-N(6))-methyltransferase Erm(G)	NF000499.1	23S ribosomal RNA methyltransferase Erm	antibiotic target alteration	941	14.8668	0.0744857	3.38e-05
NODE_590104_length_1110_cov_14.423697_2	lnu(D)	lincosamide nucleotidyltransferase Lnu(D)	core	AMR	AMR	LINCOSAMIDE	LINCOSAMIDE	HMM	165	164	100	88.41	164	WP_063851342.1	lincosamide nucleotidyltransferase Lnu(D)	NF000017.1	lincosamide nucleotidyltransferase Lnu(D)	antibiotic inactivation	1110	14.4237	0.0722675	2.09e-05
NODE_1292565_length_676_cov_14.273752_2	fosX	FosX/FosE/FosI family fosfomycin resistance hydrolase	core	AMR	AMR	FOSFOMYCIN	FOSFOMYCIN	HMM	140	133	100	63.91	133	WP_010989789.1	FosX/FosE/FosI family fosfomycin resistance hydrolase	NF000222.1	FosX/FosE/FosI family fosfomycin resistance hydrolase	NONE	676	14.2737	0.0715108	1.87e-05
NODE_1326241_length_665_cov_14.054098_1	dfrA7	trimethoprim-resistant dihydrofolate reductase DfrA7	core	AMR	AMR	TRIMETHOPRIM	TRIMETHOPRIM	BLASTP	180	157	100	99.36	157	WP_000703418.1	trimethoprim-resistant dihydrofolate reductase DfrA7	NF000330.1	trimethoprim-resistant dihydrofolate reductase DfrA	antibiotic target replacement	665	14.0541	0.0704121	2.24e-05
NODE_403570_length_1405_cov_13.220741_1	erm	23S ribosomal RNA methyltransferase Erm	core	AMR	AMR	MACROLIDE	MACROLIDE	HMM	308	279	93.91	43.64	275	WP_063844861.1	23S ribosomal RNA methyltransferase Erm	NF000499.1	23S ribosomal RNA methyltransferase Erm	antibiotic target alteration	1405	13.2207	0.0662348	3.87e-05
NODE_1519542_length_610_cov_13.018018_1	vat	Vat family streptogramin A O-acetyltransferase	core	AMR	AMR	STREPTOGRAMIN	STREPTOGRAMIN	HMM	203	212	92.45	64.97	197	WP_047211550.1	Vat family streptogramin A O-acetyltransferase	NF000311.1	Vat family streptogramin A O-acetyltransferase	antibiotic inactivation	610	13.018	0.065219	2.17e-05
NODE_400791_length_1411_cov_12.887906_1	ampC	class C beta-lactamase	core	AMR	AMR	BETA-LACTAM	BETA-LACTAM	HMM	344	395	86.58	50.72	345	WP_087587965.1	class C beta-lactamase	NF033085.1	class C beta-lactamase	antibiotic inactivation	1411	12.8879	0.064566	4.35e-05
NODE_438491_length_1336_cov_12.665105_2	blaOXA	OXA-427 family carbapenem-hydrolyzing class D beta-lactamase	core	AMR	AMR	BETA-LACTAM	CARBAPENEM	PARTIALP	226	264	85.61	100	226	WP_161507793.1	OXA-427 family carbapenem-hydrolyzing class D beta-lactamase OXA-917	NF000270.1	class D beta-lactamase	antibiotic inactivation	1336	12.6651	0.0634569	2.76e-05
NODE_167647_length_2388_cov_12.504929_1	erm(A)	23S rRNA (adenine(2058)-N(6))-methyltransferase Erm(A)	core	AMR	AMR	MACROLIDE	MACROLIDE	HMM	260	243	99.59	85.12	242	WP_001072201.1	23S rRNA (adenine(2058)-N(6))-methyltransferase Erm(A)	NF012222.1	23S rRNA (adenine(2058)-N(6))-methyltransferase Erm(A)	antibiotic target alteration	2388	12.5049	0.0626484	1.21e-05
NODE_1274840_length_682_cov_12.346093_1	smr	multidrug efflux SMR transporter Smr	core	STRESS	BIOCIDE	QUATERNARY AMMONIUM	QUATERNARY AMMONIUM	EXACTP	106	105	100	100	105	WP_063854743.1	multidrug efflux SMR transporter Smr	NF000280.1	multidrug efflux SMR transporter Smr	antibiotic efflux	682	12.3461	0.0618606	1.31e-05
NODE_657368_length_1037_cov_12.078411_1	sat4	streptothricin N-acetyltransferase Sat4	core	AMR	AMR	STREPTOTHRICIN	STREPTOTHRICIN	EXACTP	181	180	100	100	180	WP_000627290.1	streptothricin N-acetyltransferase Sat4	NF000360.1	streptothricin N-acetyltransferase Sat4	antibiotic inactivation	1037	12.0784	0.0605131	2.23e-05
NODE_670927_length_1024_cov_11.881321_1	bla	class A beta-lactamase	core	AMR	AMR	BETA-LACTAM	BETA-LACTAM	HMM	312	313	100	58.86	316	WP_003657002.1	class A beta-lactamase	NF033103.1	class A beta-lactamase	antibiotic inactivation	1024	11.8813	0.0595284	3.1e-05
NODE_462613_length_1293_cov_11.737480_2	erm	23S ribosomal RNA methyltransferase Erm	core	AMR	AMR	MACROLIDE	MACROLIDE	HMM	270	322	77.33	53.78	251	WP_063844492.1	23S ribosomal RNA methyltransferase Erm	NF000499.1	23S ribosomal RNA methyltransferase Erm	antibiotic target alteration	1293	11.7375	0.0588029	3.58e-05
NODE_336510_length_1571_cov_11.160290_1	blaRSC1	RSC1 family class C beta-lactamase	core	AMR	AMR	BETA-LACTAM	CEPHALOSPORIN	BLASTP	397	396	100	91.92	396	WP_128268282.1	class C beta-lactamase RSC1-1	NF033085.1	class C beta-lactamase	antibiotic inactivation	1571	11.1603	0.0559109	4.11e-05
NODE_2313497_length_465_cov_10.682927_1	dfrB5	trimethoprim-resistant dihydrofolate reductase DfrB5	core	AMR	AMR	TRIMETHOPRIM	TRIMETHOPRIM	EXACTP	79	78	100	100	78	WP_063844482.1	trimethoprim-resistant dihydrofolate reductase DfrB5	NF000331.1	trimethoprim-resistant dihydrofolate reductase DfrB	antibiotic target replacement	465	10.6829	0.0535269	6.76e-06
NODE_822887_length_901_cov_10.682033_1	aph(3')-Ia	aminoglycoside O-phosphotransferase APH(3')-Ia	core	AMR	AMR	AMINOGLYCOSIDE	KANAMYCIN	BLASTP	271	271	100	99.26	271	WP_000018329.1	aminoglycoside O-phosphotransferase APH(3')-Ia	NF033059.2	APH(3')-I family aminoglycoside O-phosphotransferase	antibiotic inactivation	901	10.682	0.0535165	2.52e-05
NODE_473664_length_1274_cov_10.661198_2	cfr(C)	23S rRNA (adenine(2503)-C(8))-methyltransferase Cfr(C)	core	AMR	AMR	LINCOSAMIDE/MACROLIDE/STREPTOGRAMIN	LINCOSAMIDE/MACROLIDE/STREPTOGRAMIN	BLASTP	367	379	95.51	99.45	362	WP_111690898.1	23S rRNA (adenine(2503)-C(8))-methyltransferase Cfr(C)	NA	NA	NONE	1274	10.6612	0.0534129	3.45e-05
NODE_195899_length_2177_cov_10.530631_2	blaKPC	carbapenem-hydrolyzing class A beta-lactamase KPC-2	core	AMR	AMR	BETA-LACTAM	CARBAPENEM	EXACTP	294	293	100	100	293	WP_004199234.1	carbapenem-hydrolyzing class A beta-lactamase KPC-2	NF012141.0	KPC family carbapenem-hydrolyzing class A beta-lactamase	antibiotic inactivation	2177	10.5306	0.0527598	2.66e-05
NODE_789291_length_925_cov_10.524138_1	cphA	CphA family subclass B2 metallo-beta-lactamase	core	AMR	AMR	BETA-LACTAM	CARBAPENEM	BLASTP	255	254	100	98.43	254	WP_063844281.1	subclass B2 metallo-beta-lactamase CphA3	NF000329.2	CphA family subclass B2 metallo-beta-lactamase	antibiotic inactivation	925	10.5241	0.0527287	3.25e-05
NODE_208760_length_2096_cov_10.488976_1	ere(B)	EreB family erythromycin esterase	core	AMR	AMR	MACROLIDE	ERYTHROMYCIN	HMM	420	419	100	86.16	419	WP_032488343.1	EreB family erythromycin esterase	NF000209.1	EreB family erythromycin esterase	antibiotic inactivation	2096	10.489	0.0525525	4.25e-05
NODE_608285_length_1089_cov_10.198259_2	arr	NAD()--rifampin ADP-ribosyltransferase	core	AMR	AMR	RIFAMYCIN	RIFAMYCIN	HMM	151	137	93.43	64.06	128	WP_012695486.1	NAD()--rifampin ADP-ribosyltransferase	NF033144.1	NAD()--rifampin ADP-ribosyltransferase	antibiotic inactivation	1089	10.1983	0.051091	1.69e-05
NODE_697951_length_999_cov_10.083686_1	bla	class A beta-lactamase. subclass A2	core	AMR	AMR	BETA-LACTAM	BETA-LACTAM	HMM	328	295	98.31	52.54	295	WP_064964747.1	class A beta-lactamase. subclass A2	NF012099.1	class A beta-lactamase. subclass A2	antibiotic inactivation	999	10.0837	0.0505209	3.05e-05
NODE_633877_length_1061_cov_9.970179_1	blaROB	ROB family class A beta-lactamase	core	AMR	AMR	BETA-LACTAM	CEPHALOSPORIN	PARTIALP	256	305	83.93	100	256	WP_005618523.1	broad-spectrum class A beta-lactamase ROB-1	NF033103.1	class A beta-lactamase	antibiotic inactivation	1061	9.97018	0.0499508	2.31e-05
NODE_585919_length_1115_cov_9.730189_1	blaOXA	OXA-9 family class D beta-lactamase	core	AMR	AMR	BETA-LACTAM	BETA-LACTAM	PARTIALP	154	274	56.2	93.51	154	WP_000722315.1	oxacillin-hydrolyzing class D beta-lactamase OXA-9	NA	NA	antibiotic inactivation	1115	9.73019	0.0487484	4.31e-06
NODE_197199_length_2168_cov_9.370563_3	aadA16	ANT(3'')-Ia family aminoglycoside nucleotidyltransferase AadA16	core	AMR	AMR	AMINOGLYCOSIDE	STREPTOMYCIN	BLASTP	285	281	100	99.64	281	WP_001749984.1	ANT(3'')-Ia family aminoglycoside nucleotidyltransferase AadA16	NF012157.0	ANT(3'')-I family aminoglycoside nucleotidyltransferase	antibiotic inactivation	2168	9.37056	0.0469449	4.64e-05
NODE_476618_length_1269_cov_9.221582_1	bla	class A beta-lactamase. subclass A2	core	AMR	AMR	BETA-LACTAM	BETA-LACTAM	HMM	299	304	94.74	56.75	289	WP_011222052.1	class A beta-lactamase. subclass A2	NF012099.1	class A beta-lactamase. subclass A2	antibiotic inactivation	1269	9.22158	0.0461985	2.33e-05
NODE_674089_length_1021_cov_9.216356_1	blaBEL	extended-spectrum class A beta-lactamase BEL-1	core	AMR	AMR	BETA-LACTAM	CEPHALOSPORIN	EXACTP	316	283	100	100	283	WP_063857830.1	extended-spectrum class A beta-lactamase BEL-1	NF000398.2	BEL family extended-spectrum class A beta-lactamase	antibiotic inactivation	1021	9.21636	0.0461778	2.6e-05
NODE_1473550_length_622_cov_9.089947_1	dfrA5	trimethoprim-resistant dihydrofolate reductase DfrA5	core	AMR	AMR	TRIMETHOPRIM	TRIMETHOPRIM	BLASTP	153	157	96.82	100	152	WP_001317507.1	trimethoprim-resistant dihydrofolate reductase DfrA5	NF000330.1	trimethoprim-resistant dihydrofolate reductase DfrA	antibiotic target replacement	622	9.08995	0.0455455	1.4e-05
NODE_602156_length_1096_cov_9.056676_2	blaPSE	PSE family carbenicillin-hydrolyzing class A beta-lactamase	core	AMR	AMR	BETA-LACTAM	BETA-LACTAM	BLASTP	312	288	100	98.96	288	WP_001931474.1	PSE family carbenicillin-hydrolyzing class A beta-lactamase CARB-2	NF000480.2	PSE family carbenicillin-hydrolyzing class A beta-lactamase	antibiotic inactivation	1096	9.05668	0.0453797	2.52e-05
NODE_1003445_length_794_cov_9.028417_1	erm	23S ribosomal RNA methyltransferase Erm	core	AMR	AMR	MACROLIDE	MACROLIDE	HMM	240	266	90.23	62.92	240	WP_032488512.1	23S ribosomal RNA methyltransferase Erm	NF000499.1	23S ribosomal RNA methyltransferase Erm	antibiotic target alteration	794	9.02842	0.0452346	1.89e-05
NODE_336174_length_1572_cov_9.020435_1	blaOXA	class D beta-lactamase	core	AMR	AMR	BETA-LACTAM	BETA-LACTAM	HMM	261	260	99.62	74.13	259	WP_032488481.1	class D beta-lactamase	NF012161.0	class D beta-lactamase	antibiotic inactivation	1572	9.02044	0.0451931	2.27e-05
NODE_1335937_length_662_cov_8.955519_1	bla	class A beta-lactamase	core	AMR	AMR	BETA-LACTAM	BETA-LACTAM	HMM	220	301	73.42	48.42	221	WP_032494759.1	class A beta-lactamase	NF033103.1	class A beta-lactamase	antibiotic inactivation	662	8.95552	0.0448718	1.72e-05
NODE_693671_length_1003_cov_8.732068_1	dfrA12	trimethoprim-resistant dihydrofolate reductase DfrA12	core	AMR	AMR	TRIMETHOPRIM	TRIMETHOPRIM	EXACTP	166	165	100	100	165	WP_001083725.1	trimethoprim-resistant dihydrofolate reductase DfrA12	NF000053.2	trimethoprim-resistant dihydrofolate reductase DfrA12	antibiotic target replacement	1003	8.73207	0.0437523	1.01e-05
NODE_608308_length_1089_cov_8.667311_1	arr	NAD()--rifampin ADP-ribosyltransferase	core	AMR	AMR	RIFAMYCIN	RIFAMYCIN	HMM	187	137	96.35	57.58	132	WP_012695486.1	NAD()--rifampin ADP-ribosyltransferase	NF033144.1	NAD()--rifampin ADP-ribosyltransferase	antibiotic inactivation	1089	8.66731	0.0434206	1.54e-05
NODE_194524_length_2186_cov_8.599718_1	lsa	Lsa family ABC-F type ribosomal protection protein	core	AMR	AMR	LINCOSAMIDE/STREPTOGRAMIN	LINCOSAMIDE/STREPTOGRAMIN	HMM	487	492	100	68.5	492	WP_011133547.1	Lsa family ABC-F type ribosomal protection protein	NF000167.1	Lsa family ABC-F type ribosomal protection protein	antibiotic target protection	2186	8.59972	0.0430889	4.21e-05
NODE_885249_length_860_cov_8.545342_1	aadA7	ANT(3'')-Ia family aminoglycoside nucleotidyltransferase AadA7	core	AMR	AMR	AMINOGLYCOSIDE	STREPTOMYCIN	BLASTP	269	265	100	99.25	265	WP_001436322.1	ANT(3'')-Ia family aminoglycoside nucleotidyltransferase AadA7	NF012157.0	ANT(3'')-I family aminoglycoside nucleotidyltransferase	antibiotic inactivation	860	8.54534	0.0428091	2.16e-05
NODE_476051_length_1270_cov_7.785185_2	catA	type A chloramphenicol O-acetyltransferase	core	AMR	AMR	PHENICOL	CHLORAMPHENICOL	HMM	208	207	100	81.16	207	WP_002570989.1	type A chloramphenicol O-acetyltransferase	NF000491.1	type A chloramphenicol O-acetyltransferase	antibiotic inactivation	1270	7.78519	0.039005	1.28e-05
NODE_719619_length_980_cov_7.680000_2	ant(3'')	ANT(3'')-I family aminoglycoside nucleotidyltransferase	core	AMR	AMR	AMINOGLYCOSIDE	SPECTINOMYCIN/STREPTOMYCIN	HMM	289	263	99.24	73.18	261	WP_044067522.1	ANT(3'')-I family aminoglycoside nucleotidyltransferase	NF012157.0	ANT(3'')-I family aminoglycoside nucleotidyltransferase	antibiotic inactivation	980	7.68	0.0384763	1.98e-05
NODE_326172_length_1601_cov_7.630660_1	ere(B)	EreB family erythromycin esterase	core	AMR	AMR	MACROLIDE	ERYTHROMYCIN	HMM	420	419	100	79.47	419	WP_032488343.1	EreB family erythromycin esterase	NF000209.1	EreB family erythromycin esterase	antibiotic inactivation	1601	7.63066	0.0382276	2.93e-05
NODE_1215562_length_703_cov_7.515432_1	lnu(H)	lincosamide nucleotidyltransferase Lnu(H)	core	AMR	AMR	LINCOSAMIDE	LINCOSAMIDE	PARTIALP	134	260	51.15	93.98	133	WP_051021433.1	lincosamide nucleotidyltransferase Lnu(H)	NA	NA	NONE	703	7.51543	0.0376575	1.45e-05
NODE_588397_length_1112_cov_7.471145_1	qnrVC	quinolone resistance pentapeptide repeat protein QnrVC1	core	AMR	AMR	QUINOLONE	QUINOLONE	EXACTP	219	218	100	100	218	WP_000415714.1	quinolone resistance pentapeptide repeat protein QnrVC1	NF000421.1	QnrVC family quinolone resistance pentapeptide repeat protein	antibiotic target protection	1112	7.47115	0.0374294	1.74e-05
NODE_740171_length_963_cov_7.444934_1	blaOXA	class D beta-lactamase	core	AMR	AMR	BETA-LACTAM	BETA-LACTAM	HMM	279	266	98.5	67.18	262	WP_032490445.1	class D beta-lactamase	NF012161.0	class D beta-lactamase	antibiotic inactivation	963	7.44493	0.037305	1.92e-05
NODE_233263_length_1961_cov_7.390871_1	blaRSA1	RSA1 family class A beta-lactamase	core	AMR	AMR	BETA-LACTAM	CEPHALOSPORIN	EXACTP	284	283	100	100	283	WP_216944871.1	RSA1 family class A beta-lactamase	NF033103.1	class A beta-lactamase	antibiotic inactivation	1961	7.39087	0.0370252	2.49e-05
NODE_1194249_length_711_cov_7.240854_1	bla	class A beta-lactamase	core	AMR	AMR	BETA-LACTAM	BETA-LACTAM	HMM	224	304	73.36	79.46	224	WP_011222052.1	class A beta-lactamase	NF033103.1	class A beta-lactamase	antibiotic inactivation	711	7.24085	0.0362789	2e-05
NODE_640710_length_1054_cov_7.152152_1	qac	Qac-pB8 family quaternary ammonium compound efflux SMR transporter	core	STRESS	BIOCIDE	QUATERNARY AMMONIUM	QUATERNARY AMMONIUM	EXACTP	111	110	100	100	110	WP_011342944.1	Qac-pB8 family quaternary ammonium compound efflux SMR transporter	NF000148.1	Qac-pB8 family quaternary ammonium compound efflux SMR transporter	antibiotic efflux	1054	7.15215	0.0358332	5.2e-06
NODE_1053193_length_770_cov_7.089510_1	bla	class A beta-lactamase. subclass A2	core	AMR	AMR	BETA-LACTAM	BETA-LACTAM	HMM	254	292	81.51	67.65	238	WP_002977989.1	class A beta-lactamase. subclass A2	NF012099.1	class A beta-lactamase. subclass A2	antibiotic inactivation	770	7.08951	0.0355222	1.67e-05
NODE_805908_length_913_cov_7.066434_1	aph(3')-VIa	aminoglycoside O-phosphotransferase APH(3')-VIa	core	AMR	AMR	AMINOGLYCOSIDE	AMIKACIN/KANAMYCIN	BLASTP	260	259	100	98.46	259	WP_000422636.1	aminoglycoside O-phosphotransferase APH(3')-VIa	NF033062.0	APH(3')-VI family aminoglycoside O-phosphotransferase	antibiotic inactivation	913	7.06643	0.0354082	1.81e-05
NODE_523730_length_1196_cov_7.052585_1	blaOXA	class D beta-lactamase	core	AMR	AMR	BETA-LACTAM	BETA-LACTAM	BLASTP	236	253	92.89	96.17	235	WP_046991607.1	class D beta-lactamase OXA-464	NF012161.0	class D beta-lactamase	antibiotic inactivation	1196	7.05259	0.0353356	2.36e-05
NODE_359372_length_1509_cov_6.931224_1	blaOXA	class D beta-lactamase	core	AMR	AMR	BETA-LACTAM	BETA-LACTAM	HMM	260	253	97.23	47.43	253	WP_046991607.1	class D beta-lactamase	NF012161.0	class D beta-lactamase	antibiotic inactivation	1509	6.93122	0.0347241	2.34e-05
NODE_3091634_length_385_cov_6.830303_1	fosX	FosX/FosE/FosI family fosfomycin resistance hydrolase	core	AMR	AMR	FOSFOMYCIN	FOSFOMYCIN	HMM	126	133	92.48	74.19	124	WP_063851233.1	FosX/FosE/FosI family fosfomycin resistance hydrolase	NF000222.1	FosX/FosE/FosI family fosfomycin resistance hydrolase	NONE	385	6.8303	0.0342162	4.91e-06
NODE_464428_length_1290_cov_6.821862_1	blaOXA	class D beta-lactamase	core	AMR	AMR	BETA-LACTAM	BETA-LACTAM	HMM	262	258	96.9	46.88	256	WP_004919358.1	class D beta-lactamase	NF012161.0	class D beta-lactamase	antibiotic inactivation	1290	6.82186	0.0341747	1.79e-05
NODE_34751_length_5836_cov_6.769590_5	qnrS	quinolone resistance pentapeptide repeat protein QnrS1	core	AMR	AMR	QUINOLONE	QUINOLONE	EXACTP	219	218	100	100	218	WP_001516695.1	quinolone resistance pentapeptide repeat protein QnrS1	NF000056.3	QnrS family quinolone resistance pentapeptide repeat protein	antibiotic target protection	5836	6.76959	0.0339156	1.27e-05
NODE_67539_length_4024_cov_6.670194_5	blaOXA	class D beta-lactamase	core	AMR	AMR	BETA-LACTAM	BETA-LACTAM	HMM	270	262	93.89	60.32	247	WP_031694184.1	class D beta-lactamase	NF012161.0	class D beta-lactamase	antibiotic inactivation	4024	6.67019	0.033418	2.31e-05
NODE_943143_length_826_cov_6.595331_2	catB	type B chloramphenicol O-acetyltransferase	core	AMR	AMR	PHENICOL	CHLORAMPHENICOL	BLASTP	211	210	100	99.05	210	WP_000800689.1	type B-2 chloramphenicol O-acetyltransferase CatB11	NF000490.1	type B chloramphenicol O-acetyltransferase	antibiotic inactivation	826	6.59533	0.0330449	1.34e-05
NODE_463874_length_1291_cov_6.406149_2	blaOXA	class D beta-lactamase	core	AMR	AMR	BETA-LACTAM	BETA-LACTAM	HMM	305	273	100	64.49	276	WP_268871872.1	class D beta-lactamase	NF012161.0	class D beta-lactamase	antibiotic inactivation	1291	6.40615	0.0320912	1.9e-05
NODE_544003_length_1168_cov_6.338724_2	arr	NAD()--rifampin ADP-ribosyltransferase	core	AMR	AMR	RIFAMYCIN	RIFAMYCIN	HMM	139	150	93.33	52.11	142	WP_001749986.1	NAD()--rifampin ADP-ribosyltransferase	NF033144.1	NAD()--rifampin ADP-ribosyltransferase	antibiotic inactivation	1168	6.33872	0.0317596	1.19e-05
NODE_490674_length_1246_cov_6.166247_1	bla	class A beta-lactamase	core	AMR	AMR	BETA-LACTAM	BETA-LACTAM	HMM	309	302	89.07	41.33	271	WP_105795180.1	class A beta-lactamase	NF033103.1	class A beta-lactamase	antibiotic inactivation	1246	6.16625	0.0308992	2.85e-05
NODE_3066362_length_387_cov_6.060241_1	fosA	FosA5 family fosfomycin resistance glutathione transferase	core	AMR	AMR	FOSFOMYCIN	FOSFOMYCIN	PARTIALP	86	139	61.15	96.47	85	WP_004146118.1	FosA5 family fosfomycin resistance glutathione transferase	NA	NA	antibiotic inactivation	387	6.06024	0.0303602	5.46e-06
NODE_277884_length_1765_cov_6.059064_1	blaFOX	FOX family cephalosporin-hydrolyzing class C beta-lactamase	core	AMR	AMR	BETA-LACTAM	CEPHALOSPORIN	BLASTP	383	382	100	97.12	382	WP_042058462.1	cephalosporin-hydrolyzing class C beta-lactamase FOX-21	NF000399.2	FOX family cephalosporin-hydrolyzing class C beta-lactamase	antibiotic inactivation	1765	6.05906	0.0303602	3.14e-05
NODE_31484_length_6168_cov_5.940455_1	blaOXA	class D beta-lactamase	core	AMR	AMR	BETA-LACTAM	BETA-LACTAM	HMM	309	275	93.45	65.89	258	WP_117407753.1	class D beta-lactamase	NF012161.0	class D beta-lactamase	antibiotic inactivation	6168	5.94046	0.029759	2.1e-05
NODE_35156_length_5798_cov_5.874804_7	blaPER	extended-spectrum class A beta-lactamase PER-3	core	AMR	AMR	BETA-LACTAM	CEPHALOSPORIN	EXACTP	309	308	100	100	308	WP_049637349.1	extended-spectrum class A beta-lactamase PER-3	NF000389.2	PER family extended-spectrum class A beta-lactamase	antibiotic inactivation	5798	5.8748	0.0294377	2.12e-05
NODE_888584_length_858_cov_5.809465_2	aac(3)-I	AAC(3)-I family aminoglycoside 3-N-acetyltransferase	core	AMR	AMR	AMINOGLYCOSIDE	GENTAMICIN	HMM	156	152	95.39	68.28	145	ABL71428.1	AAC(3)-I family aminoglycoside 3-N-acetyltransferase	NF033083.0	AAC(3)-I family aminoglycoside 3-N-acetyltransferase	antibiotic inactivation	858	5.80947	0.029106	9.7e-06
NODE_379431_length_1459_cov_5.680912_1	ampC	class C beta-lactamase	core	AMR	AMR	BETA-LACTAM	BETA-LACTAM	HMM	393	397	93.45	63.54	373	WP_004923134.1	class C beta-lactamase	NF033085.1	class C beta-lactamase	antibiotic inactivation	1459	5.68091	0.0284634	2.26e-05
NODE_671006_length_1024_cov_5.667699_1	blaOXA	OXA-372 family carbapenem-hydrolyzing class D beta-lactamase	core	AMR	AMR	BETA-LACTAM	CARBAPENEM	BLASTP	258	257	100	93.39	257	WP_063862739.1	carbapenem-hydrolyzing class D beta-lactamase OXA-372	NF000415.3	OXA-372 family carbapenem-hydrolyzing class D beta-lactamase	antibiotic inactivation	1024	5.6677	0.0284012	1.51e-05
NODE_808742_length_911_cov_5.505841_1	ant(3'')-IIa	aminoglycoside nucleotidyltransferase ANT(3'')-IIa	core	AMR	AMR	AMINOGLYCOSIDE	SPECTINOMYCIN/STREPTOMYCIN	BLASTP	263	262	100	98.47	262	WP_014208115.1	aminoglycoside nucleotidyltransferase ANT(3'')-IIa	NF033220.1	ANT(3'')-II family aminoglycoside nucleotidyltransferase	antibiotic inactivation	911	5.50584	0.0275823	1.13e-05
NODE_590188_length_1110_cov_5.460664_2	blaOXA	OXA-9 family class D beta-lactamase	core	AMR	AMR	BETA-LACTAM	BETA-LACTAM	PARTIALP	176	274	63.87	90.86	175	WP_000722315.1	oxacillin-hydrolyzing class D beta-lactamase OXA-9	NA	NA	antibiotic inactivation	1110	5.46066	0.0273543	6.2e-06
NODE_131241_length_2755_cov_5.454074_2	erm	23S ribosomal RNA methyltransferase Erm	core	AMR	AMR	MACROLIDE	MACROLIDE	HMM	262	319	79.94	48.63	255	WP_063844819.1	23S ribosomal RNA methyltransferase Erm	NF000499.1	23S ribosomal RNA methyltransferase Erm	antibiotic target alteration	2755	5.45407	0.0273232	1.23e-05
NODE_2458560_length_447_cov_5.428571_1	dfrA15	trimethoprim-resistant dihydrofolate reductase DfrA15	core	AMR	AMR	TRIMETHOPRIM	TRIMETHOPRIM	BLASTP	148	157	94.27	100	148	WP_001355915.1	trimethoprim-resistant dihydrofolate reductase DfrA15	NF000330.1	trimethoprim-resistant dihydrofolate reductase DfrA	antibiotic target replacement	447	5.42857	0.0271988	6.95e-06
NODE_1017685_length_787_cov_5.427596_2	fosA	FosA5 family fosfomycin resistance glutathione transferase	core	AMR	AMR	FOSFOMYCIN	FOSFOMYCIN	BLASTP	140	139	100	99.28	139	WP_004146118.1	FosA5 family fosfomycin resistance glutathione transferase	NF040540.1	FosA5 family fosfomycin resistance glutathione transferase	antibiotic inactivation	787	5.4276	0.0271884	1.46e-05
NODE_905276_length_848_cov_5.418663_1	catB2	type B-2 chloramphenicol O-acetyltransferase CatB2	core	AMR	AMR	PHENICOL	CHLORAMPHENICOL	EXACTP	211	210	100	100	210	WP_012477387.1	type B-2 chloramphenicol O-acetyltransferase CatB2	NF000490.1	type B chloramphenicol O-acetyltransferase	antibiotic inactivation	848	5.41866	0.027147	1.06e-05
NODE_1645927_length_580_cov_5.407619_1	smr	multidrug efflux SMR transporter Smr	core	STRESS	BIOCIDE	QUATERNARY AMMONIUM	QUATERNARY AMMONIUM	BLASTP	106	105	100	93.33	105	WP_032491400.1	multidrug efflux SMR transporter Smr	NF000280.1	multidrug efflux SMR transporter Smr	antibiotic efflux	580	5.40762	0.0270951	5.37e-06
NODE_416590_length_1378_cov_5.310658_1	cml	Cmx/CmrA family chloramphenicol efflux MFS transporter	core	AMR	AMR	PHENICOL	CHLORAMPHENICOL	HMM	394	391	99.49	62.76	392	WP_005297378.1	Cmx/CmrA family chloramphenicol efflux MFS transporter	NF033135.1	Cmx/CmrA family chloramphenicol efflux MFS transporter	antibiotic efflux	1378	5.31066	0.026608	1.85e-05
NODE_421666_length_1368_cov_5.266565_3	erm	23S ribosomal RNA methyltransferase Erm	core	AMR	AMR	MACROLIDE	MACROLIDE	HMM	247	284	89.08	56.52	253	WP_063844922.1	23S ribosomal RNA methyltransferase Erm	NF000499.1	23S ribosomal RNA methyltransferase Erm	antibiotic target alteration	1368	5.26657	0.0263903	1.23e-05
NODE_577738_length_1125_cov_5.209346_1	bla	class A beta-lactamase	core	AMR	AMR	BETA-LACTAM	BETA-LACTAM	HMM	296	304	92.76	50.35	282	WP_063857819.1	class A beta-lactamase	NF033103.1	class A beta-lactamase	antibiotic inactivation	1125	5.20935	0.0261001	1.6e-05
NODE_553061_length_1156_cov_5.198910_1	bla	class A beta-lactamase. subclass A2	core	AMR	AMR	BETA-LACTAM	BETA-LACTAM	HMM	300	299	99.33	56.52	299	WP_148044475.1	class A beta-lactamase. subclass A2	NF012099.1	class A beta-lactamase. subclass A2	antibiotic inactivation	1156	5.19891	0.0260482	1.23e-05
NODE_213169_length_2070_cov_5.193052_2	blaACI	extended-spectrum class A beta-lactamase ACI-1	core	AMR	AMR	BETA-LACTAM	CEPHALOSPORIN	EXACTP	285	284	100	100	284	WP_006555379.1	extended-spectrum class A beta-lactamase ACI-1	NF000448.2	ACI family class A beta-lactamase	antibiotic inactivation	2070	5.19305	0.0260171	1.29e-05
NODE_256854_length_1850_cov_5.095822_3	fos	fosfomycin resistance glutathione transferase	core	AMR	AMR	FOSFOMYCIN	FOSFOMYCIN	HMM	134	132	100	65.91	132	WP_063851232.1	fosfomycin resistance glutathione transferase	NF000496.1	fosfomycin resistance glutathione transferase	NONE	1850	5.09582	0.02553	8.55e-06
NODE_96701_length_3287_cov_5.089418_2	bla	class A beta-lactamase	core	AMR	AMR	BETA-LACTAM	BETA-LACTAM	HMM	295	288	98.26	62.59	286	WP_002022164.1	class A beta-lactamase	NF033103.1	class A beta-lactamase	antibiotic inactivation	3287	5.08942	0.0254989	2.13e-05
NODE_423745_length_1364_cov_5.045837_1	ampC	class C beta-lactamase	core	AMR	AMR	BETA-LACTAM	BETA-LACTAM	HMM	313	383	81.2	88.42	311	WP_268871859.1	class C beta-lactamase	NF033085.1	class C beta-lactamase	antibiotic inactivation	1364	5.04584	0.0252812	2.57e-05
NODE_520332_length_1201_cov_5.006981_1	erm	23S ribosomal RNA methyltransferase Erm	core	AMR	AMR	MACROLIDE	MACROLIDE	HMM	297	301	96.35	71.38	290	WP_052259183.1	23S ribosomal RNA methyltransferase Erm	NF000499.1	23S ribosomal RNA methyltransferase Erm	antibiotic target alteration	1201	5.00698	0.0250842	1.35e-05
NODE_1215668_length_703_cov_4.854938_1	arr	NAD()--rifampin ADP-ribosyltransferase	core	AMR	AMR	RIFAMYCIN	RIFAMYCIN	HMM	152	150	97.33	56.85	146	WP_001749986.1	NAD()--rifampin ADP-ribosyltransferase	NF033144.1	NAD()--rifampin ADP-ribosyltransferase	antibiotic inactivation	703	4.85494	0.0243276	6.23e-06
NODE_65592_length_4091_cov_4.815907_2	blaOXA	class D beta-lactamase	core	AMR	AMR	BETA-LACTAM	BETA-LACTAM	HMM	306	257	95.72	45.97	248	WP_063862739.1	class D beta-lactamase	NF012161.0	class D beta-lactamase	antibiotic inactivation	4091	4.81591	0.0241306	2e-05
NODE_1758879_length_556_cov_4.768463_1	aac(6')-Il	aminoglycoside N-acetyltransferase AAC(6')-Il	core	AMR	AMR	AMINOGLYCOSIDE	AMIKACIN/KANAMYCIN/TOBRAMYCIN	EXACTP	153	152	100	100	152	WP_013263788.1	aminoglycoside N-acetyltransferase AAC(6')-Il	NF000158.2	aminoglycoside N-acetyltransferase AAC(6')-Il	antibiotic inactivation	556	4.76846	0.0238922	6.38e-06
NODE_123510_length_2854_cov_4.728117_5	tet(B)	tetracycline efflux MFS transporter Tet(B)	core	AMR	AMR	TETRACYCLINE	TETRACYCLINE	PARTIALP	270	401	67.33	100	270	WP_001089068.1	tetracycline efflux MFS transporter Tet(B)	NA	NA	antibiotic efflux	2854	4.72812	0.0236849	1.18e-05
NODE_895109_length_854_cov_4.713392_1	aac(6')-IIc	aminoglycoside N-acetyltransferase AAC(6')-IIc	core	AMR	AMR	AMINOGLYCOSIDE	GENTAMICIN/KANAMYCIN/TOBRAMYCIN	BLASTP	182	193	93.78	100	181	WP_012695484.1	aminoglycoside N-acetyltransferase AAC(6')-IIc	NF000135.2	aminoglycoside N-acetyltransferase AAC(6')-IIc	antibiotic inactivation	854	4.71339	0.0236124	9.26e-06
NODE_634919_length_1060_cov_4.705473_1	catB	type B chloramphenicol O-acetyltransferase	core	AMR	AMR	PHENICOL	CHLORAMPHENICOL	HMM	210	210	97.62	73.17	205	WP_032492194.1	type B chloramphenicol O-acetyltransferase	NF000490.1	type B chloramphenicol O-acetyltransferase	antibiotic inactivation	1060	4.70547	0.0235709	9.79e-06
NODE_271179_length_1791_cov_4.694124_2	blaOXA	class D beta-lactamase	core	AMR	AMR	BETA-LACTAM	BETA-LACTAM	HMM	272	289	75.09	51.6	219	WP_075071939.1	class D beta-lactamase	NF012161.0	class D beta-lactamase	antibiotic inactivation	1791	4.69412	0.0235191	1.73e-05
NODE_428385_length_1355_cov_4.677692_1	blaOXA	class D beta-lactamase	core	AMR	AMR	BETA-LACTAM	BETA-LACTAM	HMM	261	260	99.23	72.87	258	WP_032488481.1	class D beta-lactamase	NF012161.0	class D beta-lactamase	antibiotic inactivation	1355	4.67769	0.0234361	1.37e-05
NODE_198466_length_2160_cov_4.646556_2	aac(3)-I	AAC(3)-I family aminoglycoside 3-N-acetyltransferase	core	AMR	AMR	AMINOGLYCOSIDE	GENTAMICIN	BLASTP	155	154	100	99.35	154	WP_063840256.1	AAC(3)-I family aminoglycoside 3-N-acetyltransferase	NF033083.0	AAC(3)-I family aminoglycoside 3-N-acetyltransferase	antibiotic inactivation	2160	4.64656	0.0232807	7.58e-06
NODE_655535_length_1039_cov_4.589431_1	bla	class A beta-lactamase	core	AMR	AMR	BETA-LACTAM	BETA-LACTAM	HMM	275	305	87.87	52.57	272	WP_010926363.1	class A beta-lactamase	NF033103.1	class A beta-lactamase	antibiotic inactivation	1039	4.58943	0.0229904	9.26e-06
NODE_133645_length_2726_cov_4.450393_2	mcr-3	MCR-3 family phosphoethanolamine--lipid A transferase	core	AMR	AMR	COLISTIN	COLISTIN	BLASTP	541	540	100	99.81	540	WP_111273846.1	phosphoethanolamine--lipid A transferase MCR-3.17	NF033408.5	MCR-3 family phosphoethanolamine--lipid A transferase	NONE	2726	4.45039	0.022296	1.94e-05
NODE_133645_length_2726_cov_4.450393_1	mcr-3	MCR-3-related phosphoethanolamine--lipid A transferase	core	AMR	AMR	COLISTIN	COLISTIN	PARTIALP	333	541	61.55	100	333	WP_042649073.1	MCR-3-related phosphoethanolamine--lipid A transferase	NA	NA	N/A	2726	4.45039	0.022296	1.47e-05
NODE_596224_length_1103_cov_4.420802_1	catA	type A-14 chloramphenicol O-acetyltransferase	core	AMR	AMR	PHENICOL	CHLORAMPHENICOL	EXACTP	217	216	100	100	216	WP_032488555.1	type A-14 chloramphenicol O-acetyltransferase	NF000491.1	type A chloramphenicol O-acetyltransferase	antibiotic inactivation	1103	4.4208	0.0221508	9.02e-06
NODE_652550_length_1042_cov_4.420466_1	blaOXA	class D beta-lactamase	core	AMR	AMR	BETA-LACTAM	BETA-LACTAM	HMM	261	260	100	78.85	260	WP_032488481.1	class D beta-lactamase	NF012161.0	class D beta-lactamase	antibiotic inactivation	1042	4.42047	0.0221508	1.37e-05
NODE_606652_length_1091_cov_4.353282_2	aph(3')-XV	aminoglycoside O-phosphotransferase APH(3')-XV	core	AMR	AMR	AMINOGLYCOSIDE	AMIKACIN/KANAMYCIN	EXACTP	265	264	100	100	264	WP_019407932.1	aminoglycoside O-phosphotransferase APH(3')-XV	NF033063.0	aminoglycoside O-phosphotransferase APH(3')-XV	antibiotic inactivation	1091	4.35328	0.0218088	1.2e-05
NODE_948734_length_823_cov_4.341146_1	qac	Qac family quaternary ammonium compound efflux SMR transporter	core	STRESS	BIOCIDE	QUATERNARY AMMONIUM	QUATERNARY AMMONIUM	HMM	111	110	100	81.82	110	WP_043106116.1	Qac family quaternary ammonium compound efflux SMR transporter	NF033137.0	Qac family quaternary ammonium compound efflux SMR transporter	antibiotic efflux	823	4.34115	0.0217466	3.53e-06
NODE_761676_length_946_cov_4.298541_1	blaOXA	class D beta-lactamase	core	AMR	AMR	BETA-LACTAM	BETA-LACTAM	HMM	293	289	75.09	51.6	219	WP_075071939.1	class D beta-lactamase	NF012161.0	class D beta-lactamase	antibiotic inactivation	946	4.29854	0.0215393	1.1e-05
NODE_645620_length_1049_cov_4.272636_1	erm	23S ribosomal RNA methyltransferase Erm	core	AMR	AMR	MACROLIDE	MACROLIDE	HMM	267	266	100	80.08	266	WP_063844771.1	23S ribosomal RNA methyltransferase Erm	NF000499.1	23S ribosomal RNA methyltransferase Erm	antibiotic target alteration	1049	4.27264	0.0214045	1.31e-05
NODE_572830_length_1131_cov_4.264870_2	dfrA3	trimethoprim-resistant dihydrofolate reductase DfrA3	core	AMR	AMR	TRIMETHOPRIM	TRIMETHOPRIM	BLASTP	163	162	100	91.98	162	WP_063844403.1	trimethoprim-resistant dihydrofolate reductase DfrA3	NF000019.2	trimethoprim-resistant dihydrofolate reductase DfrA3	antibiotic target replacement	1131	4.26487	0.0213631	6.22e-06
NODE_230037_length_1978_cov_4.209048_2	blaPAU	class A beta-lactamase PAU-1	core	AMR	AMR	BETA-LACTAM	BETA-LACTAM	EXACTP	294	293	100	100	293	WP_148044424.1	class A beta-lactamase PAU-1	NF033867.1	PAU family class A beta-lactamase	antibiotic inactivation	1978	4.20905	0.0210832	1.32e-05
NODE_1606340_length_589_cov_4.194757_1	bla	class A beta-lactamase	core	AMR	AMR	BETA-LACTAM	BETA-LACTAM	HMM	196	298	65.77	61.73	196	WP_081330264.1	class A beta-lactamase	NF033103.1	class A beta-lactamase	antibiotic inactivation	589	4.19476	0.021021	8.85e-06
NODE_869446_length_870_cov_3.981595_1	bla	class A beta-lactamase	core	AMR	AMR	BETA-LACTAM	BETA-LACTAM	HMM	251	305	79.02	53.31	242	WP_010926363.1	class A beta-lactamase	NF033103.1	class A beta-lactamase	antibiotic inactivation	870	3.9816	0.0199534	8.38e-06
NODE_293440_length_1708_cov_3.974592_1	ampC	class C beta-lactamase	core	AMR	AMR	BETA-LACTAM	BETA-LACTAM	HMM	344	397	86.65	49.13	344	WP_122630851.1	class C beta-lactamase	NF033085.1	class C beta-lactamase	antibiotic inactivation	1708	3.97459	0.0199119	1.44e-05
NODE_803337_length_915_cov_3.890698_2	aac(3)-IV	AAC(3)-IV family aminoglycoside N-acetyltransferase	core	AMR	AMR	AMINOGLYCOSIDE	GENTAMICIN	HMM	274	258	100	96.12	258	WP_001199192.1	AAC(3)-IV family aminoglycoside N-acetyltransferase	NF033081.0	AAC(3)-IV family aminoglycoside N-acetyltransferase	antibiotic inactivation	915	3.8907	0.0194973	8.78e-06
NODE_357522_length_1514_cov_3.860178_1	blaIDC	IDC family class C beta-lactamase	core	AMR	AMR	BETA-LACTAM	BETA-LACTAM	BLASTP	392	395	98.73	96.92	390	WP_168247881.1	class C beta-lactamase IDC-1	NF038069.1	IDC family class C beta-lactamase	antibiotic inactivation	1514	3.86018	0.0193418	1.72e-05
NODE_1163341_length_723_cov_3.791916_1	vanR	VanR-ABDEGLN family response regulator transcription factor	core	AMR	AMR	GLYCOPEPTIDE	VANCOMYCIN	HMM	232	232	99.14	66.52	230	WP_011461303.1	VanR-ABDEGLN family response regulator transcription factor	NF033117.2	VanR-ABDEGLN family response regulator transcription factor	antibiotic target alteration	723	3.79192	0.0189998	6.99e-06
NODE_736709_length_966_cov_3.776070_1	blaOXA	class D beta-lactamase	core	AMR	AMR	BETA-LACTAM	BETA-LACTAM	HMM	275	274	98.91	62.73	271	WP_122630910.1	class D beta-lactamase	NF012161.0	class D beta-lactamase	antibiotic inactivation	966	3.77607	0.0189168	9.21e-06
NODE_1030072_length_781_cov_3.764463_1	bla	class A beta-lactamase	core	AMR	AMR	BETA-LACTAM	BETA-LACTAM	HMM	239	312	75.64	50.21	237	WP_027789588.1	class A beta-lactamase	NF033103.1	class A beta-lactamase	antibiotic inactivation	781	3.76446	0.018865	9.47e-06
NODE_339346_length_1563_cov_3.763263_2	erm	23S ribosomal RNA methyltransferase Erm	core	AMR	AMR	MACROLIDE	MACROLIDE	HMM	300	301	98.01	39.53	296	WP_052259183.1	23S ribosomal RNA methyltransferase Erm	NF000499.1	23S ribosomal RNA methyltransferase Erm	antibiotic target alteration	1563	3.76326	0.0188546	9.58e-06
NODE_734330_length_968_cov_3.723987_1	bla	BlaB/IND/MUS family subclass B1 metallo-beta-lactamase	core	AMR	AMR	BETA-LACTAM	BETA-LACTAM	HMM	251	241	96.27	52.77	235	WP_148044405.1	BlaB/IND/MUS family subclass B1 metallo-beta-lactamase	NF012146.1	BlaB/IND/MUS family subclass B1 metallo-beta-lactamase	antibiotic inactivation	968	3.72399	0.0186577	8.64e-06
NODE_780096_length_932_cov_3.687571_1	blaOXA	class D beta-lactamase	core	AMR	AMR	BETA-LACTAM	BETA-LACTAM	HMM	256	258	98.06	51.78	253	WP_094865115.1	class D beta-lactamase	NF012161.0	class D beta-lactamase	antibiotic inactivation	932	3.68757	0.0184711	9e-06
NODE_110534_length_3045_cov_3.676589_4	fosA	FosA/FosA2 family fosfomycin resistance glutathione transferase	core	AMR	AMR	FOSFOMYCIN	FOSFOMYCIN	PARTIALP	104	141	73.05	94.17	103	WP_038415208.1	fosfomycin resistance glutathione transferase FosA	NA	NA	antibiotic inactivation	3045	3.67659	0.0184193	3.82e-06
NODE_169155_length_2376_cov_3.654890_2	erm	23S ribosomal RNA methyltransferase Erm	core	AMR	AMR	MACROLIDE	MACROLIDE	HMM	290	301	94.68	48.42	285	WP_052259183.1	23S ribosomal RNA methyltransferase Erm	NF000499.1	23S ribosomal RNA methyltransferase Erm	antibiotic target alteration	2376	3.65489	0.0183156	1.04e-05
NODE_10432732_length_212_cov_3.630573_1	dfrB4	trimethoprim-resistant dihydrofolate reductase DfrB4	core	AMR	AMR	TRIMETHOPRIM	TRIMETHOPRIM	PARTIALP	43	78	55.13	100	43	WP_024167031.1	trimethoprim-resistant dihydrofolate reductase DfrB4	NA	NA	antibiotic target replacement	212	3.63057	0.0181913	1.19e-06
NODE_530964_length_1186_cov_3.570292_1	blaOXA	class D beta-lactamase	core	AMR	AMR	BETA-LACTAM	BETA-LACTAM	HMM	272	274	93.07	69.41	255	WP_000722315.1	class D beta-lactamase	NF000270.1	class D beta-lactamase	antibiotic inactivation	1186	3.57029	0.0178907	1.02e-05
NODE_325291_length_1604_cov_3.431246_2	cfr(E)	23S rRNA (adenine(2503)-C(8))-methyltransferase Cfr(E)	core	AMR	AMR	LINCOSAMIDE/MACROLIDE/STREPTOGRAMIN	LINCOSAMIDE/MACROLIDE/STREPTOGRAMIN	BLASTP	345	344	100	99.71	344	WP_105119688.1	23S rRNA (adenine(2503)-C(8))-methyltransferase Cfr(E)	NA	NA	NONE	1604	3.43125	0.0171962	1.18e-05
NODE_3562165_length_354_cov_3.381271_1	arr	NAD()--rifampin ADP-ribosyltransferase	core	AMR	AMR	RIFAMYCIN	RIFAMYCIN	HMM	99	143	67.13	68.75	96	WP_063842202.1	NAD()--rifampin ADP-ribosyltransferase	NF033144.1	NAD()--rifampin ADP-ribosyltransferase	antibiotic inactivation	354	3.38127	0.016937	3.09e-06
NODE_205055_length_2119_cov_3.357558_1	arr	NAD()--rifampin ADP-ribosyltransferase	core	AMR	AMR	RIFAMYCIN	RIFAMYCIN	HMM	154	143	92.31	48.15	135	WP_063842202.1	NAD()--rifampin ADP-ribosyltransferase	NF033144.1	NAD()--rifampin ADP-ribosyltransferase	antibiotic inactivation	2119	3.35756	0.016823	4.54e-06
NODE_2459093_length_447_cov_3.344388_1	aacA37	aminoglycoside 6'-N-acetyltransferase AacA37	core	AMR	AMR	AMINOGLYCOSIDE	AMINOGLYCOSIDE	PARTIALP	109	133	81.95	97.25	109	WP_063840332.1	aminoglycoside 6'-N-acetyltransferase AacA37	NA	NA	antibiotic inactivation	447	3.34439	0.0167608	3.29e-06
NODE_673293_length_1022_cov_3.306101_1	bla	class A beta-lactamase	core	AMR	AMR	BETA-LACTAM	BETA-LACTAM	HMM	295	312	99.36	55.81	310	WP_163122236.1	class A beta-lactamase	NF033103.1	class A beta-lactamase	antibiotic inactivation	1022	3.3061	0.0165639	8.86e-06
NODE_313668_length_1640_cov_3.288959_2	arr	NAD()--rifampin ADP-ribosyltransferase	core	AMR	AMR	RIFAMYCIN	RIFAMYCIN	HMM	152	150	98	60.54	147	WP_033959319.1	NAD()--rifampin ADP-ribosyltransferase	NF033144.1	NAD()--rifampin ADP-ribosyltransferase	antibiotic inactivation	1640	3.28896	0.016481	4.14e-06
NODE_777552_length_934_cov_3.242321_2	catB	type B chloramphenicol O-acetyltransferase	core	AMR	AMR	PHENICOL	CHLORAMPHENICOL	HMM	215	212	98.58	70.81	209	WP_003112709.1	type B chloramphenicol O-acetyltransferase	NF000490.1	type B chloramphenicol O-acetyltransferase	antibiotic inactivation	934	3.24232	0.0162426	7.89e-06
NODE_140569_length_2647_cov_3.201389_3	aac(6')-Im	aminoglycoside N-acetyltransferase AAC(6')-Im	core	AMR	AMR	AMINOGLYCOSIDE	AMIKACIN/KANAMYCIN/TOBRAMYCIN	EXACTP	179	178	100	100	178	WP_010708502.1	aminoglycoside N-acetyltransferase AAC(6')-Im	NF000016.1	aminoglycoside N-acetyltransferase AAC(6')-Im	antibiotic inactivation	2647	3.20139	0.0160353	4.5e-06
NODE_1186695_length_714_cov_3.198786_1	bla	subclass B3 metallo-beta-lactamase	core	AMR	AMR	BETA-LACTAM	BETA-LACTAM	HMM	237	303	78.55	54.2	238	WP_063857820.1	subclass B3 metallo-beta-lactamase	NF033105.1	subclass B3 metallo-beta-lactamase	antibiotic inactivation	714	3.19879	0.0160249	7.32e-06
NODE_1455765_length_627_cov_3.171329_1	bla	subclass B3 metallo-beta-lactamase	core	AMR	AMR	BETA-LACTAM	BETA-LACTAM	HMM	208	289	72.66	52.86	210	WP_071766402.1	subclass B3 metallo-beta-lactamase	NF033105.1	subclass B3 metallo-beta-lactamase	antibiotic inactivation	627	3.17133	0.0158901	5.73e-06
NODE_152186_length_2528_cov_3.150425_2	abc-f	ABC-F type ribosomal protection protein	core	AMR	AMR	MACROLIDE	MACROLIDE	HMM	494	494	99.6	58.54	492	WP_002294513.1	ABC-F type ribosomal protection protein	NF000355.3	ABC-F type ribosomal protection protein	NONE	2528	3.15043	0.0157865	1.39e-05
NODE_888896_length_858_cov_3.145704_1	blaOXA	class D beta-lactamase	core	AMR	AMR	BETA-LACTAM	BETA-LACTAM	HMM	285	275	96.36	63.4	265	WP_014386432.1	class D beta-lactamase	NF012161.0	class D beta-lactamase	antibiotic inactivation	858	3.1457	0.0157658	7.51e-06
NODE_569033_length_1136_cov_3.122109_1	catA	type A-9 chloramphenicol O-acetyltransferase	core	AMR	AMR	PHENICOL	CHLORAMPHENICOL	BLASTP	217	216	100	98.61	216	WP_001010387.1	type A-9 chloramphenicol O-acetyltransferase	NF000491.1	type A chloramphenicol O-acetyltransferase	antibiotic inactivation	1136	3.12211	0.0156414	8.09e-06
NODE_119565_length_2908_cov_3.109008_2	blaOXA	class D beta-lactamase	core	AMR	AMR	BETA-LACTAM	BETA-LACTAM	HMM	267	275	93.82	64.62	260	WP_117407753.1	class D beta-lactamase	NF012161.0	class D beta-lactamase	antibiotic inactivation	2908	3.10901	0.0155792	9.56e-06
NODE_540511_length_1173_cov_3.008945_1	blaOXA	class D beta-lactamase	core	AMR	AMR	BETA-LACTAM	BETA-LACTAM	HMM	274	274	100	71.53	274	WP_014053563.1	class D beta-lactamase	NF012161.0	class D beta-lactamase	antibiotic inactivation	1173	3.00895	0.0150713	8.75e-06
NODE_602460_length_1096_cov_2.993276_3	arr	NAD()--rifampin ADP-ribosyltransferase	core	AMR	AMR	RIFAMYCIN	RIFAMYCIN	HMM	153	150	90	59.26	135	WP_001749986.1	NAD()--rifampin ADP-ribosyltransferase	NF033144.1	NAD()--rifampin ADP-ribosyltransferase	antibiotic inactivation	1096	2.99328	0.0149987	3.96e-06
NODE_682957_length_1013_cov_2.966597_2	arr	NAD()--rifampin ADP-ribosyltransferase	core	AMR	AMR	RIFAMYCIN	RIFAMYCIN	HMM	88	150	60.67	65.93	91	WP_063842214.1	NAD()--rifampin ADP-ribosyltransferase	NF033144.1	NAD()--rifampin ADP-ribosyltransferase	antibiotic inactivation	1013	2.9666	0.014864	1.6e-06
NODE_845131_length_886_cov_2.949458_1	arr	NAD()--rifampin ADP-ribosyltransferase	core	AMR	AMR	RIFAMYCIN	RIFAMYCIN	HMM	171	150	97.33	57.53	146	WP_033959319.1	NAD()--rifampin ADP-ribosyltransferase	NF033144.1	NAD()--rifampin ADP-ribosyltransferase	antibiotic inactivation	886	2.94946	0.014781	4.89e-06
NODE_949076_length_823_cov_2.937500_2	arr	NAD()--rifampin ADP-ribosyltransferase	core	AMR	AMR	RIFAMYCIN	RIFAMYCIN	HMM	123	143	81.82	58.12	117	WP_063842202.1	NAD()--rifampin ADP-ribosyltransferase	NF033144.1	NAD()--rifampin ADP-ribosyltransferase	antibiotic inactivation	823	2.9375	0.0147189	3.63e-06
NODE_1730230_length_562_cov_2.891519_1	blaOXA	OXA-372 family carbapenem-hydrolyzing class D beta-lactamase	core	AMR	AMR	BETA-LACTAM	CARBAPENEM	PARTIALP	148	257	57.59	94.59	148	WP_109545072.1	OXA-372 family carbapenem-hydrolyzing class D beta-lactamase OXA-641	NA	NA	antibiotic inactivation	562	2.89152	0.0144908	3.38e-06
NODE_413767_length_1384_cov_2.813394_2	bla	class A beta-lactamase. subclass A2	core	AMR	AMR	BETA-LACTAM	BETA-LACTAM	HMM	274	300	89	50.56	267	WP_005816369.1	class A beta-lactamase. subclass A2	NF012099.1	class A beta-lactamase. subclass A2	antibiotic inactivation	1384	2.81339	0.0140969	7.09e-06
NODE_368925_length_1485_cov_2.808392_1	tet(L)	tetracycline efflux MFS transporter Tet(L)	core	AMR	AMR	TETRACYCLINE	TETRACYCLINE	PARTIALP	304	458	66.16	99.67	303	WP_001574277.1	tetracycline efflux MFS transporter Tet(L)	NA	NA	antibiotic efflux	1485	2.80839	0.0140658	8.13e-06
NODE_1221769_length_701_cov_2.808050_1	bla	class A beta-lactamase	core	AMR	AMR	BETA-LACTAM	BETA-LACTAM	HMM	233	324	67.9	61.88	223	WP_063860095.1	class A beta-lactamase	NF033103.1	class A beta-lactamase	antibiotic inactivation	701	2.80805	0.0140658	6.35e-06
NODE_827688_length_898_cov_2.781732_1	vanR	VanR-ABDEGLN family response regulator transcription factor	core	AMR	AMR	GLYCOPEPTIDE	VANCOMYCIN	HMM	230	232	98.71	66.81	229	WP_011461303.1	VanR-ABDEGLN family response regulator transcription factor	NF033117.2	VanR-ABDEGLN family response regulator transcription factor	antibiotic target alteration	898	2.78173	0.0139414	5.06e-06
NODE_2426201_length_451_cov_2.767677_1	arr	NAD()--rifampin ADP-ribosyltransferase	core	AMR	AMR	RIFAMYCIN	RIFAMYCIN	HMM	111	143	72.03	63.55	107	WP_063842202.1	NAD()--rifampin ADP-ribosyltransferase	NF033144.1	NAD()--rifampin ADP-ribosyltransferase	antibiotic inactivation	451	2.76768	0.0138689	2.23e-06
NODE_689622_length_1007_cov_2.741597_1	lnu(F)	lincosamide nucleotidyltransferase Lnu(F)	core	AMR	AMR	LINCOSAMIDE	LINCOSAMIDE	HMM	274	273	99.63	71.32	272	WP_000939727.1	lincosamide nucleotidyltransferase Lnu(F)	NF000119.1	lincosamide nucleotidyltransferase Lnu(F)	antibiotic inactivation	1007	2.7416	0.0137341	7.55e-06
NODE_587112_length_1114_cov_2.680831_1	tet(33)	tetracycline efflux MFS transporter Tet(33)	core	AMR	AMR	TETRACYCLINE	TETRACYCLINE	PARTIALP	225	407	54.55	98.65	222	WP_010991840.1	tetracycline efflux MFS transporter Tet(33)	NA	NA	antibiotic efflux	1114	2.68083	0.0134335	6.19e-06
NODE_5934477_length_269_cov_2.658879_1	arr	NAD()--rifampin ADP-ribosyltransferase	core	AMR	AMR	RIFAMYCIN	RIFAMYCIN	HMM	89	150	58.67	69.32	88	WP_063857695.1	NAD()--rifampin ADP-ribosyltransferase	NF033144.1	NAD()--rifampin ADP-ribosyltransferase	antibiotic inactivation	269	2.65888	0.0133195	1.63e-06
NODE_2510923_length_441_cov_2.658031_1	arr	NAD()--rifampin ADP-ribosyltransferase	core	AMR	AMR	RIFAMYCIN	RIFAMYCIN	HMM	145	143	100	54.55	143	WP_063842202.1	NAD()--rifampin ADP-ribosyltransferase	NF033144.1	NAD()--rifampin ADP-ribosyltransferase	antibiotic inactivation	441	2.65803	0.0133195	3.26e-06
NODE_866638_length_872_cov_2.637699_1	blaOXA	class D beta-lactamase	core	AMR	AMR	BETA-LACTAM	BETA-LACTAM	HMM	229	289	79.24	45.89	231	WP_075071939.1	class D beta-lactamase	NF012161.0	class D beta-lactamase	antibiotic inactivation	872	2.6377	0.0132159	5.85e-06
NODE_426590_length_1359_cov_2.626534_2	bla	subclass B3 metallo-beta-lactamase	core	AMR	AMR	BETA-LACTAM	BETA-LACTAM	HMM	283	285	92.63	41.97	274	WP_063864745.1	subclass B3 metallo-beta-lactamase	NF033105.1	subclass B3 metallo-beta-lactamase	antibiotic inactivation	1359	2.62653	0.013164	7.27e-06
NODE_1910524_length_527_cov_2.616525_1	aac(3)-I	AAC(3)-I family aminoglycoside 3-N-acetyltransferase	core	AMR	AMR	AMINOGLYCOSIDE	GENTAMICIN	HMM	133	156	84.62	62.12	132	WP_034006142.1	AAC(3)-I family aminoglycoside 3-N-acetyltransferase	NF033083.0	AAC(3)-I family aminoglycoside 3-N-acetyltransferase	antibiotic inactivation	527	2.61653	0.0131122	3.25e-06
NODE_254700_length_1860_cov_2.607202_1	bla	class A beta-lactamase	core	AMR	AMR	BETA-LACTAM	BETA-LACTAM	HMM	298	295	95.93	58.3	283	WP_010108817.1	class A beta-lactamase	NF033103.1	class A beta-lactamase	antibiotic inactivation	1860	2.6072	0.0130604	1.15e-05
NODE_947434_length_824_cov_2.602081_1	blaOXA	class D beta-lactamase	core	AMR	AMR	BETA-LACTAM	BETA-LACTAM	HMM	252	289	75.09	50.68	219	WP_075071939.1	class D beta-lactamase	NF012161.0	class D beta-lactamase	antibiotic inactivation	824	2.60208	0.0130397	6.25e-06
NODE_277763_length_1766_cov_2.597896_1	vanG	D-alanine--D-serine ligase VanG	core	AMR	AMR	GLYCOPEPTIDE	VANCOMYCIN	HMM	350	349	100	58.17	349	WP_021418924.1	D-alanine--D-serine ligase VanG	NF000091.3	D-alanine--D-serine ligase VanG	antibiotic target alteration	1766	2.5979	0.0130189	9.09e-06
NODE_1308682_length_671_cov_2.586039_1	dfrB1	trimethoprim-resistant dihydrofolate reductase DfrB1	core	AMR	AMR	TRIMETHOPRIM	TRIMETHOPRIM	EXACTP	79	78	100	100	78	WP_063844476.1	trimethoprim-resistant dihydrofolate reductase DfrB1	NF000331.1	trimethoprim-resistant dihydrofolate reductase DfrB	antibiotic target replacement	671	2.58604	0.0129567	1.39e-06
NODE_2868383_length_404_cov_2.564470_1	arr	NAD()--rifampin ADP-ribosyltransferase	core	AMR	AMR	RIFAMYCIN	RIFAMYCIN	HMM	126	137	90.51	66.13	124	WP_012695486.1	NAD()--rifampin ADP-ribosyltransferase	NF033144.1	NAD()--rifampin ADP-ribosyltransferase	antibiotic inactivation	404	2.56447	0.0128531	2.68e-06
NODE_4068045_length_328_cov_2.545788_1	dfrA6	trimethoprim-resistant dihydrofolate reductase DfrA6	core	AMR	AMR	TRIMETHOPRIM	TRIMETHOPRIM	PARTIALP	86	157	54.78	100	86	WP_063844458.1	trimethoprim-resistant dihydrofolate reductase DfrA6	NA	NA	antibiotic target replacement	328	2.54579	0.0127598	1.83e-06
NODE_740699_length_963_cov_2.526432_1	blaBES	BES family class A beta-lactamase	core	AMR	AMR	BETA-LACTAM	CEPHALOSPORIN	PARTIALP	254	292	86.99	97.24	254	WP_015060700.1	class A extended spectrum beta-lactamase BES-1	NF033103.1	class A beta-lactamase	antibiotic inactivation	963	2.52643	0.0126561	8.18e-06
NODE_924560_length_837_cov_2.524297_1	bla	class A beta-lactamase	core	AMR	AMR	BETA-LACTAM	BETA-LACTAM	HMM	245	295	81.02	53.06	245	WP_063842263.1	class A beta-lactamase	NF033103.1	class A beta-lactamase	antibiotic inactivation	837	2.5243	0.0126458	5.73e-06
NODE_439397_length_1335_cov_2.503125_2	bla	class A beta-lactamase. subclass A2	core	AMR	AMR	BETA-LACTAM	BETA-LACTAM	HMM	330	296	84.12	67.47	249	WP_005827792.1	class A beta-lactamase. subclass A2	NF012099.1	class A beta-lactamase. subclass A2	antibiotic inactivation	1335	2.50313	0.0125421	8.43e-06
NODE_471175_length_1279_cov_2.498366_2	sul3	sulfonamide-resistant dihydropteroate synthase Sul3	core	AMR	AMR	SULFONAMIDE	SULFONAMIDE	EXACTP	264	263	100	100	263	WP_000034420.1	sulfonamide-resistant dihydropteroate synthase Sul3	NF000296.1	sulfonamide-resistant dihydropteroate synthase Sul3	antibiotic target replacement	1279	2.49837	0.0125214	5.72e-06
NODE_1084725_length_756_cov_2.465050_1	arr	NAD()--rifampin ADP-ribosyltransferase	core	AMR	AMR	RIFAMYCIN	RIFAMYCIN	HMM	146	137	100	56.93	137	WP_012695486.1	NAD()--rifampin ADP-ribosyltransferase	NF033144.1	NAD()--rifampin ADP-ribosyltransferase	antibiotic inactivation	756	2.46505	0.0123555	3.07e-06
NODE_552695_length_1157_cov_2.429220_2	arr	NAD()--rifampin ADP-ribosyltransferase Arr-2b	core	AMR	AMR	RIFAMYCIN	RIFAMYCIN	HMM	143	143	99.3	76.76	142	WP_063842202.1	NAD()--rifampin ADP-ribosyltransferase Arr-2b	NF000318.1	NAD()--rifampin ADP-ribosyltransferase Arr-2b	antibiotic inactivation	1157	2.42922	0.012169	3e-06
NODE_1278800_length_681_cov_2.424920_1	aph(3')-Ib	aminoglycoside O-phosphotransferase APH(3')-Ib	core	AMR	AMR	AMINOGLYCOSIDE	KANAMYCIN	PARTIALP	196	271	71.96	100	195	WP_011205810.1	aminoglycoside O-phosphotransferase APH(3')-Ib	NF033068.1	APH(3') family aminoglycoside O-phosphotransferase	antibiotic inactivation	681	2.42492	0.0121482	3.88e-06
NODE_7846855_length_242_cov_2.411765_1	fosA	FosA/FosA2 family fosfomycin resistance glutathione transferase	core	AMR	AMR	FOSFOMYCIN	FOSFOMYCIN	PARTIALP	80	141	56.74	91.25	80	WP_025205684.1	fosfomycin resistance glutathione transferase FosA2	NA	NA	antibiotic inactivation	242	2.41177	0.012086	1.91e-06
NODE_1187271_length_714_cov_2.402124_1	aph(3')	APH(3') family aminoglycoside O-phosphotransferase	core	AMR	AMR	AMINOGLYCOSIDE	AMINOGLYCOSIDE	HMM	161	264	59.85	78.48	158	WP_000572405.1	APH(3') family aminoglycoside O-phosphotransferase	NF033068.1	APH(3') family aminoglycoside O-phosphotransferase	antibiotic inactivation	714	2.40212	0.0120342	2.45e-06
NODE_4047538_length_329_cov_2.397810_1	arr	NAD()--rifampin ADP-ribosyltransferase	core	AMR	AMR	RIFAMYCIN	RIFAMYCIN	PARTIALP	98	150	64.67	98.97	97	WP_063857695.1	NAD()--rifampin ADP-ribosyltransferase Arr-8	NF033144.1	NAD()--rifampin ADP-ribosyltransferase	antibiotic inactivation	329	2.39781	0.0120135	2.07e-06
NODE_820698_length_903_cov_2.376179_1	arr	NAD()--rifampin ADP-ribosyltransferase	core	AMR	AMR	RIFAMYCIN	RIFAMYCIN	HMM	143	143	96.5	57.25	138	WP_063842202.1	NAD()--rifampin ADP-ribosyltransferase	NF033144.1	NAD()--rifampin ADP-ribosyltransferase	antibiotic inactivation	903	2.37618	0.0119098	3.62e-06
NODE_499919_length_1232_cov_2.367884_1	vanR	VanR-ABDEGLN family response regulator transcription factor	core	AMR	AMR	GLYCOPEPTIDE	VANCOMYCIN	HMM	261	235	99.15	71.67	233	WP_021418928.1	VanR-ABDEGLN family response regulator transcription factor	NF033117.2	VanR-ABDEGLN family response regulator transcription factor	antibiotic target alteration	1232	2.36788	0.0118684	5.29e-06
NODE_884401_length_861_cov_2.352357_1	aph(2'')-IIa	aminoglycoside O-phosphotransferase APH(2'')-IIa	core	AMR	AMR	AMINOGLYCOSIDE	AMIKACIN/GENTAMICIN/KANAMYCIN/TOBRAMYCIN	BLASTP	286	299	93.65	99.64	280	WP_016439437.1	aminoglycoside O-phosphotransferase APH(2'')-IIa	NF000015.3	aminoglycoside O-phosphotransferase APH(2'')-IIa	antibiotic inactivation	861	2.35236	0.0117854	5.89e-06
NODE_4481805_length_310_cov_2.341176_1	dfrA3	trimethoprim-resistant dihydrofolate reductase DfrA3	core	AMR	AMR	TRIMETHOPRIM	TRIMETHOPRIM	PARTIALP	102	162	62.35	99.01	101	WP_063844403.1	trimethoprim-resistant dihydrofolate reductase DfrA3	NA	NA	antibiotic target replacement	310	2.34118	0.0117336	1.69e-06
NODE_9825011_length_219_cov_2.304878_1	qacK	quaternary ammonium compound efflux SMR transporter QacK	core	STRESS	BIOCIDE	QUATERNARY AMMONIUM	QUATERNARY AMMONIUM	PARTIALP	72	110	65.45	95.83	72	WP_071593221.1	quaternary ammonium compound efflux SMR transporter QacK	NA	NA	antibiotic efflux	219	2.30488	0.011547	1.08e-06
NODE_770086_length_940_cov_2.300565_1	ampC	class C beta-lactamase	core	AMR	AMR	BETA-LACTAM	BETA-LACTAM	HMM	298	375	79.73	63	300	WP_099982803.1	class C beta-lactamase	NF033085.1	class C beta-lactamase	antibiotic inactivation	940	2.30057	0.0115263	5.92e-06
NODE_6375626_length_262_cov_2.294686_1	dfrB4	trimethoprim-resistant dihydrofolate reductase DfrB4	core	AMR	AMR	TRIMETHOPRIM	TRIMETHOPRIM	PARTIALP	40	78	50	100	39	WP_024167031.1	trimethoprim-resistant dihydrofolate reductase DfrB4	NA	NA	antibiotic target replacement	262	2.29469	0.0114952	6.08e-07
NODE_2285339_length_469_cov_2.272947_1	arr	NAD()--rifampin ADP-ribosyltransferase	core	AMR	AMR	RIFAMYCIN	RIFAMYCIN	HMM	91	150	59.33	65.17	89	WP_052238312.1	NAD()--rifampin ADP-ribosyltransferase	NF033144.1	NAD()--rifampin ADP-ribosyltransferase	antibiotic inactivation	469	2.27295	0.0113916	2.09e-06
NODE_1216682_length_703_cov_2.265432_2	arr	NAD()--rifampin ADP-ribosyltransferase	core	AMR	AMR	RIFAMYCIN	RIFAMYCIN	HMM	130	137	85.4	60.68	117	WP_012695486.1	NAD()--rifampin ADP-ribosyltransferase	NF033144.1	NAD()--rifampin ADP-ribosyltransferase	antibiotic inactivation	703	2.26543	0.0113501	2.34e-06
NODE_653076_length_1042_cov_2.251266_2	arr	NAD()--rifampin ADP-ribosyltransferase	core	AMR	AMR	RIFAMYCIN	RIFAMYCIN	HMM	107	143	72.73	70.19	104	WP_063842202.1	NAD()--rifampin ADP-ribosyltransferase	NF033144.1	NAD()--rifampin ADP-ribosyltransferase	antibiotic inactivation	1042	2.25127	0.0112775	2.19e-06
NODE_1561474_length_600_cov_2.236697_1	nimJ	5-nitroimidazole reductase NimJ	core	AMR	AMR	NITROIMIDAZOLE	NITROIMIDAZOLE	BLASTP	167	165	100	98.79	165	WP_005812825.1	5-nitroimidazole reductase NimJ	NF000262.1	NimIJ family 5-nitroimidazole reductase	antibiotic inactivation	600	2.2367	0.011205	3.57e-06
NODE_998533_length_797_cov_2.229111_2	arr	NAD()--rifampin ADP-ribosyltransferase	core	AMR	AMR	RIFAMYCIN	RIFAMYCIN	HMM	148	143	95.1	60.71	140	WP_063842202.1	NAD()--rifampin ADP-ribosyltransferase	NF033144.1	NAD()--rifampin ADP-ribosyltransferase	antibiotic inactivation	797	2.22911	0.0111635	2.73e-06
NODE_387597_length_1441_cov_2.194805_1	catA	type A chloramphenicol O-acetyltransferase	core	AMR	AMR	PHENICOL	CHLORAMPHENICOL	HMM	226	217	94.01	65.85	205	WP_063843208.1	type A chloramphenicol O-acetyltransferase	NF000491.1	type A chloramphenicol O-acetyltransferase	antibiotic inactivation	1441	2.19481	0.0109977	4.86e-06
NODE_1612147_length_588_cov_2.170732_1	bla	class A beta-lactamase	core	AMR	AMR	BETA-LACTAM	BETA-LACTAM	HMM	196	309	63.11	49.75	197	WP_059512353.1	class A beta-lactamase	NF033103.1	class A beta-lactamase	antibiotic inactivation	588	2.17073	0.0108733	3.66e-06
NODE_578224_length_1125_cov_2.170093_1	blaOXA	class D beta-lactamase	core	AMR	AMR	BETA-LACTAM	BETA-LACTAM	HMM	248	289	77.85	54.87	226	WP_075071939.1	class D beta-lactamase	NF012161.0	class D beta-lactamase	antibiotic inactivation	1125	2.17009	0.0108733	4.95e-06
NODE_736094_length_967_cov_2.131579_1	erm	23S ribosomal RNA methyltransferase Erm	core	AMR	AMR	MACROLIDE	MACROLIDE	HMM	266	322	73.29	55.04	238	WP_063844492.1	23S ribosomal RNA methyltransferase Erm	NF000499.1	23S ribosomal RNA methyltransferase Erm	antibiotic target alteration	967	2.13158	0.0106764	5.83e-06
NODE_552788_length_1157_cov_2.128857_2	arr	NAD()--rifampin ADP-ribosyltransferase Arr-6	core	AMR	AMR	RIFAMYCIN	RIFAMYCIN	BLASTP	151	150	100	90	150	WP_063842214.1	NAD()--rifampin ADP-ribosyltransferase Arr-6	NF033144.1	NAD()--rifampin ADP-ribosyltransferase	antibiotic inactivation	1157	2.12886	0.010666	2.64e-06
NODE_3350884_length_367_cov_2.128205_1	arr	NAD()--rifampin ADP-ribosyltransferase	core	AMR	AMR	RIFAMYCIN	RIFAMYCIN	HMM	122	150	81.33	59.02	122	WP_033959319.1	NAD()--rifampin ADP-ribosyltransferase	NF033144.1	NAD()--rifampin ADP-ribosyltransferase	antibiotic inactivation	367	2.12821	0.010666	1.91e-06
NODE_1294048_length_676_cov_2.125604_2	ble	bleomycin binding protein Ble-MBL	core	AMR	AMR	BLEOMYCIN	BLEOMYCIN	PARTIALP	80	121	65.29	100	79	WP_004201167.1	bleomycin binding protein Ble-MBL	NA	NA	antibiotic inactivation	676	2.1256	0.0106453	1.58e-06
NODE_503871_length_1226_cov_2.107600_2	bla	metallo-beta-lactamase	core	AMR	AMR	BETA-LACTAM	BETA-LACTAM	HMM	215	247	91.09	40.89	225	WP_013992183.1	metallo-beta-lactamase	NF012229.1	metallo-beta-lactamase	antibiotic inactivation	1226	2.1076	0.0105623	4.17e-06
NODE_782141_length_931_cov_2.090183_1	aac(3)-I	AAC(3)-I family aminoglycoside 3-N-acetyltransferase	core	AMR	AMR	AMINOGLYCOSIDE	GENTAMICIN	HMM	139	156	85.9	65.93	135	WP_034006142.1	AAC(3)-I family aminoglycoside 3-N-acetyltransferase	NF033083.0	AAC(3)-I family aminoglycoside 3-N-acetyltransferase	antibiotic inactivation	931	2.09018	0.010469	2.78e-06
NODE_794396_length_922_cov_2.084198_1	bla	subclass B3 metallo-beta-lactamase	core	AMR	AMR	BETA-LACTAM	BETA-LACTAM	HMM	307	285	97.19	48.6	286	WP_063864745.1	subclass B3 metallo-beta-lactamase	NF033105.1	subclass B3 metallo-beta-lactamase	antibiotic inactivation	922	2.0842	0.0104379	5.4e-06
NODE_7379565_length_248_cov_2.072539_1	arr	NAD()--rifampin ADP-ribosyltransferase	core	AMR	AMR	RIFAMYCIN	RIFAMYCIN	HMM	82	150	57.33	63.95	86	WP_063857694.1	NAD()--rifampin ADP-ribosyltransferase	NF033144.1	NAD()--rifampin ADP-ribosyltransferase	antibiotic inactivation	248	2.07254	0.0103861	1.36e-06
NODE_2034521_length_506_cov_2.055432_1	erm(47)	23S rRNA (adenine(2058)-N(6))-methyltransferase Erm(47)	core	AMR	AMR	MACROLIDE	MACROLIDE	PARTIALP	168	246	55.28	97.06	136	WP_087587932.1	23S rRNA (adenine(2058)-N(6))-methyltransferase Erm(47)	NA	NA	antibiotic target alteration	506	2.05543	0.0103032	2.93e-06
NODE_1541367_length_605_cov_2.049091_1	fosX	FosX/FosE/FosI family fosfomycin resistance hydrolase	core	AMR	AMR	FOSFOMYCIN	FOSFOMYCIN	HMM	136	154	88.31	58.82	136	WP_015860243.1	FosX/FosE/FosI family fosfomycin resistance hydrolase	NF000222.1	FosX/FosE/FosI family fosfomycin resistance hydrolase	NONE	605	2.04909	0.0102617	3.28e-06
NODE_1603661_length_590_cov_2.046729_1	blaCTX-M	CTX-M family extended-spectrum class A beta-lactamase	core	AMR	AMR	BETA-LACTAM	CEPHALOSPORIN	PARTIALP	196	291	65.98	100	192	WP_063860005.1	extended-spectrum class A beta-lactamase CTX-M-174	NF033103.1	class A beta-lactamase	antibiotic inactivation	590	2.04673	0.0102514	3.56e-06
NODE_3162093_length_380_cov_2.046154_1	arr	NAD()--rifampin ADP-ribosyltransferase	core	AMR	AMR	RIFAMYCIN	RIFAMYCIN	HMM	126	143	75.52	73.15	108	WP_063842202.1	NAD()--rifampin ADP-ribosyltransferase	NF033144.1	NAD()--rifampin ADP-ribosyltransferase	antibiotic inactivation	380	2.04615	0.0102514	1.91e-06
NODE_292443_length_1712_cov_2.044659_2	blaOXA	class D beta-lactamase	core	AMR	AMR	BETA-LACTAM	BETA-LACTAM	HMM	274	258	96.51	49.4	251	WP_240067734.1	class D beta-lactamase	NF012161.0	class D beta-lactamase	antibiotic inactivation	1712	2.04466	0.010241	5.92e-06
NODE_1945630_length_521_cov_2.030043_1	arr	NAD()--rifampin ADP-ribosyltransferase	core	AMR	AMR	RIFAMYCIN	RIFAMYCIN	HMM	128	150	87.33	45.8	131	WP_044059783.1	NAD()--rifampin ADP-ribosyltransferase	NF033144.1	NAD()--rifampin ADP-ribosyltransferase	antibiotic inactivation	521	2.03004	0.0101684	2.27e-06
NODE_2178606_length_484_cov_1.995338_1	bla	class A beta-lactamase	core	AMR	AMR	BETA-LACTAM	BETA-LACTAM	HMM	161	298	54.36	64.2	162	WP_015589625.1	class A beta-lactamase	NF033103.1	class A beta-lactamase	antibiotic inactivation	484	1.99534	0.00999224	2.89e-06
NODE_4913265_length_294_cov_1.987448_1	arr	NAD()--rifampin ADP-ribosyltransferase	core	AMR	AMR	RIFAMYCIN	RIFAMYCIN	HMM	97	143	63.64	68.13	91	WP_063842202.1	NAD()--rifampin ADP-ribosyltransferase	NF033144.1	NAD()--rifampin ADP-ribosyltransferase	antibiotic inactivation	294	1.98745	0.00996114	1.36e-06
NODE_1117939_length_742_cov_1.979622_1	bla	subclass B1 metallo-beta-lactamase	core	AMR	AMR	BETA-LACTAM	BETA-LACTAM	HMM	239	249	94.78	48.31	236	WP_197749417.1	subclass B1 metallo-beta-lactamase	NF033088.2	subclass B1 metallo-beta-lactamase	antibiotic inactivation	742	1.97962	0.00991968	7.08e-06
NODE_2521325_length_440_cov_1.966234_1	bla	metallo-beta-lactamase	core	AMR	AMR	BETA-LACTAM	BETA-LACTAM	HMM	146	248	58.87	65.07	146	WP_012025466.1	metallo-beta-lactamase	NF012229.1	metallo-beta-lactamase	antibiotic inactivation	440	1.96623	0.00984712	2.18e-06
NODE_921561_length_839_cov_1.957908_1	bla	class A beta-lactamase	core	AMR	AMR	BETA-LACTAM	BETA-LACTAM	HMM	279	304	81.58	66.94	248	WP_063857819.1	class A beta-lactamase	NF033103.1	class A beta-lactamase	antibiotic inactivation	839	1.95791	0.00980566	4.68e-06
NODE_1940296_length_522_cov_1.955032_1	erm(T)	23S rRNA (adenine(2058)-N(6))-methyltransferase Erm(T)	core	AMR	AMR	MACROLIDE	MACROLIDE	PARTIALP	166	244	67.62	100	165	WP_002345002.1	23S rRNA (adenine(2058)-N(6))-methyltransferase Erm(T)	NA	NA	antibiotic target alteration	522	1.95503	0.00979529	2.94e-06
NODE_3008141_length_392_cov_1.949555_2	dfrB	trimethoprim-resistant dihydrofolate reductase DfrB	core	AMR	AMR	TRIMETHOPRIM	TRIMETHOPRIM	BLASTP	83	78	100	98.72	78	WP_010890144.1	trimethoprim-resistant dihydrofolate reductase DfrB3	NF000331.1	trimethoprim-resistant dihydrofolate reductase DfrB	antibiotic target replacement	392	1.94956	0.0097642	1.38e-06
NODE_1992533_length_513_cov_1.925764_1	arr	NAD()--rifampin ADP-ribosyltransferase	core	AMR	AMR	RIFAMYCIN	RIFAMYCIN	HMM	132	137	86.13	60.17	118	WP_012695486.1	NAD()--rifampin ADP-ribosyltransferase	NF033144.1	NAD()--rifampin ADP-ribosyltransferase	antibiotic inactivation	513	1.92576	0.00965018	2.08e-06
NODE_854828_length_880_cov_1.923636_2	catB	type B chloramphenicol O-acetyltransferase	core	AMR	AMR	PHENICOL	CHLORAMPHENICOL	HMM	204	210	93.81	74.11	197	WP_063843229.1	type B chloramphenicol O-acetyltransferase	NF000490.1	type B chloramphenicol O-acetyltransferase	antibiotic inactivation	880	1.92364	0.00963981	3.99e-06
NODE_878301_length_865_cov_1.916049_1	aac(6')-I	AAC(6')-Ighjkrstuvwx family aminoglycoside N-acetyltransferase	core	AMR	AMR	AMINOGLYCOSIDE	AMIKACIN/KANAMYCIN/TOBRAMYCIN	PARTIALP	113	145	76.55	99.1	111	WP_017395772.1	AAC(6')-Ighjkrstuvwx family aminoglycoside N-acetyltransferase	NA	NA	antibiotic inactivation	865	1.91605	0.00959835	1.88e-06
NODE_1061027_length_767_cov_1.908708_1	blaOXA	class D beta-lactamase	core	AMR	AMR	BETA-LACTAM	BETA-LACTAM	HMM	249	258	93.02	52.5	240	WP_094865115.1	class D beta-lactamase	NF012161.0	class D beta-lactamase	antibiotic inactivation	767	1.90871	0.00956726	4.47e-06
NODE_2207426_length_480_cov_1.868235_1	nimA	5-nitroimidazole reductase NimA	core	AMR	AMR	NITROIMIDAZOLE	NITROIMIDAZOLE	BLASTP	160	176	90.34	96.86	159	WP_032488596.1	5-nitroimidazole reductase NimA	NF000261.1	NimABCDEF family 5-nitroimidazole reductase	antibiotic inactivation	480	1.86824	0.00935995	2.75e-06
NODE_646281_length_1049_cov_1.860161_1	blaOXA	class D beta-lactamase	core	AMR	AMR	BETA-LACTAM	BETA-LACTAM	HMM	260	275	94.18	78.76	259	WP_125064048.1	class D beta-lactamase	NF012161.0	class D beta-lactamase	antibiotic inactivation	1049	1.86016	0.00931849	5.83e-06
NODE_1159732_length_725_cov_1.853731_1	blaOXA	class D beta-lactamase	core	AMR	AMR	BETA-LACTAM	BETA-LACTAM	HMM	241	283	82.33	81.55	233	WP_116786835.1	class D beta-lactamase	NF012161.0	class D beta-lactamase	antibiotic inactivation	725	1.85373	0.00928739	4.44e-06
NODE_4388999_length_314_cov_1.830116_1	dfrA27	trimethoprim-resistant dihydrofolate reductase DfrA27	core	AMR	AMR	TRIMETHOPRIM	TRIMETHOPRIM	PARTIALP	104	157	66.24	100	104	WP_001749985.1	trimethoprim-resistant dihydrofolate reductase DfrA27	NA	NA	antibiotic target replacement	314	1.83012	0.00917337	1.36e-06
NODE_500701_length_1231_cov_1.820578_1	blaOXA	class D beta-lactamase	core	AMR	AMR	BETA-LACTAM	BETA-LACTAM	PARTIALP	156	284	54.93	99.36	156	WP_004650739.1	class D beta-lactamase OXA-296	NA	NA	antibiotic inactivation	1231	1.82058	0.00912154	3.19e-06
NODE_362339_length_1502_cov_1.785764_1	mcr-10	MCR-10 family phosphoethanolamine--lipid A transferase	core	AMR	AMR	COLISTIN	COLISTIN	BLASTP	494	539	91.65	100	494	WP_023332837.1	phosphoethanolamine--lipid A transferase MCR-10.1	NA	NA	antibiotic target alteration	1502	1.78576	0.00894533	7.71e-06
NODE_2085922_length_498_cov_1.769752_1	dfrA10	trimethoprim-resistant dihydrofolate reductase DfrA10	core	AMR	AMR	TRIMETHOPRIM	TRIMETHOPRIM	PARTIALP	114	187	60.96	100	114	WP_001027119.1	trimethoprim-resistant dihydrofolate reductase DfrA10	NA	NA	antibiotic target replacement	498	1.76975	0.00886241	1.35e-06
NODE_1852785_length_538_cov_1.757764_1	blaOXA	OXA-198 family carbapenem-hydrolyzing class D beta-lactamase	core	AMR	AMR	BETA-LACTAM	CARBAPENEM	PARTIALP	179	258	69.38	98.88	179	WP_094865115.1	carbapenem-hydrolyzing class D beta-lactamase OXA-198	NA	NA	antibiotic inactivation	538	1.75776	0.00881058	3.14e-06
NODE_1472186_length_623_cov_1.750000_1	bla	subclass B3 metallo-beta-lactamase	core	AMR	AMR	BETA-LACTAM	BETA-LACTAM	HMM	207	293	70.65	44.23	208	WP_219860713.1	subclass B3 metallo-beta-lactamase	NF033105.1	subclass B3 metallo-beta-lactamase	antibiotic inactivation	623	1.75	0.00876912	3.1e-06
NODE_7023051_length_253_cov_1.732323_1	arr	NAD()--rifampin ADP-ribosyltransferase	core	AMR	AMR	RIFAMYCIN	RIFAMYCIN	HMM	84	137	60.58	66.27	83	WP_012695486.1	NAD()--rifampin ADP-ribosyltransferase	NF033144.1	NAD()--rifampin ADP-ribosyltransferase	antibiotic inactivation	253	1.73232	0.00867583	1.2e-06
NODE_447832_length_1320_cov_1.732016_1	erm	23S ribosomal RNA methyltransferase Erm	core	AMR	AMR	MACROLIDE	MACROLIDE	HMM	284	300	93.67	48.59	284	WP_139847607.1	23S ribosomal RNA methyltransferase Erm	NF000499.1	23S ribosomal RNA methyltransferase Erm	antibiotic target alteration	1320	1.73202	0.00867583	4.64e-06
NODE_1137571_length_734_cov_1.695140_1	aac(3)	aminoglycoside 3-N-acetyltransferase	core	AMR	AMR	AMINOGLYCOSIDE	GENTAMICIN	HMM	244	271	88.19	48.57	245	WP_063840261.1	aminoglycoside 3-N-acetyltransferase	NF033082.0	aminoglycoside 3-N-acetyltransferase	antibiotic inactivation	734	1.69514	0.00848925	4.22e-06
NODE_1401264_length_643_cov_1.586735_2	arr	NAD()--rifampin ADP-ribosyltransferase	core	AMR	AMR	RIFAMYCIN	RIFAMYCIN	HMM	139	137	100	61.31	137	WP_012695486.1	NAD()--rifampin ADP-ribosyltransferase	NF033144.1	NAD()--rifampin ADP-ribosyltransferase	antibiotic inactivation	643	1.58674	0.00795025	2.06e-06
NODE_1579583_length_596_cov_1.573013_1	aadD1	aminoglycoside O-nucleotidyltransferase ANT(4')-Ia	core	AMR	AMR	AMINOGLYCOSIDE	KANAMYCIN/TOBRAMYCIN	PARTIALP	159	253	62.45	100	158	WP_001014230.1	aminoglycoside O-nucleotidyltransferase ANT(4')-Ia	NA	NA	antibiotic inactivation	596	1.57301	0.0078777	2.11e-06
NODE_3450891_length_361_cov_1.549020_1	aac(6')-II	AAC(6')-II family aminoglycoside 6'-N-acetyltransferase	core	AMR	AMR	AMINOGLYCOSIDE	GENTAMICIN/KANAMYCIN/TOBRAMYCIN	PARTIALP	119	180	66.11	100	119	WP_063840276.1	aminoglycoside N-acetyltransferase AAC(6')-IIb	NA	NA	antibiotic inactivation	361	1.54902	0.00776368	1.36e-06
NODE_1377492_length_650_cov_1.529412_1	bla	class A beta-lactamase	core	AMR	AMR	BETA-LACTAM	BETA-LACTAM	HMM	216	296	73.65	47.71	218	WP_005827792.1	class A beta-lactamase	NF033103.1	class A beta-lactamase	antibiotic inactivation	650	1.52941	0.00766002	2.75e-06
NODE_2230031_length_477_cov_1.502370_1	dfrA48	trimethoprim-resistant dihydrofolate reductase DfrA48	core	AMR	AMR	TRIMETHOPRIM	TRIMETHOPRIM	PARTIALP	133	157	84.08	100	132	WP_173288987.1	trimethoprim-resistant dihydrofolate reductase DfrA48	NA	NA	antibiotic target replacement	477	1.50237	0.00752527	1.64e-06
NODE_4751310_length_300_cov_1.485714_1	qacC	quaternary ammonium compound efflux SMR transporter QacC	core	STRESS	BIOCIDE	QUATERNARY AMMONIUM	QUATERNARY AMMONIUM	BLASTP	99	107	92.52	98.99	99	WP_001146389.1	quaternary ammonium compound efflux SMR transporter QacC	NF000023.1	quaternary ammonium compound efflux SMR transporter QacC	antibiotic efflux	300	1.48571	0.00744235	1.08e-06
NODE_3387712_length_365_cov_1.432258_1	arr	NAD()--rifampin ADP-ribosyltransferase	core	AMR	AMR	RIFAMYCIN	RIFAMYCIN	HMM	95	137	67.15	64.13	92	WP_012695486.1	NAD()--rifampin ADP-ribosyltransferase	NF033144.1	NAD()--rifampin ADP-ribosyltransferase	antibiotic inactivation	365	1.43226	0.00717285	1.23e-06
NODE_2326691_length_464_cov_1.376528_1	arr	NAD()--rifampin ADP-ribosyltransferase	core	AMR	AMR	RIFAMYCIN	RIFAMYCIN	HMM	99	143	62.24	70.79	89	WP_063842202.1	NAD()--rifampin ADP-ribosyltransferase	NF033144.1	NAD()--rifampin ADP-ribosyltransferase	antibiotic inactivation	464	1.37653	0.00689298	1.26e-06
NODE_5603709_length_276_cov_1.289593_1	arr	NAD()--rifampin ADP-ribosyltransferase	core	AMR	AMR	RIFAMYCIN	RIFAMYCIN	HMM	92	137	67.15	61.96	92	WP_012695486.1	NAD()--rifampin ADP-ribosyltransferase	NF033144.1	NAD()--rifampin ADP-ribosyltransferase	antibiotic inactivation	276	1.28959	0.00645764	1.09e-06
NODE_1942468_length_522_cov_1.278373_1	arr	NAD()--rifampin ADP-ribosyltransferase	core	AMR	AMR	RIFAMYCIN	RIFAMYCIN	HMM	168	150	96.67	57.24	145	WP_033959319.1	NAD()--rifampin ADP-ribosyltransferase	NF033144.1	NAD()--rifampin ADP-ribosyltransferase	antibiotic inactivation	522	1.27837	0.00640581	2.01e-06
NODE_2481552_length_445_cov_1.253846_1	blaPSE	PSE family carbenicillin-hydrolyzing class A beta-lactamase	core	AMR	AMR	BETA-LACTAM	BETA-LACTAM	PARTIALP	147	288	51.04	100	147	WP_032489168.1	PSE family carbenicillin-hydrolyzing class A beta-lactamase CARB-4	NA	NA	antibiotic inactivation	445	1.25385	0.00628143	1.52e-06
NODE_1102073_length_749_cov_1.074928_1	bla	class A beta-lactamase. subclass A2	core	AMR	AMR	BETA-LACTAM	BETA-LACTAM	HMM	236	301	74.09	60.54	223	WP_032494759.1	class A beta-lactamase. subclass A2	NF012099.1	class A beta-lactamase. subclass A2	antibiotic inactivation	749	1.07493	0.00539	2.47e-06
NODE_1773029_length_554_cov_1.058116_1	bla	metallo-beta-lactamase	core	AMR	AMR	BETA-LACTAM	BETA-LACTAM	HMM	184	241	57.26	60.14	138	WP_148044405.1	metallo-beta-lactamase	NF012229.1	metallo-beta-lactamase	antibiotic inactivation	554	1.05812	0.00529671	1.63e-06
NODE_8310978_length_237_cov_1.043956_1	arr	NAD()--rifampin ADP-ribosyltransferase	core	AMR	AMR	RIFAMYCIN	RIFAMYCIN	HMM	78	137	56.2	66.23	77	WP_012695486.1	NAD()--rifampin ADP-ribosyltransferase	NF033144.1	NAD()--rifampin ADP-ribosyltransferase	antibiotic inactivation	237	1.04396	0.00523452	5.41e-07
NODE_1345255_length_660_cov_1.000000_2	fos	fosfomycin resistance glutathione transferase	core	AMR	AMR	FOSFOMYCIN	FOSFOMYCIN	HMM	139	135	99.26	66.67	135	WP_015741374.1	fosfomycin resistance glutathione transferase	NF000496.1	fosfomycin resistance glutathione transferase	antibiotic inactivation	660	1	0.00500648	1.4e-06
NODE_4627501_length_305_cov_0.952000_1	arr	NAD()--rifampin ADP-ribosyltransferase	core	AMR	AMR	RIFAMYCIN	RIFAMYCIN	HMM	91	150	60	64.44	90	WP_001749986.1	NAD()--rifampin ADP-ribosyltransferase	NF033144.1	NAD()--rifampin ADP-ribosyltransferase	antibiotic inactivation	305	0.952	0.00476808	7.56e-07
NODE_3541834_length_356_cov_0.926910_1	arr	NAD()--rifampin ADP-ribosyltransferase	core	AMR	AMR	RIFAMYCIN	RIFAMYCIN	HMM	118	143	74.13	64.15	106	WP_063842202.1	NAD()--rifampin ADP-ribosyltransferase	NF033144.1	NAD()--rifampin ADP-ribosyltransferase	antibiotic inactivation	356	0.92691	0.00464369	8.16e-07
NODE_4476512_length_311_cov_0.875000_1	bcrC	quaternary ammonium compound efflux SMR transporter BcrC	core	STRESS	BIOCIDE	BACITRACIN	BACITRACIN	PARTIALP	78	114	61.4	98.57	70	WP_003725292.1	quaternary ammonium compound efflux SMR transporter BcrC	NA	NA	antibiotic efflux	311	0.875	0.00438456	4.08e-07

## Sheet: ARGs in AS-LOS
Protein identifier	Gene symbol	Sequence name	Scope	Element type	Element subtype	Class	Subclass	Method	Target length	Reference sequence length	% Coverage of reference sequence	% Identity to reference sequence	Alignment length	Accession of closest sequence	Name of closest sequence	HMM id	HMM description	Resistance Mechanism	Sequence length (bp)	Sequencing coverage	Abundance in resistome, %	Abundance in the metagenome, %
NODE_13540_length_7804_cov_4.079752_6	aac(3)	aminoglycoside 3-N-acetyltransferase	core	AMR	AMR	AMINOGLYCOSIDE	GENTAMICIN	HMM	267	271	95.57	67.57	259	WP_063840261.1	aminoglycoside 3-N-acetyltransferase	NF033082.0	aminoglycoside 3-N-acetyltransferase	antibiotic inactivation	7804	4.07975	0.106239	1.72e-05
NODE_124426_length_2124_cov_2.571290_4	bla	class A beta-lactamase	core	AMR	AMR	BETA-LACTAM	BETA-LACTAM	HMM	246	297	78.79	47.3	241	WP_068885073.1	class A beta-lactamase	NF033103.1	class A beta-lactamase	antibiotic inactivation	2124	2.57129	0.0669625	8.95e-06
NODE_79218_length_2772_cov_2.680898_3	blaOXA	class D beta-lactamase	core	AMR	AMR	BETA-LACTAM	BETA-LACTAM	HMM	284	262	96.95	39.18	268	WP_041816295.1	class D beta-lactamase	NF012161.0	class D beta-lactamase	antibiotic inactivation	2772	2.6809	0.0698143	1.03e-05
NODE_35448_length_4456_cov_10.996819_1	aac(3)	aminoglycoside 3-N-acetyltransferase	core	AMR	AMR	AMINOGLYCOSIDE	GENTAMICIN	HMM	236	279	92.11	47.47	257	WP_063840263.1	aminoglycoside 3-N-acetyltransferase	NF033082.0	aminoglycoside 3-N-acetyltransferase	antibiotic inactivation	4456	10.9968	0.286361	2.41e-05
NODE_107018_length_2321_cov_4.125772_1	aac(3)	aminoglycoside 3-N-acetyltransferase	core	AMR	AMR	AMINOGLYCOSIDE	GENTAMICIN	HMM	276	271	97.42	48.52	270	WP_063840261.1	aminoglycoside 3-N-acetyltransferase	NF033082.0	aminoglycoside 3-N-acetyltransferase	antibiotic inactivation	2321	4.12577	0.107436	2.03e-05
NODE_28255_length_5081_cov_3.507561_2	arr	NAD()--rifampin ADP-ribosyltransferase	core	AMR	AMR	RIFAMYCIN	RIFAMYCIN	HMM	139	143	90.21	60.47	129	WP_063842202.1	NAD()--rifampin ADP-ribosyltransferase	NF033144.1	NAD()--rifampin ADP-ribosyltransferase	antibiotic inactivation	5081	3.50756	0.0913401	8.21e-06
NODE_54843_length_3440_cov_2.857903_3	bla	class A beta-lactamase	core	AMR	AMR	BETA-LACTAM	BETA-LACTAM	HMM	359	319	86.21	34.29	312	WP_063842272.1	class A beta-lactamase	NF033103.1	class A beta-lactamase	antibiotic inactivation	3440	2.8579	0.0744219	1.74e-05
NODE_79047_length_2775_cov_4.471324_3	aph(3')	APH(3') family aminoglycoside O-phosphotransferase	core	AMR	AMR	AMINOGLYCOSIDE	AMINOGLYCOSIDE	HMM	266	264	100	61.89	265	WP_001096887.1	APH(3') family aminoglycoside O-phosphotransferase	NF033068.1	APH(3') family aminoglycoside O-phosphotransferase	antibiotic inactivation	2775	4.47132	0.116438	1.28e-05
NODE_88434_length_2599_cov_3.581761_2	bla	subclass B3 metallo-beta-lactamase	core	AMR	AMR	BETA-LACTAM	BETA-LACTAM	HMM	321	302	97.02	50.17	299	WP_071766622.1	subclass B3 metallo-beta-lactamase	NF033105.1	subclass B3 metallo-beta-lactamase	antibiotic inactivation	2599	3.58176	0.0932684	1.89e-05
NODE_15664_length_7168_cov_5.154646_3	bla	subclass B3 metallo-beta-lactamase	core	AMR	AMR	BETA-LACTAM	BETA-LACTAM	HMM	326	316	97.78	48.3	323	WP_063842948.1	subclass B3 metallo-beta-lactamase	NF033105.1	subclass B3 metallo-beta-lactamase	antibiotic inactivation	7168	5.15465	0.134229	3.3e-05
NODE_132874_length_2043_cov_5.751509_1	aadE	aminoglycoside 6-adenylyltransferase AadE	core	AMR	AMR	AMINOGLYCOSIDE	STREPTOMYCIN	EXACTP	289	288	100	100	288	WP_001255868.1	aminoglycoside 6-adenylyltransferase AadE	NF033084.2	aminoglycoside 6-nucleotidyltransferase	antibiotic inactivation	2043	5.75151	0.149767	3.13e-05
NODE_129541_length_2073_cov_5.429138_1	lnu(C)	lincosamide nucleotidyltransferase Lnu(C)	core	AMR	AMR	LINCOSAMIDE	LINCOSAMIDE	BLASTP	165	164	100	96.95	164	WP_063851341.1	lincosamide nucleotidyltransferase Lnu(C)	NF000141.1	lincosamide nucleotidyltransferase Lnu(C)	antibiotic inactivation	2073	5.42914	0.141374	1.43e-05
NODE_66241_length_3079_cov_4.612765_2	tet	tetracycline resistance ribosomal protection protein	core	AMR	AMR	TETRACYCLINE	TETRACYCLINE	HMM	657	639	99.69	53.57	644	WP_002364936.1	tetracycline resistance ribosomal protection protein	NF012153.1	tetracycline resistance ribosomal protection protein	antibiotic target protection	3079	4.61277	0.120122	5.53e-05
NODE_84847_length_2662_cov_4.234369_1	bla	BlaB/IND/MUS family subclass B1 metallo-beta-lactamase	core	AMR	AMR	BETA-LACTAM	BETA-LACTAM	HMM	243	241	100	53.94	241	WP_148044405.1	BlaB/IND/MUS family subclass B1 metallo-beta-lactamase	NF012146.1	BlaB/IND/MUS family subclass B1 metallo-beta-lactamase	antibiotic inactivation	2662	4.23437	0.110268	1.12e-05
NODE_53396_length_3494_cov_4.173015_4	blaOXA	class D beta-lactamase	core	AMR	AMR	BETA-LACTAM	BETA-LACTAM	HMM	278	289	84.08	46.03	252	WP_075071939.1	class D beta-lactamase	NF012161.0	class D beta-lactamase	antibiotic inactivation	3494	4.17302	0.108664	2.49e-05
NODE_23358_length_5689_cov_37.993433_7	arr	NAD()--rifampin ADP-ribosyltransferase	core	AMR	AMR	RIFAMYCIN	RIFAMYCIN	HMM	136	143	90.91	60.77	130	WP_063842202.1	NAD()--rifampin ADP-ribosyltransferase	NF033144.1	NAD()--rifampin ADP-ribosyltransferase	antibiotic inactivation	5689	37.9934	0.989366	7.71e-05
NODE_45719_length_3830_cov_4.740927_3	bla	subclass B3 metallo-beta-lactamase	core	AMR	AMR	BETA-LACTAM	BETA-LACTAM	HMM	310	285	96.14	46.79	280	WP_063864745.1	subclass B3 metallo-beta-lactamase	NF033105.1	subclass B3 metallo-beta-lactamase	antibiotic inactivation	3830	4.74093	0.123451	2.33e-05
NODE_15135_length_7322_cov_4.393698_2	bla	subclass B2 metallo-beta-lactamase	core	AMR	AMR	BETA-LACTAM	BETA-LACTAM	HMM	241	246	98.37	52.48	242	WP_004874166.1	subclass B2 metallo-beta-lactamase	NF033087.1	subclass B2 metallo-beta-lactamase	antibiotic inactivation	7322	4.3937	0.114419	1.62e-05
NODE_40335_length_4129_cov_4.289642_3	aph(3')	APH(3') family aminoglycoside O-phosphotransferase	core	AMR	AMR	AMINOGLYCOSIDE	AMINOGLYCOSIDE	HMM	272	264	98.48	35.85	265	WP_000572405.1	APH(3') family aminoglycoside O-phosphotransferase	NF033068.1	APH(3') family aminoglycoside O-phosphotransferase	antibiotic inactivation	4129	4.28964	0.111709	1.58e-05
NODE_54581_length_3449_cov_3.751031_3	blaOXA	class D beta-lactamase	core	AMR	AMR	BETA-LACTAM	BETA-LACTAM	HMM	259	258	98.45	58.27	254	WP_094865115.1	class D beta-lactamase	NF012161.0	class D beta-lactamase	antibiotic inactivation	3449	3.75103	0.0976832	1.33e-05
NODE_13923_length_7678_cov_4.969172_1	bla	class A beta-lactamase	core	AMR	AMR	BETA-LACTAM	BETA-LACTAM	HMM	271	302	86.42	48.86	264	WP_048804470.1	class A beta-lactamase	NF033103.1	class A beta-lactamase	antibiotic inactivation	7678	4.96917	0.129399	1.61e-05
NODE_1042_length_30133_cov_6.770729_8	bla	subclass B3 metallo-beta-lactamase	core	AMR	AMR	BETA-LACTAM	BETA-LACTAM	HMM	313	318	84.59	53.85	273	WP_122630832.1	subclass B3 metallo-beta-lactamase	NF033105.1	subclass B3 metallo-beta-lactamase	antibiotic inactivation	30133	6.77073	0.176317	2.96e-05
NODE_218318_length_1526_cov_2.744392_2	bla	class A beta-lactamase. subclass A2	core	AMR	AMR	BETA-LACTAM	BETA-LACTAM	HMM	252	292	82.19	67.08	240	WP_002977989.1	class A beta-lactamase. subclass A2	NF012099.1	class A beta-lactamase. subclass A2	antibiotic inactivation	1526	2.74439	0.0714686	1.31e-05
NODE_88067_length_2605_cov_4.888235_3	arr	NAD()--rifampin ADP-ribosyltransferase	core	AMR	AMR	RIFAMYCIN	RIFAMYCIN	HMM	248	137	91.97	51.59	126	WP_012695486.1	NAD()--rifampin ADP-ribosyltransferase	NF033144.1	NAD()--rifampin ADP-ribosyltransferase	antibiotic inactivation	2605	4.88824	0.127288	2.07e-05
NODE_4603_length_14345_cov_7.354654_8	bla	subclass B3 metallo-beta-lactamase	core	AMR	AMR	BETA-LACTAM	BETA-LACTAM	HMM	330	318	92.77	48.84	301	WP_122630832.1	subclass B3 metallo-beta-lactamase	NF033105.1	subclass B3 metallo-beta-lactamase	antibiotic inactivation	14345	7.35465	0.19152	6.49e-05
NODE_219133_length_1522_cov_7.066803_2	bla	class A beta-lactamase	core	AMR	AMR	BETA-LACTAM	BETA-LACTAM	HMM	295	312	99.36	55.81	310	WP_163122236.1	class A beta-lactamase	NF033103.1	class A beta-lactamase	antibiotic inactivation	1522	7.0668	0.18402	3.25e-05
NODE_49736_length_3644_cov_6.729451_3	tet(A)	tetracycline efflux MFS transporter Tet(A)	core	AMR	AMR	TETRACYCLINE	TETRACYCLINE	EXACTP	400	399	100	100	399	WP_000804064.1	tetracycline efflux MFS transporter Tet(A)	NF012193.0	tetracycline efflux MFS transporter Tet(A)	antibiotic efflux	3644	6.72945	0.175241	4.83e-05
NODE_176072_length_1731_cov_5.867542_2	bla	class A beta-lactamase	core	AMR	AMR	BETA-LACTAM	BETA-LACTAM	HMM	321	293	96.93	74.3	284	WP_011270171.1	class A beta-lactamase	NF033103.1	class A beta-lactamase	antibiotic inactivation	1731	5.86754	0.152792	2.22e-05
NODE_114543_length_2230_cov_5.604138_1	tet(G)	tetracycline efflux MFS transporter Tet(G)	core	AMR	AMR	TETRACYCLINE	TETRACYCLINE	BLASTP	392	391	100	96.16	391	WP_063856077.1	tetracycline efflux MFS transporter Tet(G)	NF012192.0	tetracycline efflux MFS transporter Tet(G)	antibiotic efflux	2230	5.60414	0.145931	4.24e-05
NODE_9921_length_9311_cov_4.800238_9	blaOXA	class D beta-lactamase	core	AMR	AMR	BETA-LACTAM	BETA-LACTAM	HMM	209	274	75.91	72.6	208	WP_000722315.1	class D beta-lactamase	NF000270.1	class D beta-lactamase	antibiotic inactivation	9311	4.80024	0.125004	1.24e-05
NODE_67967_length_3034_cov_4.263847_1	blaOXA	class D beta-lactamase	core	AMR	AMR	BETA-LACTAM	BETA-LACTAM	HMM	261	260	99.23	63.95	258	WP_032488481.1	class D beta-lactamase	NF012161.0	class D beta-lactamase	antibiotic inactivation	3034	4.26385	0.111029	2.3e-05
NODE_119376_length_2177_cov_3.015080_2	erm	23S ribosomal RNA methyltransferase Erm	core	AMR	AMR	MACROLIDE	MACROLIDE	HMM	262	322	77.33	53.78	251	WP_063844492.1	23S ribosomal RNA methyltransferase Erm	NF000499.1	23S ribosomal RNA methyltransferase Erm	antibiotic target alteration	2177	3.01508	0.0785119	1.1e-05
NODE_193544_length_1637_cov_2.721871_2	blaOXA	class D beta-lactamase	core	AMR	AMR	BETA-LACTAM	BETA-LACTAM	HMM	279	272	99.26	61.15	278	WP_012045014.1	class D beta-lactamase	NF012161.0	class D beta-lactamase	antibiotic inactivation	1637	2.72187	0.07088	1.43e-05
NODE_7566_length_10863_cov_17.322816_2	tmexC	multidrug efflux RND transporter periplasmic adaptor subunit TMexC	core	AMR	AMR	TETRACYCLINE	TIGECYCLINE	BLASTP	388	387	100	98.71	387	WP_034039546.1	multidrug efflux RND transporter periplasmic adaptor subunit TMexC3	NA	NA	antibiotic efflux	10863	17.3228	0.451099	0.000112384
NODE_46572_length_3788_cov_3.828824_1	bla	class A beta-lactamase. subclass A2	core	AMR	AMR	BETA-LACTAM	BETA-LACTAM	HMM	289	303	94.39	52.45	286	WP_041881964.1	class A beta-lactamase. subclass A2	NF012099.1	class A beta-lactamase. subclass A2	antibiotic inactivation	3788	3.82882	0.0997028	1.83e-05
NODE_29672_length_4941_cov_18.160868_1	toprJ	multidrug efflux transporter outer membrane subunit TOprJ1	core	AMR	AMR	TETRACYCLINE	TIGECYCLINE	EXACTP	478	477	100	100	477	WP_003152694.1	multidrug efflux transporter outer membrane subunit TOprJ1	NA	NA	antibiotic efflux	4941	18.1609	0.472919	0.000114666
NODE_29672_length_4941_cov_18.160868_2	tmexD	multidrug efflux RND transporter permease subunit TMexD	core	AMR	AMR	TETRACYCLINE	TIGECYCLINE	BLASTP	1023	1044	97.89	100	1022	WP_027591160.1	multidrug efflux RND transporter permease subunit TMexD2	NA	NA	antibiotic efflux	4941	18.1609	0.472919	0.000264804
NODE_24891_length_5475_cov_7.044465_1	aadS	AadS family aminoglycoside 6-adenylyltransferase	core	AMR	AMR	AMINOGLYCOSIDE	STREPTOMYCIN	HMM	298	287	99.65	67.83	286	WP_003013318.1	AadS family aminoglycoside 6-adenylyltransferase	NF033387.1	AadS family aminoglycoside 6-adenylyltransferase	antibiotic inactivation	5475	7.04447	0.183441	7.51e-05
NODE_42460_length_4005_cov_6.067848_3	mph	Mph(E)/Mph(G) family macrolide 2'-phosphotransferase	core	AMR	AMR	MACROLIDE	MACROLIDE	HMM	296	294	100	75.51	294	WP_014386803.1	Mph(E)/Mph(G) family macrolide 2'-phosphotransferase	NF000241.1	Mph(E)/Mph(G) family macrolide 2'-phosphotransferase	antibiotic inactivation	4005	6.06785	0.158008	4.03e-05
NODE_19697_length_6270_cov_7.453580_1	bla	BlaB/IND/MUS family subclass B1 metallo-beta-lactamase	core	AMR	AMR	BETA-LACTAM	BETA-LACTAM	HMM	284	241	100	55.37	242	WP_148044405.1	BlaB/IND/MUS family subclass B1 metallo-beta-lactamase	NF012146.1	BlaB/IND/MUS family subclass B1 metallo-beta-lactamase	antibiotic inactivation	6270	7.45358	0.194098	2.66e-05
NODE_91298_length_2548_cov_6.707180_1	tet(Q)	tetracycline resistance ribosomal protection protein Tet(Q)	core	AMR	AMR	TETRACYCLINE	TETRACYCLINE	BLASTP	658	641	100	99.69	641	WP_063856407.1	tetracycline resistance ribosomal protection protein Tet(Q)	NF012154.0	tetracycline resistance ribosomal protection protein Tet(Q)	antibiotic target protection	2548	6.70718	0.174663	7.11e-05
NODE_130650_length_2063_cov_5.614044_1	erm(F)	23S rRNA (adenine(2058)-N(6))-methyltransferase Erm(F)	core	AMR	AMR	MACROLIDE	MACROLIDE	BLASTP	267	266	100	99.62	266	WP_002682030.1	23S rRNA (adenine(2058)-N(6))-methyltransferase Erm(F)	NF012223.0	23S rRNA (adenine(2058)-N(6))-methyltransferase Erm(F)	antibiotic target alteration	2063	5.61404	0.146195	2.87e-05
NODE_130650_length_2063_cov_5.614044_2	tet(X2)	tetracycline-inactivating monooxygenase Tet(X2)	core	AMR	AMR	TETRACYCLINE	TETRACYCLINE	PARTIALP	309	388	78.87	100	306	WP_008651082.1	tetracycline-inactivating monooxygenase Tet(X2)	NA	NA	antibiotic inactivation	2063	5.61404	0.146195	2.14e-05
NODE_82999_length_2697_cov_5.525738_4	bla	subclass B1 metallo-beta-lactamase	core	AMR	AMR	BETA-LACTAM	BETA-LACTAM	HMM	227	266	83.08	53.85	221	WP_081048762.1	subclass B1 metallo-beta-lactamase	NF033088.2	subclass B1 metallo-beta-lactamase	antibiotic inactivation	2697	5.52574	0.143891	9.87e-06
NODE_180510_length_1705_cov_5.392727_1	mef(C)	macrolide efflux MFS transporter Mef(C)	core	AMR	AMR	MACROLIDE	MACROLIDE	BLASTP	408	407	100	93.61	407	WP_014386804.1	macrolide efflux MFS transporter Mef(C)	NF000246.1	macrolide efflux MFS transporter Mef(C)	antibiotic efflux	1705	5.39273	0.14043	3.54e-05
NODE_59828_length_3269_cov_4.346920_2	aac(6')-Ie/aph(2'')-Ia	bifunctional aminoglycoside N-acetyltransferase AAC(6')-Ie/aminoglycoside O-phosphotransferase APH(2'')-Ia	core	AMR	AMR	AMINOGLYCOSIDE	AMIKACIN/GENTAMICIN/KANAMYCIN/TOBRAMYCIN	EXACTP	480	479	100	100	479	WP_001028144.1	bifunctional aminoglycoside N-acetyltransferase AAC(6')-Ie/aminoglycoside O-phosphotransferase APH(2'')-Ia	NF000508.1	aminoglycoside O-phosphotransferase APH(2'')-Ia	antibiotic inactivation	3269	4.34692	0.113201	3.04e-05
NODE_159150_length_1838_cov_2.764442_1	mph(C)	Mph(C) family macrolide 2'-phosphotransferase	core	AMR	AMR	MACROLIDE	MACROLIDE	PARTIALP	181	299	60.2	100	180	WP_000196697.1	Mph(C) family macrolide 2'-phosphotransferase	NA	NA	antibiotic inactivation	1838	2.76444	0.0719862	7.66e-06
NODE_210006_length_1560_cov_16.223256_1	msr(D)	ABC-F type ribosomal protection protein Msr(D)	core	AMR	AMR	MACROLIDE	ERYTHROMYCIN	PARTIALP	429	487	87.89	98.36	428	WP_000420317.1	ABC-F type ribosomal protection protein Msr(D)	NF000168.1	Msr family ABC-F type ribosomal protection protein	antibiotic target protection	1560	16.2233	0.422458	0.000122964
NODE_189_length_64497_cov_10.690078_54	bla	class A beta-lactamase	core	AMR	AMR	BETA-LACTAM	BETA-LACTAM	HMM	295	299	96.66	43.3	291	WP_148044475.1	class A beta-lactamase	NF033103.1	class A beta-lactamase	antibiotic inactivation	64497	10.6901	0.278374	4.06e-05
NODE_24016_length_5592_cov_8.008669_2	arr	NAD()--rifampin ADP-ribosyltransferase	core	AMR	AMR	RIFAMYCIN	RIFAMYCIN	HMM	294	143	93.71	58.21	134	WP_063842202.1	NAD()--rifampin ADP-ribosyltransferase	NF033144.1	NAD()--rifampin ADP-ribosyltransferase	antibiotic inactivation	5592	8.00867	0.20855	4.74e-05
NODE_1527_length_25314_cov_10.959460_2	vat	Vat family streptogramin A O-acetyltransferase	core	AMR	AMR	STREPTOGRAMIN	STREPTOGRAMIN	HMM	214	221	96.38	60.09	213	WP_005164767.1	Vat family streptogramin A O-acetyltransferase	NF000311.1	Vat family streptogramin A O-acetyltransferase	antibiotic inactivation	25314	10.9595	0.285387	3.16e-05
NODE_1429_length_26147_cov_8.094205_21	bla	subclass B3 metallo-beta-lactamase	core	AMR	AMR	BETA-LACTAM	BETA-LACTAM	HMM	295	293	89.76	45.45	264	WP_219860713.1	subclass B3 metallo-beta-lactamase	NF033105.1	subclass B3 metallo-beta-lactamase	antibiotic inactivation	26147	8.09421	0.210772	3.65e-05
NODE_111260_length_2268_cov_2.718934_2	bla	subclass B3 metallo-beta-lactamase	core	AMR	AMR	BETA-LACTAM	BETA-LACTAM	HMM	299	293	88.05	49.42	259	WP_219860713.1	subclass B3 metallo-beta-lactamase	NF033105.1	subclass B3 metallo-beta-lactamase	antibiotic inactivation	2268	2.71893	0.0707988	9.7e-06
NODE_50848_length_3598_cov_34.828959_4	bla	subclass B1 metallo-beta-lactamase	core	AMR	AMR	BETA-LACTAM	BETA-LACTAM	HMM	249	247	95.14	49.58	238	WP_013992183.1	subclass B1 metallo-beta-lactamase	NF033088.2	subclass B1 metallo-beta-lactamase	antibiotic inactivation	3598	34.829	0.906967	0.000128184
NODE_211941_length_1552_cov_4.790915_1	tet(40)	tetracycline efflux MFS transporter Tet(40)	core	AMR	AMR	TETRACYCLINE	TETRACYCLINE	BLASTP	407	406	100	98.52	406	WP_015573055.1	tetracycline efflux MFS transporter Tet(40)	NF000049.1	tetracycline efflux MFS transporter Tet(40)	antibiotic efflux	1552	4.79092	0.12476	3.43e-05
NODE_69428_length_2995_cov_5.082653_2	arr	NAD()--rifampin ADP-ribosyltransferase	core	AMR	AMR	RIFAMYCIN	RIFAMYCIN	HMM	142	143	96.5	66.67	138	WP_063842202.1	NAD()--rifampin ADP-ribosyltransferase	NF033144.1	NAD()--rifampin ADP-ribosyltransferase	antibiotic inactivation	2995	5.08265	0.132352	1.12e-05
NODE_30172_length_4896_cov_4.079322_4	arr	NAD()--rifampin ADP-ribosyltransferase	core	AMR	AMR	RIFAMYCIN	RIFAMYCIN	HMM	136	150	88.67	58.65	133	WP_052238312.1	NAD()--rifampin ADP-ribosyltransferase	NF033144.1	NAD()--rifampin ADP-ribosyltransferase	antibiotic inactivation	4896	4.07932	0.106229	1.39e-05
NODE_41479_length_4061_cov_9.362706_4	blaOXA	class D beta-lactamase	core	AMR	AMR	BETA-LACTAM	BETA-LACTAM	HMM	265	260	94.62	56.1	246	WP_032488481.1	class D beta-lactamase	NF012161.0	class D beta-lactamase	antibiotic inactivation	4061	9.36271	0.243807	3.7e-05
NODE_12861_length_8049_cov_4.554291_3	blaOXA	class D beta-lactamase	core	AMR	AMR	BETA-LACTAM	BETA-LACTAM	HMM	269	272	95.59	48.28	261	WP_012045014.1	class D beta-lactamase	NF012161.0	class D beta-lactamase	antibiotic inactivation	8049	4.55429	0.1186	1.65e-05
NODE_54935_length_3436_cov_7.130139_3	blaOXA	class D beta-lactamase	core	AMR	AMR	BETA-LACTAM	BETA-LACTAM	HMM	256	258	98.45	53.15	254	WP_094865115.1	class D beta-lactamase	NF012161.0	class D beta-lactamase	antibiotic inactivation	3436	7.13014	0.185674	3.21e-05
NODE_61433_length_3218_cov_9.077774_4	bla	BlaB/IND/MUS family subclass B1 metallo-beta-lactamase	core	AMR	AMR	BETA-LACTAM	BETA-LACTAM	HMM	251	241	96.27	52.77	235	WP_148044405.1	BlaB/IND/MUS family subclass B1 metallo-beta-lactamase	NF012146.1	BlaB/IND/MUS family subclass B1 metallo-beta-lactamase	antibiotic inactivation	3218	9.07777	0.236388	4.39e-05
NODE_279_length_54325_cov_6.456016_4	blaOXA	class D beta-lactamase	core	AMR	AMR	BETA-LACTAM	BETA-LACTAM	HMM	273	289	83.39	50.82	244	WP_075071939.1	class D beta-lactamase	NF012161.0	class D beta-lactamase	antibiotic inactivation	54325	6.45602	0.168117	2.71e-05
NODE_74681_length_2867_cov_5.055832_2	bla	BlaB/IND/MUS family subclass B1 metallo-beta-lactamase	core	AMR	AMR	BETA-LACTAM	BETA-LACTAM	HMM	246	241	97.93	54.17	240	WP_148044405.1	BlaB/IND/MUS family subclass B1 metallo-beta-lactamase	NF012146.1	BlaB/IND/MUS family subclass B1 metallo-beta-lactamase	antibiotic inactivation	2867	5.05583	0.131652	2.71e-05
NODE_8086_length_10449_cov_17.079854_3	bla	subclass B1 metallo-beta-lactamase	core	AMR	AMR	BETA-LACTAM	BETA-LACTAM	HMM	260	255	94.9	51.02	245	WP_109545042.1	subclass B1 metallo-beta-lactamase	NF033088.2	subclass B1 metallo-beta-lactamase	antibiotic inactivation	10449	17.0799	0.444766	8.63e-05
NODE_1063_length_29867_cov_18.379310_24	blaOXA	class D beta-lactamase	core	AMR	AMR	BETA-LACTAM	BETA-LACTAM	HMM	277	289	74.05	48.61	216	WP_075071939.1	class D beta-lactamase	NF012161.0	class D beta-lactamase	antibiotic inactivation	29867	18.3793	0.478602	8.26e-05
NODE_302_length_52235_cov_17.470544_2	bla	BlaB/IND/MUS family subclass B1 metallo-beta-lactamase	core	AMR	AMR	BETA-LACTAM	BETA-LACTAM	HMM	486	248	86.69	54.42	215	WP_012025466.1	BlaB/IND/MUS family subclass B1 metallo-beta-lactamase	NF012146.1	BlaB/IND/MUS family subclass B1 metallo-beta-lactamase	antibiotic inactivation	52235	17.4705	0.454945	0.00010514
NODE_22186_length_5857_cov_6.765426_5	bla	subclass B1 metallo-beta-lactamase	core	AMR	AMR	BETA-LACTAM	BETA-LACTAM	HMM	252	257	86.38	51.57	223	WP_015266427.1	subclass B1 metallo-beta-lactamase	NF033088.2	subclass B1 metallo-beta-lactamase	antibiotic inactivation	5857	6.76543	0.176175	2.42e-05
NODE_45_length_115467_cov_11.552733_32	arr	NAD()--rifampin ADP-ribosyltransferase	core	AMR	AMR	RIFAMYCIN	RIFAMYCIN	HMM	149	137	96.35	59.85	132	WP_012695486.1	NAD()--rifampin ADP-ribosyltransferase	NF033144.1	NAD()--rifampin ADP-ribosyltransferase	antibiotic inactivation	115467	11.5527	0.300834	2.32e-05
NODE_6114_length_12216_cov_5.647397_3	blaOXA	class D beta-lactamase	core	AMR	AMR	BETA-LACTAM	BETA-LACTAM	HMM	270	258	95.74	38.76	258	WP_004919358.1	class D beta-lactamase	NF012161.0	class D beta-lactamase	antibiotic inactivation	12216	5.6474	0.147058	2.09e-05
NODE_35631_length_4443_cov_4.172288_5	bla	BlaB/IND/MUS family subclass B1 metallo-beta-lactamase	core	AMR	AMR	BETA-LACTAM	BETA-LACTAM	HMM	246	241	98.76	56.25	240	WP_148044405.1	BlaB/IND/MUS family subclass B1 metallo-beta-lactamase	NF012146.1	BlaB/IND/MUS family subclass B1 metallo-beta-lactamase	antibiotic inactivation	4443	4.17229	0.108644	1.85e-05
NODE_22010_length_5884_cov_12.839938_8	tet(C)	tetracycline efflux MFS transporter Tet(C)	core	AMR	AMR	TETRACYCLINE	TETRACYCLINE	EXACTP	397	396	100	100	396	WP_001297013.1	tetracycline efflux MFS transporter Tet(C)	NF012191.0	tetracycline efflux MFS transporter Tet(C)	antibiotic efflux	5884	12.8399	0.334356	8.76e-05
NODE_979_length_30905_cov_5.317796_31	arr	NAD()--rifampin ADP-ribosyltransferase	core	AMR	AMR	RIFAMYCIN	RIFAMYCIN	HMM	142	137	92.7	61.42	127	WP_012695486.1	NAD()--rifampin ADP-ribosyltransferase	NF033144.1	NAD()--rifampin ADP-ribosyltransferase	antibiotic inactivation	30905	5.3178	0.138482	1.39e-05
NODE_65609_length_3096_cov_7.630714_3	mph(A)	Mph(A) family macrolide 2'-phosphotransferase	core	AMR	AMR	MACROLIDE	MACROLIDE	PARTIALP	262	301	86.71	100	261	WP_000219391.1	Mph(A) family macrolide 2'-phosphotransferase	NF000254.1	Mph(A) family macrolide 2'-phosphotransferase	antibiotic inactivation	3096	7.63071	0.198705	3.41e-05
NODE_176943_length_1726_cov_5.163375_3	arr	NAD()--rifampin ADP-ribosyltransferase	core	AMR	AMR	RIFAMYCIN	RIFAMYCIN	HMM	95	143	61.54	66.67	90	WP_063842202.1	NAD()--rifampin ADP-ribosyltransferase	NF033144.1	NAD()--rifampin ADP-ribosyltransferase	antibiotic inactivation	1726	5.16338	0.134453	6.86e-06
NODE_198728_length_1611_cov_4.928663_2	blaOXA	class D beta-lactamase	core	AMR	AMR	BETA-LACTAM	BETA-LACTAM	HMM	266	266	98.12	63.22	261	WP_032490445.1	class D beta-lactamase	NF012161.0	class D beta-lactamase	antibiotic inactivation	1611	4.92866	0.128343	2.8e-05
NODE_37453_length_4313_cov_4.003758_1	bla	class A beta-lactamase	core	AMR	AMR	BETA-LACTAM	BETA-LACTAM	HMM	318	309	86.73	51.49	268	WP_063864599.1	class A beta-lactamase	NF033103.1	class A beta-lactamase	antibiotic inactivation	4313	4.00376	0.10426	2.45e-05
NODE_96985_length_2459_cov_3.728369_3	arr	NAD()--rifampin ADP-ribosyltransferase	core	AMR	AMR	RIFAMYCIN	RIFAMYCIN	HMM	149	143	95.8	60.99	141	WP_063842202.1	NAD()--rifampin ADP-ribosyltransferase	NF033144.1	NAD()--rifampin ADP-ribosyltransferase	antibiotic inactivation	2459	3.72837	0.0970844	7.96e-06
NODE_100624_length_2406_cov_5.313058_1	arr	NAD()--rifampin ADP-ribosyltransferase	core	AMR	AMR	RIFAMYCIN	RIFAMYCIN	HMM	134	143	88.81	63.78	127	WP_063842202.1	NAD()--rifampin ADP-ribosyltransferase	NF033144.1	NAD()--rifampin ADP-ribosyltransferase	antibiotic inactivation	2406	5.31306	0.13835	9.38e-06
NODE_28204_length_5085_cov_3.380716_2	bla	subclass B3 metallo-beta-lactamase	core	AMR	AMR	BETA-LACTAM	BETA-LACTAM	HMM	337	316	94.94	45.68	324	WP_063842948.1	subclass B3 metallo-beta-lactamase	NF033105.1	subclass B3 metallo-beta-lactamase	antibiotic inactivation	5085	3.38072	0.0880316	1.7e-05
NODE_30919_length_4828_cov_4.599623_3	bla	subclass B1 metallo-beta-lactamase	core	AMR	AMR	BETA-LACTAM	BETA-LACTAM	HMM	185	255	71.37	50.82	183	WP_109545042.1	subclass B1 metallo-beta-lactamase	NF033088.2	subclass B1 metallo-beta-lactamase	antibiotic inactivation	4828	4.59962	0.119777	1.13e-05
NODE_70501_length_2967_cov_4.437843_2	arr	NAD()--rifampin ADP-ribosyltransferase	core	AMR	AMR	RIFAMYCIN	RIFAMYCIN	HMM	132	150	86.67	58.46	130	WP_063842214.1	NAD()--rifampin ADP-ribosyltransferase	NF033144.1	NAD()--rifampin ADP-ribosyltransferase	antibiotic inactivation	2967	4.43784	0.115566	1.66e-05
NODE_222304_length_1509_cov_1736.113480_1	ampC	class C beta-lactamase	core	AMR	AMR	BETA-LACTAM	BETA-LACTAM	HMM	388	397	97.48	46.91	388	WP_204378709.1	class C beta-lactamase	NF033085.1	class C beta-lactamase	antibiotic inactivation	1509	1736.11	45.2093	0.00983242
NODE_289234_length_1290_cov_144.503644_1	sul1	sulfonamide-resistant dihydropteroate synthase Sul1	core	AMR	AMR	SULFONAMIDE	SULFONAMIDE	BLASTP	279	279	99.64	100	278	WP_000259031.1	sulfonamide-resistant dihydropteroate synthase Sul1	NF000294.1	sulfonamide-resistant dihydropteroate synthase Sul1	antibiotic target replacement	1290	144.504	3.76295	0.000563339
NODE_626089_length_808_cov_106.814077_1	erm(B)	23S rRNA (adenine(2058)-N(6))-methyltransferase Erm(B)	core	AMR	AMR	MACROLIDE	MACROLIDE	BLASTP	247	245	100	99.18	245	WP_001038790.1	23S rRNA (adenine(2058)-N(6))-methyltransferase Erm(B)	NF012220.1	23S rRNA (adenine(2058)-N(6))-methyltransferase Erm(B)	antibiotic target alteration	808	106.814	2.78149	0.000369817
NODE_1858054_length_391_cov_105.547619_1	qacE	quaternary ammonium compound efflux SMR transporter QacE	core	STRESS	BIOCIDE	QUATERNARY AMMONIUM	QUATERNARY AMMONIUM	PARTIALP	94	110	85.45	100	94	WP_010890145.1	quaternary ammonium compound efflux SMR transporter QacE	NF000276.2	quaternary ammonium compound efflux SMR transporter QacE	antibiotic efflux	391	105.548	2.74852	0.000117363
NODE_130301_length_2066_cov_94.835405_1	bla	class A beta-lactamase	core	AMR	AMR	BETA-LACTAM	BETA-LACTAM	EXACTP	296	293	100	100	293	WP_011270171.1	class A beta-lactamase	NF033103.1	class A beta-lactamase	antibiotic inactivation	2066	94.8354	2.46956	0.000393952
NODE_64245_length_3136_cov_88.101266_3	sul2	sulfonamide-resistant dihydropteroate synthase Sul2	core	AMR	AMR	SULFONAMIDE	SULFONAMIDE	EXACTP	272	271	100	100	271	WP_001043260.1	sulfonamide-resistant dihydropteroate synthase Sul2	NF000295.1	sulfonamide-resistant dihydropteroate synthase Sul2	antibiotic target replacement	3136	88.1013	2.2942	0.000426365
NODE_369637_length_1114_cov_80.752597_1	msr(E)	ABC-F type ribosomal protection protein Msr(E)	core	AMR	AMR	MACROLIDE	MACROLIDE	PARTIALP	364	491	74.13	100	364	WP_000052512.1	ABC-F type ribosomal protection protein Msr(E)	NA	NA	antibiotic target protection	1114	80.7526	2.10283	0.000391786
NODE_447932_length_992_cov_74.688367_2	mph(E)	Mph(E) family macrolide 2'-phosphotransferase	core	AMR	AMR	MACROLIDE	MACROLIDE	PARTIALP	166	294	56.46	100	166	WP_000155092.1	Mph(E) family macrolide 2'-phosphotransferase	NA	NA	antibiotic inactivation	992	74.6884	1.94493	0.000151922
NODE_756610_length_717_cov_46.658610_1	blaOXA	OXA-10 family class D beta-lactamase	core	AMR	AMR	BETA-LACTAM	BETA-LACTAM	PARTIALP	238	266	89.47	100	238	WP_032410229.1	OXA-10 family class D beta-lactamase OXA-663	NF012161.0	class D beta-lactamase	antibiotic inactivation	717	46.6586	1.21502	0.000134312
NODE_167245_length_1784_cov_39.938115_1	aph(6)-Id	aminoglycoside O-phosphotransferase APH(6)-Id	core	AMR	AMR	AMINOGLYCOSIDE	STREPTOMYCIN	BLASTP	277	278	99.28	100	276	WP_000480968.1	aminoglycoside O-phosphotransferase APH(6)-Id	NF012171.0	APH(6)-I family aminoglycoside O-phosphotransferase	antibiotic inactivation	1784	39.9381	1.04001	0.000138857
NODE_212104_length_1551_cov_32.868984_2	bla	class A beta-lactamase	core	AMR	AMR	BETA-LACTAM	BETA-LACTAM	HMM	294	312	91.99	46.88	288	WP_027789588.1	class A beta-lactamase	NF033103.1	class A beta-lactamase	antibiotic inactivation	1551	32.869	0.855928	0.000188596
NODE_264446_length_1362_cov_27.671002_2	qac	Qac-pB8 family quaternary ammonium compound efflux SMR transporter	core	STRESS	BIOCIDE	QUATERNARY AMMONIUM	QUATERNARY AMMONIUM	BLASTP	111	110	100	99.09	110	WP_011342944.1	Qac-pB8 family quaternary ammonium compound efflux SMR transporter	NF000148.1	Qac-pB8 family quaternary ammonium compound efflux SMR transporter	antibiotic efflux	1362	27.671	0.720562	4.14e-05
NODE_121356_length_2155_cov_26.251905_1	aph(3')-Ia	aminoglycoside O-phosphotransferase APH(3')-Ia	core	AMR	AMR	AMINOGLYCOSIDE	KANAMYCIN	EXACTP	272	271	100	100	271	WP_000018329.1	aminoglycoside O-phosphotransferase APH(3')-Ia	NF033059.2	APH(3')-I family aminoglycoside O-phosphotransferase	antibiotic inactivation	2155	26.2519	0.68361	0.000114165
NODE_491246_length_938_cov_24.395243_1	blaVEB	extended-spectrum class A beta-lactamase VEB-9	core	AMR	AMR	BETA-LACTAM	CEPHALOSPORIN	EXACTP	300	299	100	100	299	WP_032494864.1	extended-spectrum class A beta-lactamase VEB-9	NF000390.2	VEB family extended-spectrum class A beta-lactamase	antibiotic inactivation	938	24.3952	0.635261	9.65e-05
NODE_143915_length_1949_cov_19.797782_1	tet(W)	tetracycline resistance ribosomal protection protein Tet(W)	core	AMR	AMR	TETRACYCLINE	TETRACYCLINE	BLASTP	637	639	99.69	99.69	637	WP_009305318.1	tetracycline resistance ribosomal protection protein Tet(W)	NF033148.1	TetM/TetW/TetO/TetS family tetracycline resistance ribosomal protection protein	antibiotic target protection	1949	19.7978	0.515544	0.000178403
NODE_297704_length_1268_cov_17.955482_1	mef(A)	macrolide efflux MFS transporter Mef(A)	core	AMR	AMR	MACROLIDE	ERYTHROMYCIN	PARTIALP	305	405	75.06	97.04	304	WP_018374806.1	macrolide efflux MFS transporter Mef(A)	NA	NA	antibiotic target protection	1268	17.9555	0.46757	5.46e-05
NODE_155455_length_1862_cov_16.746541_2	erm(X)	23S rRNA (adenine(2058)-N(6))-methyltransferase Erm(X)	core	AMR	AMR	MACROLIDE	MACROLIDE	EXACTP	285	284	100	100	284	WP_011117480.1	23S rRNA (adenine(2058)-N(6))-methyltransferase Erm(X)	NF000499.1	23S ribosomal RNA methyltransferase Erm	antibiotic target alteration	1862	16.7465	0.436088	8.15e-05
NODE_354594_length_1142_cov_16.001840_2	arr	NAD()--rifampin ADP-ribosyltransferase	core	AMR	AMR	RIFAMYCIN	RIFAMYCIN	HMM	144	137	97.08	59.4	133	WP_012695486.1	NAD()--rifampin ADP-ribosyltransferase	NF033144.1	NAD()--rifampin ADP-ribosyltransferase	antibiotic inactivation	1142	16.0018	0.416694	3.64e-05
NODE_476194_length_956_cov_15.758047_1	aadA2	ANT(3'')-Ia family aminoglycoside nucleotidyltransferase AadA2	core	AMR	AMR	AMINOGLYCOSIDE	STREPTOMYCIN	EXACTP	283	263	100	100	263	WP_001261740.1	ANT(3'')-Ia family aminoglycoside nucleotidyltransferase AadA2	NF012157.0	ANT(3'')-I family aminoglycoside nucleotidyltransferase	antibiotic inactivation	956	15.7581	0.410351	5.7721e-05
NODE_1374724_length_482_cov_15.444965_1	catB8	type B-3 chloramphenicol O-acetyltransferase CatB8	core	AMR	AMR	PHENICOL	CHLORAMPHENICOL	PARTIALP	115	210	54.76	100	115	WP_010635894.1	type B-3 chloramphenicol O-acetyltransferase CatB8	NA	NA	antibiotic inactivation	482	15.445	0.402191	2.08e-05
NODE_222082_length_1510_cov_14.514089_1	erm	23S ribosomal RNA methyltransferase Erm	core	AMR	AMR	MACROLIDE	MACROLIDE	HMM	295	279	93.91	43.64	275	WP_063844861.1	23S ribosomal RNA methyltransferase Erm	NF000499.1	23S ribosomal RNA methyltransferase Erm	antibiotic target alteration	1510	14.5141	0.377955	5.57e-05
NODE_583748_length_844_cov_14.275032_1	blaOXA	OXA-5 family class D beta-lactamase	core	AMR	AMR	BETA-LACTAM	BETA-LACTAM	BLASTP	274	267	100	94.76	267	WP_032488483.1	oxacillin-hydrolyzing class D beta-lactamase OXA-5	NF040527.2	OXA-5 family class D beta-lactamase	antibiotic inactivation	844	14.275	0.371724	5.59e-05
NODE_166012_length_1792_cov_12.821531_1	blaOXA	class D beta-lactamase	core	AMR	AMR	BETA-LACTAM	BETA-LACTAM	HMM	274	274	100	75.91	274	WP_000722315.1	class D beta-lactamase	NF000270.1	class D beta-lactamase	antibiotic inactivation	1792	12.8215	0.333879	7.44e-05
NODE_185563_length_1677_cov_11.622688_2	cmlA5	chloramphenicol efflux MFS transporter CmlA5	core	AMR	AMR	PHENICOL	CHLORAMPHENICOL	BLASTP	420	419	100	99.76	419	WP_012300772.1	chloramphenicol efflux MFS transporter CmlA5	NF000509.1	CmlA family chloramphenicol efflux MFS transporter	antibiotic efflux	1677	11.6227	0.302661	7.12e-05
NODE_732574_length_732_cov_10.333826_1	aadS	aminoglycoside 6-adenylyltransferase AadS	core	AMR	AMR	AMINOGLYCOSIDE	STREPTOMYCIN	PARTIALP	182	287	63.07	100	181	WP_003013318.1	aminoglycoside 6-adenylyltransferase AadS	NA	NA	antibiotic inactivation	732	10.3338	0.269098	2.83e-05
NODE_240073_length_1442_cov_10.294881_1	blaOXA	class D beta-lactamase	core	AMR	AMR	BETA-LACTAM	BETA-LACTAM	HMM	272	274	93.07	69.02	255	WP_000722315.1	class D beta-lactamase	NF000270.1	class D beta-lactamase	antibiotic inactivation	1442	10.2949	0.268083	4.35e-05
NODE_21640_length_5942_cov_10.121454_3	blaOXA	class D beta-lactamase	core	AMR	AMR	BETA-LACTAM	BETA-LACTAM	HMM	277	289	86.85	45.85	253	WP_075071939.1	class D beta-lactamase	NF012161.0	class D beta-lactamase	antibiotic inactivation	5942	10.1214	0.263567	5.87e-05
NODE_477016_length_955_cov_8.931111_2	mph	Mph(E)/Mph(G) family macrolide 2'-phosphotransferase	core	AMR	AMR	MACROLIDE	MACROLIDE	HMM	277	294	93.88	88.04	276	WP_014386803.1	Mph(E)/Mph(G) family macrolide 2'-phosphotransferase	NF000241.1	Mph(E)/Mph(G) family macrolide 2'-phosphotransferase	antibiotic inactivation	955	8.93111	0.232572	3.48e-05
NODE_142438_length_1961_cov_8.534627_2	mef(B)	macrolide efflux MFS transporter Mef(B)	core	AMR	AMR	MACROLIDE	MACROLIDE	BLASTP	410	409	100	97.31	409	WP_032492336.1	macrolide efflux MFS transporter Mef(B)	NF000051.1	macrolide efflux MFS transporter Mef(B)	antibiotic efflux	1961	8.53463	0.222251	4.94e-05
NODE_87678_length_2612_cov_8.508799_2	tet(E)	tetracycline efflux MFS transporter Tet(E)	core	AMR	AMR	TETRACYCLINE	TETRACYCLINE	EXACTP	406	405	100	100	405	WP_011899270.1	tetracycline efflux MFS transporter Tet(E)	NF012187.0	tetracycline efflux MFS transporter Tet(E)	antibiotic efflux	2612	8.5088	0.221571	5.29e-05
NODE_335598_length_1180_cov_8.441778_1	blaNPS	oxacillin-hydrolyzing class D beta-lactamase NPS-1	core	AMR	AMR	BETA-LACTAM	BETA-LACTAM	EXACTP	261	260	100	100	260	WP_011013281.1	oxacillin-hydrolyzing class D beta-lactamase NPS-1	NF012161.0	class D beta-lactamase	antibiotic inactivation	1180	8.44178	0.219825	3.71e-05
NODE_627390_length_807_cov_7.973404_1	qacF	quaternary ammonium compound efflux SMR transporter QacF	core	STRESS	BIOCIDE	QUATERNARY AMMONIUM	QUATERNARY AMMONIUM	EXACTP	111	110	100	100	110	WP_015243636.1	quaternary ammonium compound efflux SMR transporter QacF	NF000067.2	QacF/QacL family quaternary ammonium compound efflux SMR transporter	antibiotic efflux	807	7.9734	0.207636	1.49e-05
NODE_131518_length_2055_cov_7.960000_2	tet(32)	tetracycline resistance ribosomal protection protein Tet(32)	core	AMR	AMR	TETRACYCLINE	TETRACYCLINE	PARTIALP	576	639	89.98	99.48	575	WP_003505402.1	tetracycline resistance ribosomal protection protein Tet(32)	NF033148.1	TetM/TetW/TetO/TetS family tetracycline resistance ribosomal protection protein	antibiotic target protection	2055	7.96	0.207281	5.57e-05
NODE_633742_length_802_cov_7.776439_1	mef(A)	macrolide efflux MFS transporter Mef(A)	core	AMR	AMR	MACROLIDE	ERYTHROMYCIN	PARTIALP	260	405	64.2	96.92	260	WP_058621816.1	macrolide efflux MFS transporter Mef(A)	NA	NA	antibiotic target protection	802	7.77644	0.202501	3.52e-05
NODE_304578_length_1251_cov_7.736622_1	aac(6')-Ib	AAC(6')-Ib family aminoglycoside 6'-N-acetyltransferase	core	AMR	AMR	AMINOGLYCOSIDE	GENTAMICIN	EXACTP	194	184	100	100	184	WP_022631510.1	AAC(6')-Ib family aminoglycoside 6'-N-acetyltransferase	NF033074.0	AAC(6')-Ib family aminoglycoside 6'-N-acetyltransferase	antibiotic inactivation	1251	7.73662	0.201466	2.43e-05
NODE_304578_length_1251_cov_7.736622_2	qacL	quaternary ammonium compound efflux SMR transporter QacL	core	STRESS	BIOCIDE	QUATERNARY AMMONIUM	QUATERNARY AMMONIUM	EXACTP	111	110	100	100	110	WP_015059047.1	quaternary ammonium compound efflux SMR transporter QacL	NF000067.2	QacF/QacL family quaternary ammonium compound efflux SMR transporter	antibiotic efflux	1251	7.73662	0.201466	1.37e-05
NODE_344890_length_1161_cov_7.393309_1	aadA5	ANT(3'')-Ia family aminoglycoside nucleotidyltransferase AadA5	core	AMR	AMR	AMINOGLYCOSIDE	STREPTOMYCIN	BLASTP	283	262	100	98.85	262	WP_000503573.1	ANT(3'')-Ia family aminoglycoside nucleotidyltransferase AadA5	NF012157.0	ANT(3'')-I family aminoglycoside nucleotidyltransferase	antibiotic inactivation	1161	7.39331	0.192525	3.35e-05
NODE_632514_length_803_cov_7.335561_1	erm	23S ribosomal RNA methyltransferase Erm	core	AMR	AMR	MACROLIDE	MACROLIDE	HMM	267	266	100	68.8	266	WP_006745469.1	23S ribosomal RNA methyltransferase Erm	NF000499.1	23S ribosomal RNA methyltransferase Erm	antibiotic target alteration	803	7.33556	0.191023	2.96e-05
NODE_247850_length_1415_cov_7.308088_3	aadA11	ANT(3'')-Ia family aminoglycoside nucleotidyltransferase AadA11	core	AMR	AMR	AMINOGLYCOSIDE	STREPTOMYCIN	PARTIALP	152	281	53.74	100	151	WP_048608579.1	ANT(3'')-Ia family aminoglycoside nucleotidyltransferase AadA11	NA	NA	antibiotic inactivation	1415	7.30809	0.190302	9.65e-06
NODE_280900_length_1313_cov_6.797297_1	bla	class A beta-lactamase	core	AMR	AMR	BETA-LACTAM	BETA-LACTAM	HMM	292	293	91.81	62.83	269	WP_011270171.1	class A beta-lactamase	NF033103.1	class A beta-lactamase	antibiotic inactivation	1313	6.7973	0.177007	2.94e-05
NODE_4713_length_14131_cov_6.742327_13	blaR1	BlaR1 family beta-lactam sensor/signal transducer	core	AMR	AMR	BETA-LACTAM	BETA-LACTAM	HMM	599	593	99.33	32.4	605	WP_012705551.1	BlaR1 family beta-lactam sensor/signal transducer	NF000326.1	BlaR1 family beta-lactam sensor/signal transducer	antibiotic inactivation	14131	6.74233	0.175576	6.5e-05
NODE_791180_length_697_cov_6.383178_1	ant(2'')-Ia	aminoglycoside nucleotidyltransferase ANT(2'')-Ia	core	AMR	AMR	AMINOGLYCOSIDE	GENTAMICIN/KANAMYCIN/TOBRAMYCIN	BLASTP	171	177	96.05	99.41	170	WP_000381802.1	aminoglycoside nucleotidyltransferase ANT(2'')-Ia	NF000064.3	aminoglycoside nucleotidyltransferase ANT(2'')-Ia	antibiotic inactivation	697	6.38318	0.166219	1.75e-05
NODE_727815_length_735_cov_6.155882_1	blaOXA	OXA-46 family oxacillin-hydrolyzing class D beta-lactamase	core	AMR	AMR	BETA-LACTAM	BETA-LACTAM	PARTIALP	215	266	80.45	99.53	214	WP_032490445.1	OXA-46 family oxacillin-hydrolyzing class D beta-lactamase OXA-119	NF012161.0	class D beta-lactamase	antibiotic inactivation	735	6.15588	0.160302	1.77e-05
NODE_1315212_length_497_cov_5.882353_1	blaOXA	OXA-5 family class D beta-lactamase	core	AMR	AMR	BETA-LACTAM	BETA-LACTAM	PARTIALP	165	267	58.05	99.35	155	WP_032492122.1	OXA-5 family class D beta-lactamase OXA-129	NA	NA	antibiotic inactivation	497	5.88235	0.153177	1.27e-05
NODE_6041_length_12300_cov_5.439526_14	aac(3)-I	AAC(3)-I family aminoglycoside 3-N-acetyltransferase	core	AMR	AMR	AMINOGLYCOSIDE	GENTAMICIN	HMM	164	165	93.94	68.39	155	WP_063840260.1	AAC(3)-I family aminoglycoside 3-N-acetyltransferase	NF033083.0	AAC(3)-I family aminoglycoside 3-N-acetyltransferase	antibiotic inactivation	12300	5.43953	0.141648	1.04e-05
NODE_486268_length_944_cov_5.336333_1	blaOXA	oxacillin-hydrolyzing class D beta-lactamase OXA-2	core	AMR	AMR	BETA-LACTAM	BETA-LACTAM	EXACTP	288	275	100	100	275	WP_001007673.1	oxacillin-hydrolyzing class D beta-lactamase OXA-2	NF000267.2	OXA-2 family class D beta-lactamase	antibiotic inactivation	944	5.33633	0.138959	2.18e-05
NODE_28064_length_5100_cov_5.292369_1	blaR1	BlaR1 family beta-lactam sensor/signal transducer	core	AMR	AMR	BETA-LACTAM	BETA-LACTAM	HMM	564	585	93.5	32.52	575	WP_001096392.1	BlaR1 family beta-lactam sensor/signal transducer	NF000326.1	BlaR1 family beta-lactam sensor/signal transducer	antibiotic inactivation	5100	5.29237	0.137812	4.57e-05
NODE_400997_length_1061_cov_5.032803_2	arr	NAD()--rifampin ADP-ribosyltransferase	core	AMR	AMR	RIFAMYCIN	RIFAMYCIN	HMM	139	143	93.01	56.3	135	WP_063842202.1	NAD()--rifampin ADP-ribosyltransferase	NF033144.1	NAD()--rifampin ADP-ribosyltransferase	antibiotic inactivation	1061	5.0328	0.131053	1.32e-05
NODE_309525_length_1239_cov_4.732264_1	erm	23S ribosomal RNA methyltransferase Erm	core	AMR	AMR	MACROLIDE	MACROLIDE	HMM	273	284	100	53.87	284	WP_011152925.1	23S ribosomal RNA methyltransferase Erm	NF000499.1	23S ribosomal RNA methyltransferase Erm	antibiotic target alteration	1239	4.73226	0.123228	2.12e-05
NODE_428053_length_1020_cov_4.638342_1	blaOXA	oxacillin-hydrolyzing class D beta-lactamase OXA-20	core	AMR	AMR	BETA-LACTAM	BETA-LACTAM	EXACTP	267	266	100	100	266	WP_000586782.1	oxacillin-hydrolyzing class D beta-lactamase OXA-20	NF012161.0	class D beta-lactamase	antibiotic inactivation	1020	4.63834	0.120782	1.92e-05
NODE_737431_length_729_cov_4.636499_2	arr	NAD()--rifampin ADP-ribosyltransferase	core	AMR	AMR	RIFAMYCIN	RIFAMYCIN	HMM	176	143	100	57.14	147	WP_063842202.1	NAD()--rifampin ADP-ribosyltransferase	NF033144.1	NAD()--rifampin ADP-ribosyltransferase	antibiotic inactivation	729	4.6365	0.120742	1.11e-05
NODE_199619_length_1607_cov_4.632732_1	qnrS	QnrS family quinolone resistance pentapeptide repeat protein	core	AMR	AMR	QUINOLONE	QUINOLONE	BLASTP	219	218	100	99.54	218	WP_014343560.1	quinolone resistance pentapeptide repeat protein QnrS6	NF000056.3	QnrS family quinolone resistance pentapeptide repeat protein	antibiotic target protection	1607	4.63273	0.12064	2.09e-05
NODE_712454_length_745_cov_4.628986_1	dfrF	trimethoprim-resistant dihydrofolate reductase DfrF	core	AMR	AMR	TRIMETHOPRIM	TRIMETHOPRIM	BLASTP	165	164	100	99.39	164	WP_002322211.1	trimethoprim-resistant dihydrofolate reductase DfrF	NF000333.1	trimethoprim-resistant dihydrofolate reductase DfrF	antibiotic target replacement	745	4.62899	0.120539	1.12e-05
NODE_123658_length_2131_cov_4.585260_2	blaOXA	class D beta-lactamase	core	AMR	AMR	BETA-LACTAM	BETA-LACTAM	HMM	283	264	95.83	49.81	257	WP_096807440.1	class D beta-lactamase	NF000270.1	class D beta-lactamase	antibiotic inactivation	2131	4.58526	0.119402	2.01e-05
NODE_1556375_length_442_cov_4.506460_1	catB8	type B-3 chloramphenicol O-acetyltransferase CatB8	core	AMR	AMR	PHENICOL	CHLORAMPHENICOL	PARTIALP	113	210	53.33	100	112	WP_002075262.1	type B-3 chloramphenicol O-acetyltransferase CatB8	NA	NA	antibiotic inactivation	442	4.50646	0.117352	6.14e-06
NODE_857878_length_662_cov_4.467875_1	fosX	FosX/FosE/FosI family fosfomycin resistance hydrolase	core	AMR	AMR	FOSFOMYCIN	FOSFOMYCIN	HMM	140	133	100	63.91	133	WP_010989789.1	FosX/FosE/FosI family fosfomycin resistance hydrolase	NF000222.1	FosX/FosE/FosI family fosfomycin resistance hydrolase	NONE	662	4.46788	0.116347	1.14e-05
NODE_465853_length_969_cov_4.412473_1	qnrVC	quinolone resistance pentapeptide repeat protein QnrVC4	core	AMR	AMR	QUINOLONE	QUINOLONE	EXACTP	219	218	100	100	218	WP_000361704.1	quinolone resistance pentapeptide repeat protein QnrVC4	NF000421.1	QnrVC family quinolone resistance pentapeptide repeat protein	antibiotic target protection	969	4.41247	0.114906	1.5e-05
NODE_428072_length_1020_cov_4.373057_1	blaMCA	MCA family class C beta-lactamase	core	AMR	AMR	BETA-LACTAM	BETA-LACTAM	PARTIALP	298	390	72.82	97.18	284	WP_057991970.1	MCA family class C beta-lactamase	NA	NA	antibiotic inactivation	1020	4.37306	0.113881	2.31e-05
NODE_378734_length_1098_cov_4.349952_1	blaOXA	OXA-1 family class D beta-lactamase OXA-392	core	AMR	AMR	BETA-LACTAM	BETA-LACTAM	EXACTP	277	276	100	100	276	WP_032490448.1	OXA-1 family class D beta-lactamase OXA-392	NF000388.2	OXA-1 family class D beta-lactamase	antibiotic inactivation	1098	4.34995	0.113272	1.84e-05
NODE_432951_length_1013_cov_4.297495_2	vat	Vat family streptogramin A O-acetyltransferase	core	AMR	AMR	STREPTOGRAMIN	STREPTOGRAMIN	HMM	212	221	93.67	62.5	208	WP_005164767.1	Vat family streptogramin A O-acetyltransferase	NF000311.1	Vat family streptogramin A O-acetyltransferase	antibiotic inactivation	1013	4.2975	0.111912	1.47e-05
NODE_890624_length_646_cov_4.243655_1	arr	NAD()--rifampin ADP-ribosyltransferase	core	AMR	AMR	RIFAMYCIN	RIFAMYCIN	HMM	106	137	65.69	60	90	WP_012695486.1	NAD()--rifampin ADP-ribosyltransferase	NF033144.1	NAD()--rifampin ADP-ribosyltransferase	antibiotic inactivation	646	4.24366	0.110511	3.3e-06
NODE_370308_length_1113_cov_4.193762_1	blaOXA	class D beta-lactamase	core	AMR	AMR	BETA-LACTAM	BETA-LACTAM	HMM	269	274	98.18	75.84	269	WP_014053563.1	class D beta-lactamase	NF012161.0	class D beta-lactamase	antibiotic inactivation	1113	4.19376	0.109212	1.67e-05
NODE_89841_length_2573_cov_4.182685_1	bla	class A beta-lactamase	core	AMR	AMR	BETA-LACTAM	BETA-LACTAM	HMM	265	309	85.44	35.45	268	WP_059512353.1	class A beta-lactamase	NF033103.1	class A beta-lactamase	antibiotic inactivation	2573	4.18269	0.108918	1.55e-05
NODE_981616_length_606_cov_4.143376_1	qacG2	quaternary ammonium compound efflux SMR transporter QacG2	core	STRESS	BIOCIDE	QUATERNARY AMMONIUM	QUATERNARY AMMONIUM	BLASTP	151	110	100	98.18	110	WP_057094859.1	quaternary ammonium compound efflux SMR transporter QacG2	NF000278.1	quaternary ammonium compound efflux SMR transporter QacG2	antibiotic efflux	606	4.14338	0.107893	8.7e-06
NODE_81460_length_2727_cov_4.136602_2	vanR	VanR-ABDEGLN family response regulator transcription factor	core	AMR	AMR	GLYCOPEPTIDE	VANCOMYCIN	HMM	234	233	99.57	78.11	233	AXB64454.1	VanR-ABDEGLN family response regulator transcription factor	NF033117.2	VanR-ABDEGLN family response regulator transcription factor	antibiotic target alteration	2727	4.1366	0.10772	1.57e-05
NODE_95063_length_2488_cov_4.092478_2	msr	Msr family ABC-F type ribosomal protection protein	core	AMR	AMR	MACROLIDE	MACROLIDE	HMM	490	491	99.8	67.41	491	WP_000052512.1	Msr family ABC-F type ribosomal protection protein	NF000168.1	Msr family ABC-F type ribosomal protection protein	antibiotic target protection	2488	4.09248	0.106574	3.61e-05
NODE_335711_length_1180_cov_3.959111_1	bla	class A beta-lactamase. subclass A2	core	AMR	AMR	BETA-LACTAM	BETA-LACTAM	HMM	292	295	94.58	54.09	281	WP_064964747.1	class A beta-lactamase. subclass A2	NF012099.1	class A beta-lactamase. subclass A2	antibiotic inactivation	1180	3.95911	0.103093	1.77e-05
NODE_1366797_length_484_cov_3.953380_1	blaOXA	class D beta-lactamase	core	AMR	AMR	BETA-LACTAM	BETA-LACTAM	PARTIALP	152	274	55.11	100	151	WP_004295324.1	class D beta-lactamase OXA-347	NA	NA	antibiotic inactivation	484	3.95338	0.10295	7.62e-06
NODE_126309_length_2105_cov_3.949756_2	tet(39)	tetracycline efflux MFS transporter Tet(39)	core	AMR	AMR	TETRACYCLINE	TETRACYCLINE	EXACTP	396	395	100	100	395	WP_004856455.1	tetracycline efflux MFS transporter Tet(39)	NF012174.0	Tet(A)/Tet(B)/Tet(C) family tetracycline efflux MFS transporter	antibiotic efflux	2105	3.94976	0.102849	2.42e-05
NODE_456530_length_981_cov_3.909287_1	blaOXA	class D beta-lactamase	core	AMR	AMR	BETA-LACTAM	BETA-LACTAM	HMM	300	275	99.27	75.82	273	WP_125064048.1	class D beta-lactamase	NF012161.0	class D beta-lactamase	antibiotic inactivation	981	3.90929	0.101804	1.71e-05
NODE_459649_length_977_cov_3.885033_2	aac(3)-I	AAC(3)-I family aminoglycoside 3-N-acetyltransferase	core	AMR	AMR	AMINOGLYCOSIDE	GENTAMICIN	HMM	172	154	92.21	67.61	142	WP_063840258.1	AAC(3)-I family aminoglycoside 3-N-acetyltransferase	NF033083.0	AAC(3)-I family aminoglycoside 3-N-acetyltransferase	antibiotic inactivation	977	3.88503	0.101164	9.75e-06
NODE_227948_length_1487_cov_3.770950_3	aph(3')-IIIa	aminoglycoside O-phosphotransferase APH(3')-IIIa	core	AMR	AMR	AMINOGLYCOSIDE	AMIKACIN/KANAMYCIN	EXACTP	265	264	100	100	264	WP_001096887.1	aminoglycoside O-phosphotransferase APH(3')-IIIa	NF033064.0	aminoglycoside O-phosphotransferase APH(3')-IIIa	antibiotic inactivation	1487	3.77095	0.0982008	1.69e-05
NODE_530805_length_895_cov_3.752381_1	lnu(H)	lincosamide nucleotidyltransferase Lnu(H)	core	AMR	AMR	LINCOSAMIDE	LINCOSAMIDE	PARTIALP	231	260	88.85	96.1	231	WP_051021433.1	lincosamide nucleotidyltransferase Lnu(H)	NA	NA	NONE	895	3.75238	0.0977137	1.52e-05
NODE_1434802_length_468_cov_3.740920_1	arr	NAD()--rifampin ADP-ribosyltransferase	core	AMR	AMR	RIFAMYCIN	RIFAMYCIN	HMM	130	143	90.21	58.14	129	WP_063842202.1	NAD()--rifampin ADP-ribosyltransferase	NF033144.1	NAD()--rifampin ADP-ribosyltransferase	antibiotic inactivation	468	3.74092	0.0974193	6.65e-06
NODE_41933_length_4036_cov_3.738508_4	tet(M)	tetracycline resistance ribosomal protection protein Tet(M)	core	AMR	AMR	TETRACYCLINE	TETRACYCLINE	PARTIALP	430	639	67.29	99.77	430	WP_000691729.1	tetracycline resistance ribosomal protection protein Tet(M)	NA	NA	antibiotic target protection	4036	3.73851	0.0973483	2.7e-05
NODE_233524_length_1466_cov_3.720057_3	vat	Vat family streptogramin A O-acetyltransferase	core	AMR	AMR	STREPTOGRAMIN	STREPTOGRAMIN	HMM	212	212	99.53	81.99	211	WP_047211550.1	Vat family streptogramin A O-acetyltransferase	NF000311.1	Vat family streptogramin A O-acetyltransferase	antibiotic inactivation	1466	3.72006	0.0968713	1.1e-05
NODE_523206_length_903_cov_3.683962_1	bla	subclass B1 metallo-beta-lactamase	core	AMR	AMR	BETA-LACTAM	BETA-LACTAM	HMM	234	257	85.21	49.09	220	WP_015266427.1	subclass B1 metallo-beta-lactamase	NF033088.2	subclass B1 metallo-beta-lactamase	antibiotic inactivation	903	3.68396	0.0959274	1.05e-05
NODE_870083_length_656_cov_3.682196_1	erm(G)	23S rRNA (adenine(2058)-N(6))-methyltransferase Erm(G)	core	AMR	AMR	MACROLIDE	MACROLIDE	PARTIALP	218	244	89.34	99.08	218	WP_063844791.1	23S rRNA (adenine(2058)-N(6))-methyltransferase Erm(G)	NF000499.1	23S ribosomal RNA methyltransferase Erm	antibiotic target alteration	656	3.6822	0.0958869	1.03e-05
NODE_275839_length_1328_cov_3.658288_1	msr(A)	ABC-F type ribosomal protection protein Msr(A)	core	AMR	AMR	MACROLIDE	MACROLIDE	PARTIALP	393	488	80.33	99.74	392	WP_000438874.1	ABC-F type ribosomal protection protein Msr(A)	NA	NA	antibiotic target protection	1328	3.65829	0.0952678	2.12e-05
NODE_901450_length_641_cov_3.605802_1	lnu(B)	lincosamide nucleotidyltransferase Lnu(B)	core	AMR	AMR	LINCOSAMIDE	LINCOSAMIDE	PARTIALP	213	267	79.78	99.53	213	WP_002294514.1	lincosamide nucleotidyltransferase Lnu(B)	NA	NA	antibiotic inactivation	641	3.6058	0.0938977	1.02e-05
NODE_368736_length_1116_cov_3.602262_1	cfxA6	broad-spectrum class A beta-lactamase CfxA6	core	AMR	AMR	BETA-LACTAM	BETA-LACTAM	BLASTP	322	320	99.69	98.12	319	WP_117664257.1	broad-spectrum class A beta-lactamase CfxA6	NF033100.1	CfxA family broad-spectrum class A beta-lactamase	antibiotic inactivation	1116	3.60226	0.0938063	1.85e-05
NODE_384090_length_1089_cov_3.577369_1	arr	NAD()--rifampin ADP-ribosyltransferase	core	AMR	AMR	RIFAMYCIN	RIFAMYCIN	HMM	151	137	93.43	62.5	128	WP_012695486.1	NAD()--rifampin ADP-ribosyltransferase	NF033144.1	NAD()--rifampin ADP-ribosyltransferase	antibiotic inactivation	1089	3.57737	0.0931568	7.54e-06
NODE_498410_length_930_cov_3.569143_1	blaOXA	OXA-58 family carbapenem-hydrolyzing class D beta-lactamase	core	AMR	AMR	BETA-LACTAM	CARBAPENEM	BLASTP	268	280	95.36	99.63	267	WP_002002480.1	carbapenem-hydrolyzing class D beta-lactamase OXA-58	NF000500.2	OXA-58 family carbapenem-hydrolyzing class D beta-lactamase	antibiotic inactivation	930	3.56914	0.0929437	1.24e-05
NODE_358416_length_1135_cov_3.542593_1	mef(J)	macrolide efflux MFS transporter Mef(J)	core	AMR	AMR	MACROLIDE	MACROLIDE	BLASTP	373	397	93.7	99.73	372	WP_198462968.1	macrolide efflux MFS transporter Mef(J)	NA	NA	antibiotic efflux	1135	3.54259	0.0922535	1.87e-05
NODE_450503_length_989_cov_3.486081_2	dfrA14	trimethoprim-resistant dihydrofolate reductase DfrA14	core	AMR	AMR	TRIMETHOPRIM	TRIMETHOPRIM	EXACTP	163	157	100	100	157	WP_004201280.1	trimethoprim-resistant dihydrofolate reductase DfrA14	NF000330.1	trimethoprim-resistant dihydrofolate reductase DfrA	antibiotic target replacement	989	3.48608	0.090782	5.41e-06
NODE_420698_length_1031_cov_3.419057_3	arr	NAD()--rifampin ADP-ribosyltransferase	core	AMR	AMR	RIFAMYCIN	RIFAMYCIN	HMM	109	143	74.83	60.75	107	WP_063842202.1	NAD()--rifampin ADP-ribosyltransferase	NF033144.1	NAD()--rifampin ADP-ribosyltransferase	antibiotic inactivation	1031	3.41906	0.0890363	7.17e-06
NODE_563164_length_863_cov_3.402228_1	catB	type B chloramphenicol O-acetyltransferase	core	AMR	AMR	PHENICOL	CHLORAMPHENICOL	HMM	210	209	98.09	75.12	205	WP_010974114.1	type B chloramphenicol O-acetyltransferase	NF000490.1	type B chloramphenicol O-acetyltransferase	antibiotic inactivation	863	3.40223	0.0885999	1.05e-05
NODE_105899_length_2336_cov_3.271811_1	blaOXA	class D beta-lactamase	core	AMR	AMR	BETA-LACTAM	BETA-LACTAM	HMM	281	275	93.45	65.89	258	WP_117407753.1	class D beta-lactamase	NF012161.0	class D beta-lactamase	antibiotic inactivation	2336	3.27181	0.0852001	2.08e-05
NODE_381767_length_1093_cov_3.243738_1	arr	NAD()--rifampin ADP-ribosyltransferase	core	AMR	AMR	RIFAMYCIN	RIFAMYCIN	HMM	207	137	99.27	54.01	137	WP_012695486.1	NAD()--rifampin ADP-ribosyltransferase	NF033144.1	NAD()--rifampin ADP-ribosyltransferase	antibiotic inactivation	1093	3.24374	0.0844693	1.09e-05
NODE_856191_length_663_cov_3.230263_1	bla	class A beta-lactamase	core	AMR	AMR	BETA-LACTAM	BETA-LACTAM	HMM	220	304	72.04	81.28	219	WP_063857819.1	class A beta-lactamase	NF033103.1	class A beta-lactamase	antibiotic inactivation	663	3.23026	0.0841141	9.42e-06
NODE_989393_length_603_cov_3.226277_1	blaGES	GES family class A beta-lactamase	core	AMR	AMR	BETA-LACTAM	CEPHALOSPORIN	PARTIALP	200	287	73.52	93.84	211	WP_059385191.1	carbapenem-hydrolyzing class A beta-lactamase GES-24	NF033103.1	class A beta-lactamase	antibiotic inactivation	603	3.22628	0.0840126	8.74e-06
NODE_483098_length_948_cov_3.204927_1	ere(A)	EreA family erythromycin esterase	core	AMR	AMR	MACROLIDE	MACROLIDE	PARTIALP	315	408	77.21	98.1	315	WP_021566672.1	EreA family erythromycin esterase	NA	NA	antibiotic inactivation	948	3.20493	0.0834544	1.71e-05
NODE_546545_length_879_cov_3.174757_1	arr	NAD()--rifampin ADP-ribosyltransferase	core	AMR	AMR	RIFAMYCIN	RIFAMYCIN	HMM	209	150	84.67	48.03	127	WP_063857695.1	NAD()--rifampin ADP-ribosyltransferase	NF033144.1	NAD()--rifampin ADP-ribosyltransferase	antibiotic inactivation	879	3.17476	0.082673	1.02e-05
NODE_736110_length_730_cov_3.162963_1	bla	metallo-beta-lactamase	core	AMR	AMR	BETA-LACTAM	BETA-LACTAM	HMM	189	248	73.79	53.01	183	WP_012025466.1	metallo-beta-lactamase	NF012229.1	metallo-beta-lactamase	antibiotic inactivation	730	3.16296	0.0823685	8.95e-06
NODE_85077_length_2658_cov_3.125240_2	bla	BlaB/IND/MUS family subclass B1 metallo-beta-lactamase	core	AMR	AMR	BETA-LACTAM	BETA-LACTAM	HMM	246	241	99.59	50.42	240	WP_148044405.1	BlaB/IND/MUS family subclass B1 metallo-beta-lactamase	NF012146.1	BlaB/IND/MUS family subclass B1 metallo-beta-lactamase	antibiotic inactivation	2658	3.12524	0.0813841	1.38e-05
NODE_226451_length_1493_cov_3.031989_1	bla	class A beta-lactamase	core	AMR	AMR	BETA-LACTAM	BETA-LACTAM	HMM	240	309	69.9	51.85	216	WP_063864599.1	class A beta-lactamase	NF033103.1	class A beta-lactamase	antibiotic inactivation	1493	3.03199	0.0789585	1.1e-05
NODE_670947_length_774_cov_3.020862_1	bla	metallo-beta-lactamase	core	AMR	AMR	BETA-LACTAM	BETA-LACTAM	HMM	231	289	76.47	37.92	240	WP_071766402.1	metallo-beta-lactamase	NF012229.1	metallo-beta-lactamase	antibiotic inactivation	774	3.02086	0.0786642	1.1e-05
NODE_584131_length_844_cov_3.011407_2	vat	Vat family streptogramin A O-acetyltransferase	core	AMR	AMR	STREPTOGRAMIN	STREPTOGRAMIN	HMM	212	221	93.67	66.35	208	WP_005164767.1	Vat family streptogramin A O-acetyltransferase	NF000311.1	Vat family streptogramin A O-acetyltransferase	antibiotic inactivation	844	3.01141	0.0784206	1.29e-05
NODE_578560_length_849_cov_3.011335_1	bla	subclass B3 metallo-beta-lactamase	core	AMR	AMR	BETA-LACTAM	BETA-LACTAM	HMM	258	293	71.67	44.08	211	WP_219860713.1	subclass B3 metallo-beta-lactamase	NF033105.1	subclass B3 metallo-beta-lactamase	antibiotic inactivation	849	3.01134	0.0784206	1.12e-05
NODE_390062_length_1079_cov_2.973633_1	blaOXA	class D beta-lactamase	core	AMR	AMR	BETA-LACTAM	BETA-LACTAM	HMM	269	289	78.2	49.56	226	WP_075071939.1	class D beta-lactamase	NF012161.0	class D beta-lactamase	antibiotic inactivation	1079	2.97363	0.0774361	1.31e-05
NODE_1751514_length_407_cov_2.951705_1	bla	metallo-beta-lactamase	core	AMR	AMR	BETA-LACTAM	BETA-LACTAM	HMM	135	241	56.02	59.26	135	WP_148044405.1	metallo-beta-lactamase	NF012229.1	metallo-beta-lactamase	antibiotic inactivation	407	2.95171	0.0768678	4.86e-06
NODE_130153_length_2068_cov_2.935420_2	arr	NAD()--rifampin ADP-ribosyltransferase	core	AMR	AMR	RIFAMYCIN	RIFAMYCIN	HMM	140	143	92.31	48.48	132	WP_063842202.1	NAD()--rifampin ADP-ribosyltransferase	NF033144.1	NAD()--rifampin ADP-ribosyltransferase	antibiotic inactivation	2068	2.93542	0.0764416	5.78e-06
NODE_4416622_length_250_cov_2.917949_1	qacG2	quaternary ammonium compound efflux SMR transporter QacG2	core	STRESS	BIOCIDE	QUATERNARY AMMONIUM	QUATERNARY AMMONIUM	PARTIALP	83	110	75.45	93.98	83	WP_003830719.1	quaternary ammonium compound efflux SMR transporter QacG2	NA	NA	antibiotic efflux	250	2.91795	0.0759848	2.6e-06
NODE_226996_length_1491_cov_2.885097_2	bla	metallo-beta-lactamase	core	AMR	AMR	BETA-LACTAM	BETA-LACTAM	HMM	393	318	88.99	43.16	329	WP_122630832.1	metallo-beta-lactamase	NF012229.1	metallo-beta-lactamase	antibiotic inactivation	1491	2.8851	0.0751323	1.38e-05
NODE_575302_length_852_cov_2.879548_1	blaOXA	class D beta-lactamase	core	AMR	AMR	BETA-LACTAM	BETA-LACTAM	HMM	254	266	88.72	52.28	241	WP_072678505.1	class D beta-lactamase	NF012161.0	class D beta-lactamase	antibiotic inactivation	852	2.87955	0.0749801	1.07e-05
NODE_862424_length_660_cov_2.834711_1	catA16	type A-16 chloramphenicol O-acetyltransferase CatQ	core	AMR	AMR	PHENICOL	CHLORAMPHENICOL	PARTIALP	184	219	83.56	99.45	183	WP_063843220.1	type A-16 chloramphenicol O-acetyltransferase CatQ	NF000491.1	type A chloramphenicol O-acetyltransferase	antibiotic inactivation	660	2.83471	0.073813	7.55e-06
NODE_400012_length_1063_cov_2.742063_1	catA13	type A-13 chloramphenicol O-acetyltransferase	core	AMR	AMR	PHENICOL	CHLORAMPHENICOL	EXACTP	208	207	100	100	207	WP_043774378.1	type A-13 chloramphenicol O-acetyltransferase	NF000491.1	type A chloramphenicol O-acetyltransferase	antibiotic inactivation	1063	2.74206	0.0714077	1.15e-05
NODE_249931_length_1409_cov_2.673560_1	bla	subclass B1 metallo-beta-lactamase	core	AMR	AMR	BETA-LACTAM	BETA-LACTAM	HMM	178	241	72.2	51.72	174	WP_148044405.1	subclass B1 metallo-beta-lactamase	NF033088.2	subclass B1 metallo-beta-lactamase	antibiotic inactivation	1409	2.67356	0.0696215	7.31e-06
NODE_422951_length_1028_cov_2.582734_1	bla	subclass B3 metallo-beta-lactamase	core	AMR	AMR	BETA-LACTAM	BETA-LACTAM	HMM	268	302	85.1	53.31	257	WP_071766622.1	subclass B3 metallo-beta-lactamase	NF033105.1	subclass B3 metallo-beta-lactamase	antibiotic inactivation	1028	2.58273	0.0672568	9.71e-06
NODE_312634_length_1232_cov_2.565845_1	blaOXA	class D beta-lactamase	core	AMR	AMR	BETA-LACTAM	BETA-LACTAM	HMM	275	289	87.89	44.79	259	WP_075071939.1	class D beta-lactamase	NF012161.0	class D beta-lactamase	antibiotic inactivation	1232	2.56585	0.0668204	7.34e-06
NODE_4890605_length_240_cov_2.556757_1	arr	NAD()--rifampin ADP-ribosyltransferase	core	AMR	AMR	RIFAMYCIN	RIFAMYCIN	HMM	80	143	55.94	67.5	80	WP_063842202.1	NAD()--rifampin ADP-ribosyltransferase	NF033144.1	NAD()--rifampin ADP-ribosyltransferase	antibiotic inactivation	240	2.55676	0.0665768	2.24e-06
NODE_630630_length_805_cov_2.552000_1	aac(3)-I	AAC(3)-I family aminoglycoside 3-N-acetyltransferase	core	AMR	AMR	AMINOGLYCOSIDE	GENTAMICIN	HMM	154	156	94.87	54.73	148	WP_034006142.1	AAC(3)-I family aminoglycoside 3-N-acetyltransferase	NF033083.0	AAC(3)-I family aminoglycoside 3-N-acetyltransferase	antibiotic inactivation	805	2.552	0.066455	6.9e-06
NODE_442648_length_1000_cov_2.539683_1	arr	NAD()--rifampin ADP-ribosyltransferase	core	AMR	AMR	RIFAMYCIN	RIFAMYCIN	HMM	159	150	81.33	52.03	123	WP_000237816.1	NAD()--rifampin ADP-ribosyltransferase	NF033144.1	NAD()--rifampin ADP-ribosyltransferase	antibiotic inactivation	1000	2.53968	0.0661303	7.87e-06
NODE_131941_length_2052_cov_2.528292_1	blaOXA	class D beta-lactamase	core	AMR	AMR	BETA-LACTAM	BETA-LACTAM	HMM	265	262	98.09	57.47	261	WP_223146972.1	class D beta-lactamase	NF012161.0	class D beta-lactamase	antibiotic inactivation	2052	2.52829	0.0658359	1.17e-05
NODE_641867_length_796_cov_2.519568_2	arr	NAD()--rifampin ADP-ribosyltransferase	core	AMR	AMR	RIFAMYCIN	RIFAMYCIN	HMM	105	143	67.83	64.95	97	WP_063842202.1	NAD()--rifampin ADP-ribosyltransferase	NF033144.1	NAD()--rifampin ADP-ribosyltransferase	antibiotic inactivation	796	2.51957	0.0656127	3.98e-06
NODE_514214_length_913_cov_2.392774_1	blaOXA	OXA-198 family carbapenem-hydrolyzing class D beta-lactamase	core	AMR	AMR	BETA-LACTAM	CARBAPENEM	PARTIALP	156	258	60.08	92.9	155	WP_094865115.1	carbapenem-hydrolyzing class D beta-lactamase OXA-198	NA	NA	antibiotic inactivation	913	2.39277	0.0623041	4.68e-06
NODE_4246260_length_254_cov_2.336683_1	arr	NAD()--rifampin ADP-ribosyltransferase	core	AMR	AMR	RIFAMYCIN	RIFAMYCIN	HMM	84	137	59.12	62.96	81	WP_012695486.1	NAD()--rifampin ADP-ribosyltransferase	NF033144.1	NAD()--rifampin ADP-ribosyltransferase	antibiotic inactivation	254	2.33668	0.0608528	2.6e-06
NODE_399503_length_1064_cov_2.274529_2	erm	23S ribosomal RNA methyltransferase Erm	core	AMR	AMR	MACROLIDE	MACROLIDE	HMM	276	284	100	55.99	284	WP_011152925.1	23S ribosomal RNA methyltransferase Erm	NF000499.1	23S ribosomal RNA methyltransferase Erm	antibiotic target alteration	1064	2.27453	0.059229	1.28e-05
NODE_467883_length_967_cov_2.216009_1	bla	BlaB/IND/MUS family subclass B1 metallo-beta-lactamase	core	AMR	AMR	BETA-LACTAM	BETA-LACTAM	HMM	239	241	96.27	50	232	WP_148044405.1	BlaB/IND/MUS family subclass B1 metallo-beta-lactamase	NF012146.1	BlaB/IND/MUS family subclass B1 metallo-beta-lactamase	antibiotic inactivation	967	2.21601	0.0577067	8.36e-06
NODE_864930_length_659_cov_2.165563_1	bla	subclass B1 metallo-beta-lactamase	core	AMR	AMR	BETA-LACTAM	BETA-LACTAM	HMM	219	247	82.59	48.53	204	WP_013992183.1	subclass B1 metallo-beta-lactamase	NF033088.2	subclass B1 metallo-beta-lactamase	antibiotic inactivation	659	2.16556	0.0563873	6.96e-06
NODE_839001_length_672_cov_2.152350_1	bla	class A beta-lactamase	core	AMR	AMR	BETA-LACTAM	BETA-LACTAM	HMM	223	345	73.91	43.14	255	WP_063842277.1	class A beta-lactamase	NF033103.1	class A beta-lactamase	antibiotic inactivation	672	2.15235	0.0560524	6.41e-06
NODE_508822_length_919_cov_2.108796_2	bla	metallo-beta-lactamase	core	AMR	AMR	BETA-LACTAM	BETA-LACTAM	HMM	229	316	68.99	49.54	218	WP_063842948.1	metallo-beta-lactamase	NF012229.1	metallo-beta-lactamase	antibiotic inactivation	919	2.1088	0.0549157	8.19e-06
NODE_2263709_length_347_cov_2.082192_2	arr	NAD()--rifampin ADP-ribosyltransferase	core	AMR	AMR	RIFAMYCIN	RIFAMYCIN	HMM	94	137	68.61	63.83	94	WP_012695486.1	NAD()--rifampin ADP-ribosyltransferase	NF033144.1	NAD()--rifampin ADP-ribosyltransferase	antibiotic inactivation	347	2.08219	0.0542256	2.85e-06
NODE_679928_length_768_cov_2.022440_1	lnu(G)	lincosamide nucleotidyltransferase Lnu(G)	core	AMR	AMR	LINCOSAMIDE	LINCOSAMIDE	PARTIALP	155	267	57.68	96.75	154	WP_002333496.1	lincosamide nucleotidyltransferase Lnu(G)	NA	NA	antibiotic inactivation	768	2.02244	0.0526627	4.67e-06
NODE_229118_length_1483_cov_1.985994_2	bla	subclass B3 metallo-beta-lactamase	core	AMR	AMR	BETA-LACTAM	BETA-LACTAM	HMM	294	307	87.3	54.09	281	WP_007683232.1	subclass B3 metallo-beta-lactamase	NF033105.1	subclass B3 metallo-beta-lactamase	antibiotic inactivation	1483	1.98599	0.0517188	8.89e-06
NODE_540273_length_886_cov_1.825511_1	bla	class A beta-lactamase	core	AMR	AMR	BETA-LACTAM	BETA-LACTAM	HMM	272	295	92.88	46.43	280	WP_010108817.1	class A beta-lactamase	NF033103.1	class A beta-lactamase	antibiotic inactivation	886	1.82551	0.0475375	6.71e-06
NODE_366302_length_1121_cov_1.822702_1	bla	class A beta-lactamase	core	AMR	AMR	BETA-LACTAM	BETA-LACTAM	HMM	267	295	88.14	54.14	266	WP_063842263.1	class A beta-lactamase	NF033103.1	class A beta-lactamase	antibiotic inactivation	1121	1.8227	0.0474664	7.74e-06
NODE_331322_length_1190_cov_1.740969_2	vanR	VanR-ABDEGLN family response regulator transcription factor	core	AMR	AMR	GLYCOPEPTIDE	VANCOMYCIN	HMM	234	232	99.14	65.65	230	WP_011461303.1	VanR-ABDEGLN family response regulator transcription factor	NF033117.2	VanR-ABDEGLN family response regulator transcription factor	antibiotic target alteration	1190	1.74097	0.0453352	5e-06
NODE_1373427_length_483_cov_1.733645_1	ant(6)-Ia	aminoglycoside nucleotidyltransferase ANT(6)-Ia	core	AMR	AMR	AMINOGLYCOSIDE	STREPTOMYCIN	PARTIALP	147	287	51.22	99.32	147	WP_002294505.1	aminoglycoside nucleotidyltransferase ANT(6)-Ia	NA	NA	antibiotic inactivation	483	1.73365	0.0451423	3.63e-06
NODE_1595393_length_435_cov_1.686842_1	arr	NAD()--rifampin ADP-ribosyltransferase	core	AMR	AMR	RIFAMYCIN	RIFAMYCIN	HMM	93	137	65.69	71.11	90	WP_012695486.1	NAD()--rifampin ADP-ribosyltransferase	NF033144.1	NAD()--rifampin ADP-ribosyltransferase	antibiotic inactivation	435	1.68684	0.0439245	2.24e-06
NODE_1306588_length_500_cov_1.608989_1	dfrA1	trimethoprim-resistant dihydrofolate reductase DfrA1	core	AMR	AMR	TRIMETHOPRIM	TRIMETHOPRIM	BLASTP	156	157	99.36	100	156	WP_000777555.1	trimethoprim-resistant dihydrofolate reductase DfrA1	NF000330.1	trimethoprim-resistant dihydrofolate reductase DfrA	antibiotic target replacement	500	1.60899	0.0418947	3.19e-06
NODE_2536668_length_325_cov_1.551852_1	aacA32	aminoglycoside 6'-N-acetyltransferase	core	AMR	AMR	AMINOGLYCOSIDE	AMINOGLYCOSIDE	PARTIALP	108	184	57.61	93.4	106	WP_071846213.1	aminoglycoside 6'-N-acetyltransferase	NA	NA	antibiotic inactivation	325	1.55185	0.0404129	2.17e-06
NODE_624842_length_810_cov_1.513907_1	arr	NAD()--rifampin ADP-ribosyltransferase	core	AMR	AMR	RIFAMYCIN	RIFAMYCIN	HMM	112	143	64.34	65.22	92	WP_063842202.1	NAD()--rifampin ADP-ribosyltransferase	NF033144.1	NAD()--rifampin ADP-ribosyltransferase	antibiotic inactivation	810	1.51391	0.0394183	1.96e-06
NODE_938393_length_625_cov_1.505263_1	bla	subclass B3 metallo-beta-lactamase	core	AMR	AMR	BETA-LACTAM	BETA-LACTAM	HMM	208	316	64.87	57.97	207	WP_063842948.1	subclass B3 metallo-beta-lactamase	NF033105.1	subclass B3 metallo-beta-lactamase	antibiotic inactivation	625	1.50526	0.0391951	4.64e-06
NODE_2675925_length_315_cov_1.461538_1	arr	NAD()--rifampin ADP-ribosyltransferase	core	AMR	AMR	RIFAMYCIN	RIFAMYCIN	HMM	105	143	72.03	61.17	103	WP_063842202.1	NAD()--rifampin ADP-ribosyltransferase	NF033144.1	NAD()--rifampin ADP-ribosyltransferase	antibiotic inactivation	315	1.46154	0.0380584	1.74e-06
NODE_1617117_length_431_cov_1.420213_2	arr	NAD()--rifampin ADP-ribosyltransferase	core	AMR	AMR	RIFAMYCIN	RIFAMYCIN	HMM	110	143	76.22	66.06	109	WP_063842202.1	NAD()--rifampin ADP-ribosyltransferase	NF033144.1	NAD()--rifampin ADP-ribosyltransferase	antibiotic inactivation	431	1.42021	0.0369826	2.27e-06
NODE_2408599_length_335_cov_1.385714_1	arr	NAD()--rifampin ADP-ribosyltransferase	core	AMR	AMR	RIFAMYCIN	RIFAMYCIN	HMM	111	143	69.93	75	100	WP_063842202.1	NAD()--rifampin ADP-ribosyltransferase	NF033144.1	NAD()--rifampin ADP-ribosyltransferase	antibiotic inactivation	335	1.38571	0.0360895	1.73e-06
NODE_1724792_length_412_cov_1.327731_1	bla	metallo-beta-lactamase	core	AMR	AMR	BETA-LACTAM	BETA-LACTAM	HMM	137	249	56.22	39.72	141	WP_041258349.1	metallo-beta-lactamase	NF012229.1	metallo-beta-lactamase	antibiotic inactivation	412	1.32773	0.0345773	2.17e-06
NODE_471265_length_963_cov_1.310573_1	erm	23S ribosomal RNA methyltransferase Erm	core	AMR	AMR	MACROLIDE	MACROLIDE	HMM	267	266	100	63.16	266	WP_002682030.1	23S ribosomal RNA methyltransferase Erm	NF000499.1	23S ribosomal RNA methyltransferase Erm	antibiotic target alteration	963	1.31057	0.0341308	5.01e-06
NODE_1602007_length_434_cov_1.073879_1	arr	NAD()--rifampin ADP-ribosyltransferase	core	AMR	AMR	RIFAMYCIN	RIFAMYCIN	HMM	116	137	84.67	64.66	116	WP_012695486.1	NAD()--rifampin ADP-ribosyltransferase	NF033144.1	NAD()--rifampin ADP-ribosyltransferase	antibiotic inactivation	434	1.07388	0.0279602	1.99e-06

## Sheet: ARGs in CW-LOS
Protein identifier	Gene symbol	Sequence name	Scope	Element type	Element subtype	Class	Subclass	Method	Target length	Reference sequence length	% Coverage of reference sequence	% Identity to reference sequence	Alignment length	Accession of closest sequence	Name of closest sequence	HMM id	HMM description	Resistance Mechanism	Sequence length (bp)	Taxa_Kaiju	Sequencing coverage	Abundance in resistome, %	Abundance in the metagenome, %
NODE_123546_length_2647_cov_3.067901_2	bla	class A beta-lactamase	core	AMR	AMR	BETA-LACTAM	BETA-LACTAM	HMM	312	345	94.78	31.75	337	WP_063842277.1	class A beta-lactamase	NF033103.1	class A beta-lactamase	antibiotic inactivation	2647	Bin.36	3.0679	0.0621144	1.16e-05
NODE_12134_length_9989_cov_4.045400_8	blaOXA	class D beta-lactamase	core	AMR	AMR	BETA-LACTAM	BETA-LACTAM	HMM	260	266	90.98	50.81	246	WP_014845076.1	class D beta-lactamase	NF000270.1	class D beta-lactamase	antibiotic inactivation	9989	cellular organisms; Bacteria; Proteobacteria; Gammaproteobacteria; Legionellales; Legionellaceae; Legionella;	4.0454	0.0818961	1.55e-05
NODE_52322_length_4348_cov_5.461216_2	blaOXA	class D beta-lactamase	core	AMR	AMR	BETA-LACTAM	BETA-LACTAM	HMM	466	289	84.08	47.35	245	WP_075071939.1	class D beta-lactamase	NF012161.0	class D beta-lactamase	antibiotic inactivation	4348	cellular organisms; Bacteria; FCB group; Bacteroidetes/Chlorobi group;	5.46122	0.110559	3.2e-05
NODE_882_length_41145_cov_10.601971_15	blaOXA	class D beta-lactamase	core	AMR	AMR	BETA-LACTAM	BETA-LACTAM	HMM	260	258	96.9	55.2	250	WP_094865115.1	class D beta-lactamase	NF012161.0	class D beta-lactamase	antibiotic inactivation	41145	cellular organisms; Bacteria; Proteobacteria; Gammaproteobacteria; Chromatiales; Chromatiaceae; Allochromatium; Allochromatium vinosum;	10.602	0.214642	4.44e-05
NODE_885_length_41086_cov_10.982257_4	bla	class A beta-lactamase	core	AMR	AMR	BETA-LACTAM	BETA-LACTAM	HMM	300	309	95.15	46.26	294	WP_063864599.1	class A beta-lactamase	NF033103.1	class A beta-lactamase	antibiotic inactivation	41086	cellular organisms; Bacteria; Proteobacteria; Gammaproteobacteria; Cellvibrionales; Cellvibrionaceae; Agaribacterium; Agaribacterium haliotis;	10.9823	0.222343	4.32e-05
NODE_15045_length_8852_cov_5.408094_4	bla	subclass B1 metallo-beta-lactamase	core	AMR	AMR	BETA-LACTAM	BETA-LACTAM	HMM	249	247	96.76	49.59	242	WP_013992183.1	subclass B1 metallo-beta-lactamase	NF033088.2	subclass B1 metallo-beta-lactamase	antibiotic inactivation	8852	cellular organisms; Bacteria; FCB group; Bacteroidetes/Chlorobi group; Bacteroidetes; Chitinophagia; Chitinophagales; Chitinophagaceae; Paracnuella; Paracnuella aquatica;	5.40809	0.109489	2.73e-05
NODE_22737_length_6999_cov_5.172811_5	bla	subclass B1 metallo-beta-lactamase	core	AMR	AMR	BETA-LACTAM	BETA-LACTAM	HMM	252	257	86.38	51.57	223	WP_015266427.1	subclass B1 metallo-beta-lactamase	NF033088.2	subclass B1 metallo-beta-lactamase	antibiotic inactivation	6999	cellular organisms; Bacteria; FCB group; Bacteroidetes/Chlorobi group; Bacteroidetes; Flavobacteriia; Flavobacteriales; unclassified Flavobacteriales; Flavobacteriales bacterium;	5.17281	0.104723	1.5e-05
NODE_7340_length_13335_cov_6.865889_4	blaOXA	class D beta-lactamase	core	AMR	AMR	BETA-LACTAM	BETA-LACTAM	HMM	269	272	95.59	48.66	261	WP_012045014.1	class D beta-lactamase	NF012161.0	class D beta-lactamase	antibiotic inactivation	13335	cellular organisms; Bacteria; Proteobacteria; Alphaproteobacteria; Hyphomicrobiales; Xanthobacteraceae; unclassified Xanthobacteraceae; Xanthobacteraceae bacterium;	6.86589	0.139002	1.86e-05
NODE_165962_length_2231_cov_13.910386_1	mph(A)	Mph(A) family macrolide 2'-phosphotransferase	core	AMR	AMR	MACROLIDE	MACROLIDE	EXACTP	302	301	100	100	301	WP_000219391.1	Mph(A) family macrolide 2'-phosphotransferase	NF000254.1	Mph(A) family macrolide 2'-phosphotransferase	antibiotic inactivation	2231	cellular organisms; Bacteria;	13.9104	0.281622	5.25e-05
NODE_4212_length_18127_cov_49.293493_15	bla	subclass B3 metallo-beta-lactamase	core	AMR	AMR	BETA-LACTAM	BETA-LACTAM	HMM	311	301	96.68	38.21	301	WP_213603971.1	subclass B3 metallo-beta-lactamase	NF033105.1	subclass B3 metallo-beta-lactamase	NONE	18127	cellular organisms; Bacteria; environmental samples; uncultured bacterium;	49.2935	0.997957	0.000200931
NODE_4212_length_18127_cov_49.293493_16	blaOXA	class D beta-lactamase	core	AMR	AMR	BETA-LACTAM	BETA-LACTAM	HMM	283	264	95.83	49.81	257	WP_096807440.1	class D beta-lactamase	NF000270.1	class D beta-lactamase	antibiotic inactivation	18127	cellular organisms; Bacteria; Proteobacteria; Alphaproteobacteria; Hyphomicrobiales; Hyphomicrobiaceae; Aquabacter; unclassified Aquabacter; Aquabacter sp. L1I39;	49.2935	0.997957	0.000158369
NODE_730_length_45082_cov_13.952473_19	bla	subclass B3 metallo-beta-lactamase	core	AMR	AMR	BETA-LACTAM	BETA-LACTAM	HMM	299	301	96.68	56.61	295	WP_213603971.1	subclass B3 metallo-beta-lactamase	NF033105.1	subclass B3 metallo-beta-lactamase	antibiotic inactivation	45082	cellular organisms; Bacteria; Proteobacteria; Gammaproteobacteria; Xanthomonadales; Xanthomonadaceae; Pseudoxanthomonas; unclassified Pseudoxanthomonas; Pseudoxanthomonas sp. z9;	13.9525	0.282472	4.2e-05
NODE_25354_length_6586_cov_11.452458_2	bla	class A beta-lactamase	core	AMR	AMR	BETA-LACTAM	BETA-LACTAM	HMM	295	312	99.36	55.81	310	WP_163122236.1	class A beta-lactamase	NF033103.1	class A beta-lactamase	antibiotic inactivation	6586	cellular organisms; Bacteria; Proteobacteria; Betaproteobacteria; Burkholderiales; Oxalobacteraceae; Massilia group; Duganella; unclassified Duganella;	11.4525	0.231853	4.51e-05
NODE_10716_length_10712_cov_4.481937_8	arr	NAD()--rifampin ADP-ribosyltransferase	core	AMR	AMR	RIFAMYCIN	RIFAMYCIN	HMM	149	137	96.35	59.85	132	WP_012695486.1	NAD()--rifampin ADP-ribosyltransferase	NF033144.1	NAD()--rifampin ADP-ribosyltransferase	antibiotic inactivation	10712	cellular organisms; Bacteria;	4.48194	0.0907334	9.12e-06
NODE_1094_length_37097_cov_21.055802_5	blaOXA	class D beta-lactamase	core	AMR	AMR	BETA-LACTAM	BETA-LACTAM	HMM	265	262	98.09	57.47	261	WP_223146972.1	class D beta-lactamase	NF012161.0	class D beta-lactamase	antibiotic inactivation	37097	cellular organisms; Bacteria; Proteobacteria; Gammaproteobacteria; Methylococcales; Methylococcaceae; Methylococcus; unclassified Methylococcus; Methylococcus sp. EFPC2;	21.0558	0.426284	6.49e-05
NODE_104_length_104828_cov_18.293912_26	bla	subclass B2 metallo-beta-lactamase	core	AMR	AMR	BETA-LACTAM	BETA-LACTAM	HMM	267	253	97.63	60.73	247	WP_071766619.1	subclass B2 metallo-beta-lactamase	NF033087.1	subclass B2 metallo-beta-lactamase	antibiotic inactivation	104828	cellular organisms; Bacteria; Proteobacteria; Gammaproteobacteria; Enterobacterales; Yersiniaceae; Serratia;	18.2939	0.370359	3.81e-05
NODE_9417_length_11579_cov_3.402204_1	arr	NAD()--rifampin ADP-ribosyltransferase	core	AMR	AMR	RIFAMYCIN	RIFAMYCIN	HMM	142	137	92.7	61.42	127	WP_012695486.1	NAD()--rifampin ADP-ribosyltransferase	NF033144.1	NAD()--rifampin ADP-ribosyltransferase	antibiotic inactivation	11579	cellular organisms; Bacteria; FCB group; Bacteroidetes/Chlorobi group; Bacteroidetes; unclassified Bacteroidetes; Bacteroidetes bacterium GWA2_31_9;	3.4022	0.0688775	5.66e-06
NODE_53525_length_4290_cov_4.553955_3	ampC	class C beta-lactamase	core	AMR	AMR	BETA-LACTAM	BETA-LACTAM	HMM	391	609	57.96	52.41	353	WP_063839877.1	class C beta-lactamase	NF033085.1	class C beta-lactamase	antibiotic inactivation	4290	cellular organisms; Bacteria; Proteobacteria; Gammaproteobacteria; Pseudomonadales; Pseudomonadaceae; Pseudomonas; Pseudomonas syringae group; Pseudomonas syringae group genomosp. 1; Pseudomonas syringae;	4.55396	0.0922007	1.64e-05
NODE_16060_length_8531_cov_5.068664_4	vat	Vat family streptogramin A O-acetyltransferase	core	AMR	AMR	STREPTOGRAMIN	STREPTOGRAMIN	HMM	211	221	94.12	63.46	208	WP_005164767.1	Vat family streptogramin A O-acetyltransferase	NF000311.1	Vat family streptogramin A O-acetyltransferase	antibiotic inactivation	8531	cellular organisms; Bacteria; Terrabacteria group; Cyanobacteria/Melainabacteria group; Cyanobacteria; Oscillatoriophycideae; Oscillatoriales; Microcoleaceae; Microcoleus; Microcoleus vaginatus; Microcoleus vaginatus FGP-2;	5.06866	0.102616	1.42e-05
NODE_10324_length_10950_cov_18.074621_12	bla	subclass B1 metallo-beta-lactamase	core	AMR	AMR	BETA-LACTAM	BETA-LACTAM	HMM	295	255	94.9	51.02	245	WP_109545042.1	subclass B1 metallo-beta-lactamase	NF033088.2	subclass B1 metallo-beta-lactamase	antibiotic inactivation	10950	cellular organisms; Bacteria; FCB group; Bacteroidetes/Chlorobi group; Bacteroidetes; Flavobacteriia; Flavobacteriales; unclassified Flavobacteriales; Flavobacteriales bacterium;	18.0746	0.365923	4.94e-05
NODE_1992_length_27479_cov_6.163288_14	bla	class A beta-lactamase	core	AMR	AMR	BETA-LACTAM	BETA-LACTAM	HMM	295	299	96.66	43.3	291	WP_148044475.1	class A beta-lactamase	NF033103.1	class A beta-lactamase	antibiotic inactivation	27479	cellular organisms; Bacteria; FCB group; Bacteroidetes/Chlorobi group; Bacteroidetes; Sphingobacteriia; Sphingobacteriales; Sphingobacteriaceae; Mucilaginibacter; unclassified Mucilaginibacter; Mucilaginibacter sp. PPCGB 2223;	6.16329	0.12478	2.28e-05
NODE_645574_length_1002_cov_2.720169_3	bla	class A beta-lactamase	core	AMR	AMR	BETA-LACTAM	BETA-LACTAM	HMM	176	309	54.05	58.08	167	WP_059512353.1	class A beta-lactamase	NF033103.1	class A beta-lactamase	antibiotic inactivation	1002	cellular organisms; Bacteria; environmental samples; uncultured bacterium;	2.72017	0.0550755	5.85e-06
NODE_236748_length_1814_cov_3.928937_2	bla	class A beta-lactamase	core	AMR	AMR	BETA-LACTAM	BETA-LACTAM	HMM	299	297	97.31	46.28	296	WP_068885073.1	class A beta-lactamase	NF033103.1	class A beta-lactamase	antibiotic inactivation	1814	cellular organisms; Bacteria; Proteobacteria; Alphaproteobacteria; Hyphomonadales; Hyphomonadaceae; Candidatus Viadribacter; Candidatus Viadribacter manganicus;	3.92894	0.0795462	1.64e-05
NODE_316300_length_1532_cov_3.189573_2	bla	subclass B3 metallo-beta-lactamase	core	AMR	AMR	BETA-LACTAM	BETA-LACTAM	HMM	303	285	98.6	39.86	296	WP_063864745.1	subclass B3 metallo-beta-lactamase	NF033105.1	subclass B3 metallo-beta-lactamase	antibiotic inactivation	1532	cellular organisms; Bacteria; Proteobacteria; Alphaproteobacteria; Caulobacterales; Caulobacteraceae; Asticcacaulis; Asticcacaulis solisilvae;	3.18957	0.0645747	1.03e-05
NODE_220579_length_1891_cov_2.794118_1	bla	class A beta-lactamase	core	AMR	AMR	BETA-LACTAM	BETA-LACTAM	HMM	210	305	66.23	47.39	211	WP_010926363.1	class A beta-lactamase	NF033103.1	class A beta-lactamase	antibiotic inactivation	1891	cellular organisms; Bacteria; Proteobacteria; Alphaproteobacteria; Sphingomonadales; Sphingomonadaceae; Sphingobium; Sphingobium xanthum;	2.79412	0.0565649	5.16e-06
NODE_88794_length_3202_cov_4.705116_1	arr	NAD()--rifampin ADP-ribosyltransferase	core	AMR	AMR	RIFAMYCIN	RIFAMYCIN	HMM	130	137	83.21	57.89	114	WP_012695486.1	NAD()--rifampin ADP-ribosyltransferase	NF033144.1	NAD()--rifampin ADP-ribosyltransferase	antibiotic inactivation	3202	cellular organisms; Bacteria; Proteobacteria; delta/epsilon subdivisions; Epsilonproteobacteria; Campylobacterales; Thiovulaceae; Sulfuricurvum; unclassified Sulfuricurvum; Sulfuricurvum sp. PC08-66;	4.70512	0.0952568	8.67e-06
NODE_25594_length_6552_cov_6.863937_2	blaOXA	class D beta-lactamase	core	AMR	AMR	BETA-LACTAM	BETA-LACTAM	HMM	260	258	98.45	53.15	254	WP_094865115.1	class D beta-lactamase	NF012161.0	class D beta-lactamase	antibiotic inactivation	6552	cellular organisms; Bacteria; Proteobacteria; Gammaproteobacteria; Vibrionales; Vibrionaceae; Vibrio; Vibrio mangrovi;	6.86394	0.138958	2.88e-05
NODE_10267_length_10991_cov_7.357901_8	arr	NAD()--rifampin ADP-ribosyltransferase	core	AMR	AMR	RIFAMYCIN	RIFAMYCIN	HMM	142	143	96.5	66.67	138	WP_063842202.1	NAD()--rifampin ADP-ribosyltransferase	NF033144.1	NAD()--rifampin ADP-ribosyltransferase	antibiotic inactivation	10991	cellular organisms; Bacteria; Terrabacteria group; Actinobacteria; Actinomycetia; Propionibacteriales; Propionibacteriaceae; Microlunatus; Microlunatus phosphovorus;	7.3579	0.148964	1.31e-05
NODE_15697_length_8638_cov_6.236398_3	arr	NAD()--rifampin ADP-ribosyltransferase	core	AMR	AMR	RIFAMYCIN	RIFAMYCIN	HMM	136	150	88.67	58.65	133	WP_052238312.1	NAD()--rifampin ADP-ribosyltransferase	NF033144.1	NAD()--rifampin ADP-ribosyltransferase	antibiotic inactivation	8638	cellular organisms; Bacteria; Terrabacteria group; Firmicutes; unclassified Firmicutes sensu stricto; Firmicutes bacterium HGW-Firmicutes-1;	6.2364	0.126259	1.06e-05
NODE_54193_length_4259_cov_2.418649_4	bla	subclass B1 metallo-beta-lactamase	core	AMR	AMR	BETA-LACTAM	BETA-LACTAM	HMM	271	266	98.87	36.74	264	WP_063865188.1	subclass B1 metallo-beta-lactamase	NF033088.2	subclass B1 metallo-beta-lactamase	antibiotic inactivation	4259	cellular organisms; Bacteria; Proteobacteria; Gammaproteobacteria; Chromatiales; Chromatiaceae;	2.41865	0.0489634	8.45e-06
NODE_97027_length_3042_cov_16.130566_4	tet(C)	tetracycline efflux MFS transporter Tet(C)	core	AMR	AMR	TETRACYCLINE	TETRACYCLINE	EXACTP	397	396	100	100	396	WP_000841446.1	tetracycline efflux MFS transporter Tet(C)	NF012191.0	tetracycline efflux MFS transporter Tet(C)	antibiotic efflux	3042	cellular organisms; Bacteria;	16.1306	0.32657	8.23e-05
NODE_56471_length_4158_cov_7.652449_3	qacG2	quaternary ammonium compound efflux SMR transporter QacG2	core	STRESS	BIOCIDE	QUATERNARY AMMONIUM	QUATERNARY AMMONIUM	BLASTP	111	110	100	99.09	110	WP_057094859.1	quaternary ammonium compound efflux SMR transporter QacG2	NF000278.1	quaternary ammonium compound efflux SMR transporter QacG2	antibiotic efflux	4158	cellular organisms; Bacteria;	7.65245	0.154922	2.14e-05
NODE_121641_length_2671_cov_17.736239_1	cmx	chloramphenicol efflux MFS transporter Cmx	core	AMR	AMR	PHENICOL	CHLORAMPHENICOL	BLASTP	392	391	100	99.74	391	WP_005297378.1	chloramphenicol efflux MFS transporter Cmx	NF000510.1	chloramphenicol efflux MFS transporter Cmx	antibiotic efflux	2671	cellular organisms; Bacteria;	17.7362	0.359072	6.43e-05
NODE_2217_length_25924_cov_64.091963_15	arr	NAD()--rifampin ADP-ribosyltransferase	core	AMR	AMR	RIFAMYCIN	RIFAMYCIN	HMM	136	143	90.91	60.77	130	WP_063842202.1	NAD()--rifampin ADP-ribosyltransferase	NF033144.1	NAD()--rifampin ADP-ribosyltransferase	antibiotic inactivation	25924	cellular organisms; Bacteria; FCB group; Bacteroidetes/Chlorobi group; Bacteroidetes; unclassified Bacteroidetes; Bacteroidetes bacterium GWF2_49_14;	64.092	1.29755	0.000109516
NODE_238473_length_1806_cov_4.649914_2	blaOXA	class D beta-lactamase	core	AMR	AMR	BETA-LACTAM	BETA-LACTAM	HMM	277	289	86.85	45.45	253	WP_075071939.1	class D beta-lactamase	NF012161.0	class D beta-lactamase	antibiotic inactivation	1806	cellular organisms; Bacteria; FCB group; Bacteroidetes/Chlorobi group; Bacteroidetes; unclassified Bacteroidetes; Bacteroidetes bacterium ADurb.Bin217;	4.64991	0.0941425	1.54e-05
NODE_111185_length_2812_cov_3.834966_2	tet(M)	tetracycline resistance ribosomal protection protein Tet(M)	core	AMR	AMR	TETRACYCLINE	TETRACYCLINE	BLASTP	610	639	95.31	99.51	609	WP_002414694.1	tetracycline resistance ribosomal protection protein Tet(M)	NF012155.1	tetracycline resistance ribosomal protection protein Tet(M)	antibiotic target protection	2812	cellular organisms; Bacteria;	3.83497	0.0776375	3.43e-05
NODE_121983_length_2667_cov_3.112557_2	aph(3')	APH(3') family aminoglycoside O-phosphotransferase	core	AMR	AMR	AMINOGLYCOSIDE	AMINOGLYCOSIDE	HMM	272	264	98.48	35.85	265	WP_000572405.1	APH(3') family aminoglycoside O-phosphotransferase	NF033068.1	APH(3') family aminoglycoside O-phosphotransferase	antibiotic inactivation	2667	cellular organisms; Bacteria; Terrabacteria group; Firmicutes; Bacilli; Bacillales; Bacillaceae; Mesobacillus; Mesobacillus maritimus;	3.11256	0.0630191	1.1e-05
NODE_220037_length_1894_cov_2.238717_2	bla	class A beta-lactamase	core	AMR	AMR	BETA-LACTAM	BETA-LACTAM	HMM	310	309	98.06	34.42	308	WP_059512353.1	class A beta-lactamase	NF033103.1	class A beta-lactamase	antibiotic inactivation	1894	cellular organisms; Bacteria; FCB group; Bacteroidetes/Chlorobi group; Ignavibacteriae; unclassified Ignavibacteriae; Ignavibacteriae bacterium HGW-Ignavibacteriae-2;	2.23872	0.0453226	9.25e-06
NODE_171442_length_2191_cov_2.177434_1	lnu(B)	lincosamide nucleotidyltransferase Lnu(B)	core	AMR	AMR	LINCOSAMIDE	LINCOSAMIDE	EXACTP	268	267	100	100	267	WP_002294514.1	lincosamide nucleotidyltransferase Lnu(B)	NF000235.3	lincosamide nucleotidyltransferase Lnu(B)	antibiotic inactivation	2191	cellular organisms; Bacteria;	2.17743	0.0440869	6.64e-06
NODE_171442_length_2191_cov_2.177434_2	lsa(E)	ABC-F type ribosomal protection protein Lsa(E)	core	AMR	AMR	LINCOSAMIDE/STREPTOGRAMIN	LINCOSAMIDE/STREPTOGRAMIN	PARTIALP	436	494	88.06	99.77	435	WP_002294513.1	ABC-F type ribosomal protection protein Lsa(E)	NF000355.3	ABC-F type ribosomal protection protein	NONE	2191	cellular organisms; Bacteria; Terrabacteria group; Firmicutes; Bacilli; Lactobacillales; Enterococcaceae; Enterococcus; Enterococcus faecium;	2.17743	0.0440869	1.36e-05
NODE_216032_length_1915_cov_2.124194_1	arr	NAD()--rifampin ADP-ribosyltransferase	core	AMR	AMR	RIFAMYCIN	RIFAMYCIN	HMM	174	143	88.11	49.22	128	WP_063842202.1	NAD()--rifampin ADP-ribosyltransferase	NF033144.1	NAD()--rifampin ADP-ribosyltransferase	antibiotic inactivation	1915	cellular organisms; Bacteria; FCB group; Bacteroidetes/Chlorobi group; Bacteroidetes; Sphingobacteriia; Sphingobacteriales; Sphingobacteriaceae; Pedobacter; unclassified Pedobacter; Pedobacter sp.;	2.12419	0.0430057	4.36e-06
NODE_319851_length_1522_cov_3.186776_2	bla	metallo-beta-lactamase	core	AMR	AMR	BETA-LACTAM	BETA-LACTAM	HMM	160	241	65.56	53.46	159	WP_148044405.1	metallo-beta-lactamase	NF012229.1	metallo-beta-lactamase	antibiotic inactivation	1522	cellular organisms; Bacteria; FCB group; Bacteroidetes/Chlorobi group; Bacteroidetes; Sphingobacteriia; Sphingobacteriales; Sphingobacteriaceae; Pedobacter; unclassified Pedobacter; Pedobacter sp. SYSU D00535;	3.18678	0.0645195	3.17e-06
NODE_378115_length_1379_cov_3.148792_1	arr	NAD()--rifampin ADP-ribosyltransferase	core	AMR	AMR	RIFAMYCIN	RIFAMYCIN	HMM	165	137	91.97	51.59	126	WP_012695486.1	NAD()--rifampin ADP-ribosyltransferase	NF033144.1	NAD()--rifampin ADP-ribosyltransferase	antibiotic inactivation	1379	cellular organisms; Bacteria; FCB group; Bacteroidetes/Chlorobi group; Bacteroidetes; Chitinophagia; Chitinophagales; Chitinophagaceae; Chitinophaga;	3.14879	0.0637473	3.99e-06
NODE_46305_length_4663_cov_6.639106_3	bla	subclass B3 metallo-beta-lactamase	core	AMR	AMR	BETA-LACTAM	BETA-LACTAM	HMM	330	318	92.77	48.84	301	WP_122630832.1	subclass B3 metallo-beta-lactamase	NF033105.1	subclass B3 metallo-beta-lactamase	antibiotic inactivation	4663	cellular organisms; Bacteria; Acidobacteria; unclassified Acidobacteria; Acidobacteria bacterium;	6.63911	0.134412	2.84e-05
NODE_14197_length_9138_cov_4.595068_1	tet(Q)	tetracycline resistance ribosomal protection protein Tet(Q)	core	AMR	AMR	TETRACYCLINE	TETRACYCLINE	BLASTP	642	641	100	99.53	641	WP_063856407.1	tetracycline resistance ribosomal protection protein Tet(Q)	NF012154.0	tetracycline resistance ribosomal protection protein Tet(Q)	antibiotic target protection	9138	cellular organisms; Bacteria;	4.59507	0.0930282	5.79e-05
NODE_22271_length_7092_cov_4.308796_7	aph(3')	APH(3') family aminoglycoside O-phosphotransferase	core	AMR	AMR	AMINOGLYCOSIDE	AMINOGLYCOSIDE	HMM	266	264	100	61.89	265	WP_001096887.1	APH(3') family aminoglycoside O-phosphotransferase	NF033068.1	APH(3') family aminoglycoside O-phosphotransferase	antibiotic inactivation	7092	cellular organisms; Bacteria; Terrabacteria group; Firmicutes; Clostridia; Eubacteriales; Clostridiaceae; Clostridium;	4.3088	0.087236	1.46e-05
NODE_43861_length_4812_cov_9.113937_3	blaOXA	class D beta-lactamase	core	AMR	AMR	BETA-LACTAM	BETA-LACTAM	HMM	261	260	99.23	72.87	258	WP_032488481.1	class D beta-lactamase	NF012161.0	class D beta-lactamase	antibiotic inactivation	4812	cellular organisms; Bacteria; environmental samples; uncultured bacterium;	9.11394	0.184512	1.62e-05
NODE_122169_length_2664_cov_6.819471_3	mph(A)	Mph(A) family macrolide 2'-phosphotransferase	core	AMR	AMR	MACROLIDE	MACROLIDE	BLASTP	302	301	100	94.68	301	WP_000219391.1	Mph(A) family macrolide 2'-phosphotransferase	NF000254.1	Mph(A) family macrolide 2'-phosphotransferase	antibiotic inactivation	2664	cellular organisms; Bacteria;	6.81947	0.138064	1.76e-05
NODE_222869_length_1879_cov_6.216557_2	bla	class A beta-lactamase	core	AMR	AMR	BETA-LACTAM	BETA-LACTAM	HMM	321	293	96.93	74.3	284	WP_011270171.1	class A beta-lactamase	NF033103.1	class A beta-lactamase	antibiotic inactivation	1879	cellular organisms; Bacteria; environmental samples; uncultured bacterium;	6.21656	0.125851	1.92e-05
NODE_9916_length_11203_cov_5.979638_8	blaOXA	class D beta-lactamase	core	AMR	AMR	BETA-LACTAM	BETA-LACTAM	HMM	270	274	95.26	68.2	261	WP_000722315.1	class D beta-lactamase	NF000270.1	class D beta-lactamase	antibiotic inactivation	11203	cellular organisms; Bacteria; Proteobacteria; Gammaproteobacteria; unclassified Gammaproteobacteria; gamma proteobacterium HdN1;	5.97964	0.121062	1.88e-05
NODE_118541_length_2710_cov_4.645574_3	blaRCP	RCP family class A beta-lactamase	core	AMR	AMR	BETA-LACTAM	BETA-LACTAM	EXACTP	294	293	100	100	293	WP_028030786.1	RCP family class A beta-lactamase	NF033466.0	RCP family class A beta-lactamase	antibiotic inactivation	2710	cellular organisms; Bacteria;	4.64557	0.0940542	2.01e-05
NODE_157373_length_2301_cov_4.611754_4	floR2	chloramphenicol/florfenicol efflux MFS transporter FloR2	core	AMR	AMR	PHENICOL	CHLORAMPHENICOL/FLORFENICOL	PARTIALP	356	404	87.87	99.44	355	WP_000214125.1	chloramphenicol/florfenicol efflux MFS transporter FloR2	NF000219.1	chloramphenicol/florfenicol efflux MFS transporter FloR	antibiotic efflux	2301	cellular organisms; Bacteria;	4.61175	0.0933702	1.65e-05
NODE_274534_length_1664_cov_4.238658_1	arr	NAD()--rifampin ADP-ribosyltransferase	core	AMR	AMR	RIFAMYCIN	RIFAMYCIN	HMM	133	143	91.61	61.07	131	WP_063842202.1	NAD()--rifampin ADP-ribosyltransferase	NF033144.1	NAD()--rifampin ADP-ribosyltransferase	antibiotic inactivation	1664	cellular organisms; Bacteria; Proteobacteria; Alphaproteobacteria; Rhodospirillales; Rhodospirillaceae; Tistrella; Tistrella mobilis;	4.23866	0.0858128	6.38e-06
NODE_130804_length_2562_cov_3.735142_3	bla	class A beta-lactamase	core	AMR	AMR	BETA-LACTAM	BETA-LACTAM	HMM	254	295	80.34	53.09	243	WP_063842263.1	class A beta-lactamase	NF033103.1	class A beta-lactamase	antibiotic inactivation	2562	cellular organisms; Bacteria; Proteobacteria; Betaproteobacteria; Burkholderiales; Oxalobacteraceae; Massilia group; Duganella; Duganella alba;	3.73514	0.0756185	9.24e-06
NODE_191696_length_2052_cov_3.618428_3	arr	NAD()--rifampin ADP-ribosyltransferase	core	AMR	AMR	RIFAMYCIN	RIFAMYCIN	HMM	150	143	100	47.22	144	WP_063842202.1	NAD()--rifampin ADP-ribosyltransferase	NF033144.1	NAD()--rifampin ADP-ribosyltransferase	antibiotic inactivation	2052	cellular organisms; Bacteria; Terrabacteria group; Actinobacteria; Actinomycetia; Propionibacteriales; Nocardioidaceae; Micropruina; Micropruina glycogenica;	3.61843	0.0732575	5.09e-06
NODE_211554_length_1938_cov_3.419012_3	aac(3)-I	AAC(3)-I family aminoglycoside 3-N-acetyltransferase	core	AMR	AMR	AMINOGLYCOSIDE	GENTAMICIN	HMM	154	156	94.87	54.73	148	WP_034006142.1	AAC(3)-I family aminoglycoside 3-N-acetyltransferase	NF033083.0	AAC(3)-I family aminoglycoside 3-N-acetyltransferase	antibiotic inactivation	1938	cellular organisms; Bacteria; Proteobacteria; Betaproteobacteria; Burkholderiales; Oxalobacteraceae; Massilia group; Massilia; unclassified Massilia; Massilia sp. Leaf139;	3.41901	0.0692195	3.77e-06
NODE_174273_length_2169_cov_3.389309_2	arr	NAD()--rifampin ADP-ribosyltransferase	core	AMR	AMR	RIFAMYCIN	RIFAMYCIN	HMM	154	150	98	57.82	147	WP_052238312.1	NAD()--rifampin ADP-ribosyltransferase	NF033144.1	NAD()--rifampin ADP-ribosyltransferase	antibiotic inactivation	2169	cellular organisms; Bacteria; Terrabacteria group; Actinobacteria; Actinomycetia; Micrococcales; Microbacteriaceae; Microbacterium; unclassified Microbacterium; Microbacterium sp. HD4P20;	3.38931	0.0686127	7.67e-06
NODE_299302_length_1583_cov_3.173429_2	erm	23S ribosomal RNA methyltransferase Erm	core	AMR	AMR	MACROLIDE	MACROLIDE	HMM	303	322	93.17	30.32	310	WP_063844492.1	23S ribosomal RNA methyltransferase Erm	NF000499.1	23S ribosomal RNA methyltransferase Erm	antibiotic target alteration	1583	cellular organisms; Bacteria; Bacteria incertae sedis; Bacteria candidate phyla; Candidatus Saccharibacteria; Candidatus Saccharimonia; Candidatus Saccharimonales; Candidatus Sacchiramonaceae; Candidatus Nanosynsacchari; unclassified Candidatus Nanosynsacchari; Candidatus Nanosynsacchari sp. TM7_ANC_38.39_G1_1;	3.17343	0.0642437	1.1e-05
NODE_39621_length_5103_cov_3.067750_2	bla	class A beta-lactamase	core	AMR	AMR	BETA-LACTAM	BETA-LACTAM	HMM	328	345	93.62	32.21	326	WP_063842277.1	class A beta-lactamase	NF033103.1	class A beta-lactamase	antibiotic inactivation	5103	cellular organisms; Bacteria; FCB group; Bacteroidetes/Chlorobi group; Bacteroidetes; Sphingobacteriia; Sphingobacteriales; Sphingobacteriaceae; Sphingobacterium; Sphingobacterium mizutaii;	3.06775	0.0621034	1.18e-05
NODE_185162_length_2094_cov_2.274644_2	bla	subclass B3 metallo-beta-lactamase	core	AMR	AMR	BETA-LACTAM	BETA-LACTAM	HMM	303	303	100	66.01	303	WP_219860712.1	subclass B3 metallo-beta-lactamase	NF033105.1	subclass B3 metallo-beta-lactamase	antibiotic inactivation	2094	cellular organisms; Bacteria; Proteobacteria; Alphaproteobacteria; Sphingomonadales; Erythrobacteraceae; Tsuneonella; Tsuneonella rigui;	2.27464	0.0460507	1.03e-05
NODE_288586_length_1617_cov_2.182458_1	bla	subclass B1 metallo-beta-lactamase	core	AMR	AMR	BETA-LACTAM	BETA-LACTAM	HMM	267	266	95.11	36.12	263	WP_063865174.1	subclass B1 metallo-beta-lactamase	NF033088.2	subclass B1 metallo-beta-lactamase	antibiotic inactivation	1617	cellular organisms; Bacteria; Proteobacteria; Alphaproteobacteria; Rhodobacterales; unclassified Rhodobacterales; Rhodobacterales bacterium 32-66-9;	2.18246	0.0441862	6.84e-06
NODE_4162_length_18255_cov_4.508407_3	bla	subclass B2 metallo-beta-lactamase	core	AMR	AMR	BETA-LACTAM	BETA-LACTAM	HMM	240	246	98.37	52.48	242	WP_004874166.1	subclass B2 metallo-beta-lactamase	NF033087.1	subclass B2 metallo-beta-lactamase	antibiotic inactivation	18255	cellular organisms; Bacteria; Proteobacteria; Betaproteobacteria; Neisseriales; Chromobacteriaceae; Chromobacterium group; Chromobacterium; unclassified Chromobacterium;	4.50841	0.091274	1.08e-05
NODE_30616_length_5910_cov_4.580871_2	vat	Vat family streptogramin A O-acetyltransferase	core	AMR	AMR	STREPTOGRAMIN	STREPTOGRAMIN	HMM	214	221	96.38	60.09	213	WP_005164767.1	Vat family streptogramin A O-acetyltransferase	NF000311.1	Vat family streptogramin A O-acetyltransferase	antibiotic inactivation	5910	cellular organisms; Bacteria; Terrabacteria group; Firmicutes; Bacilli; Bacillales; Paenibacillaceae; Paenibacillus; Paenibacillus odorifer;	4.58087	0.0927413	9.07e-06
NODE_26502_length_6418_cov_3.874430_1	bla	subclass B1 metallo-beta-lactamase	core	AMR	AMR	BETA-LACTAM	BETA-LACTAM	HMM	274	257	99.61	45.14	257	WP_015266427.1	subclass B1 metallo-beta-lactamase	NF033088.2	subclass B1 metallo-beta-lactamase	antibiotic inactivation	6418	cellular organisms; Bacteria; FCB group; Bacteroidetes/Chlorobi group; Bacteroidetes; Cytophagia; Cytophagales; Cyclobacteriaceae; Echinicola;	3.87443	0.0784429	1.15e-05
NODE_113279_length_2782_cov_3.646498_1	bla	BlaB/IND/MUS family subclass B1 metallo-beta-lactamase	core	AMR	AMR	BETA-LACTAM	BETA-LACTAM	HMM	243	241	100	53.94	241	WP_148044405.1	BlaB/IND/MUS family subclass B1 metallo-beta-lactamase	NF012146.1	BlaB/IND/MUS family subclass B1 metallo-beta-lactamase	antibiotic inactivation	2782	cellular organisms; Bacteria; FCB group; Bacteroidetes/Chlorobi group; Bacteroidetes; Chitinophagia; Chitinophagales; Chitinophagaceae; Flavihumibacter; Flavihumibacter profundi;	3.6465	0.0738202	1.13e-05
NODE_77473_length_3464_cov_2.426518_5	lnu(D)	lincosamide nucleotidyltransferase Lnu(D)	core	AMR	AMR	LINCOSAMIDE	LINCOSAMIDE	HMM	165	164	100	87.8	164	WP_063851342.1	lincosamide nucleotidyltransferase Lnu(D)	NF000017.1	lincosamide nucleotidyltransferase Lnu(D)	antibiotic inactivation	3464	cellular organisms; Bacteria; Terrabacteria group; Firmicutes; Clostridia; Eubacteriales; Peptococcaceae; Desulforamulus; Desulforamulus ferrireducens;	2.42652	0.0491289	4.02e-06
NODE_77473_length_3464_cov_2.426518_4	vat	Vat family streptogramin A O-acetyltransferase	core	AMR	AMR	STREPTOGRAMIN	STREPTOGRAMIN	HMM	212	212	99.53	81.99	211	WP_047211550.1	Vat family streptogramin A O-acetyltransferase	NF000311.1	Vat family streptogramin A O-acetyltransferase	antibiotic inactivation	3464	cellular organisms; Bacteria; Proteobacteria; delta/epsilon subdivisions; Deltaproteobacteria; unclassified Deltaproteobacteria; Deltaproteobacteria bacterium ADurb.Bin026;	2.42652	0.0491289	5.7e-06
NODE_120733_length_2683_cov_3.375951_1	cml	CmlA/FloR family chloramphenicol efflux MFS transporter	core	AMR	AMR	PHENICOL	CHLORAMPHENICOL	HMM	422	421	100	88.6	421	WP_024160909.1	CmlA/FloR family chloramphenicol efflux MFS transporter	NF033134.0	CmlA/FloR family chloramphenicol efflux MFS transporter	antibiotic efflux	2683	cellular organisms; Bacteria;	3.37595	0.0683479	1.53e-05
NODE_69174_length_3697_cov_3.245470_2	abc-f	ABC-F type ribosomal protection protein	core	AMR	AMR	MACROLIDE	MACROLIDE	HMM	558	569	94.2	38.56	542	WP_063854494.1	ABC-F type ribosomal protection protein	NF000355.3	ABC-F type ribosomal protection protein	antibiotic target protection	3697	cellular organisms; Bacteria; environmental samples; uncultured bacterium A1Q1_fos_1246;	3.24547	0.0657001	2.55e-05
NODE_304918_length_1566_cov_2.178690_1	bla	subclass B3 metallo-beta-lactamase	core	AMR	AMR	BETA-LACTAM	BETA-LACTAM	HMM	309	303	96.04	50.86	291	WP_063857820.1	subclass B3 metallo-beta-lactamase	NF033105.1	subclass B3 metallo-beta-lactamase	NONE	1566	cellular organisms; Bacteria; Proteobacteria; Gammaproteobacteria; Xanthomonadales; Xanthomonadaceae; Lysobacter; Lysobacter tolerans;	2.17869	0.044109	1.26e-05
NODE_113581_length_2778_cov_3.370180_1	bla	class A beta-lactamase	core	AMR	AMR	BETA-LACTAM	BETA-LACTAM	HMM	346	345	90.14	37.11	318	WP_063842277.1	class A beta-lactamase	NF033103.1	class A beta-lactamase	antibiotic inactivation	2778	cellular organisms; Bacteria; Proteobacteria; Alphaproteobacteria; Sphingomonadales; Sphingomonadaceae; Sphingomonas;	3.37018	0.0682266	1.61e-05
NODE_15025_length_8860_cov_7.716070_4	bla	class A beta-lactamase	core	AMR	AMR	BETA-LACTAM	BETA-LACTAM	HMM	306	305	99.02	47.57	309	WP_010926363.1	class A beta-lactamase	NF033103.1	class A beta-lactamase	antibiotic inactivation	8860	cellular organisms; Bacteria; Proteobacteria; Gammaproteobacteria; Pseudomonadales; Pseudomonadaceae; Pseudomonas; Pseudomonas putida group; Pseudomonas mosselii;	7.71607	0.156213	4.07e-05
NODE_49422_length_4491_cov_3.314247_2	blaR1	BlaR1 family beta-lactam sensor/signal transducer	core	AMR	AMR	BETA-LACTAM	BETA-LACTAM	HMM	599	593	99.33	32.23	605	WP_012705551.1	BlaR1 family beta-lactam sensor/signal transducer	NF000326.1	BlaR1 family beta-lactam sensor/signal transducer	antibiotic inactivation	4491	cellular organisms; Bacteria; Terrabacteria group; Firmicutes; Clostridia; Eubacteriales;	3.31425	0.0671012	2.41e-05
NODE_39459_length_5114_cov_4.708638_5	blaOXA	class D beta-lactamase	core	AMR	AMR	BETA-LACTAM	BETA-LACTAM	HMM	270	258	95.74	39.15	258	WP_004919358.1	class D beta-lactamase	NF012161.0	class D beta-lactamase	antibiotic inactivation	5114	cellular organisms; Bacteria; FCB group; Bacteroidetes/Chlorobi group; Bacteroidetes; Chitinophagia; Chitinophagales; Chitinophagaceae; unclassified Chitinophagaceae; Chitinophagaceae bacterium IBVUCB2;	4.70864	0.095323	1.39e-05
NODE_47166_length_4615_cov_3.050219_4	bla	BlaB/IND/MUS family subclass B1 metallo-beta-lactamase	core	AMR	AMR	BETA-LACTAM	BETA-LACTAM	HMM	246	241	97.93	54.17	240	WP_148044405.1	BlaB/IND/MUS family subclass B1 metallo-beta-lactamase	NF012146.1	BlaB/IND/MUS family subclass B1 metallo-beta-lactamase	antibiotic inactivation	4615	cellular organisms; Bacteria; FCB group; Bacteroidetes/Chlorobi group; Bacteroidetes; unclassified Bacteroidetes; Bacteroidetes bacterium ADurb.BinA245;	3.05022	0.0617503	9.78e-06
NODE_19905_length_7556_cov_4.756966_6	bla	BlaB/IND/MUS family subclass B1 metallo-beta-lactamase	core	AMR	AMR	BETA-LACTAM	BETA-LACTAM	HMM	269	241	100	55.37	242	WP_148044405.1	BlaB/IND/MUS family subclass B1 metallo-beta-lactamase	NF012146.1	BlaB/IND/MUS family subclass B1 metallo-beta-lactamase	antibiotic inactivation	7556	cellular organisms; Bacteria; FCB group; Bacteroidetes/Chlorobi group; Bacteroidetes; Flavobacteriia; Flavobacteriales; Flavobacteriaceae; Flavobacterium; Flavobacterium restrictum;	4.75697	0.0963049	1.32e-05
NODE_3130_length_21399_cov_4.450900_1	bla	subclass B1 metallo-beta-lactamase	core	AMR	AMR	BETA-LACTAM	BETA-LACTAM	HMM	200	241	81.33	56.12	196	WP_148044405.1	subclass B1 metallo-beta-lactamase	NF033088.2	subclass B1 metallo-beta-lactamase	antibiotic inactivation	21399	cellular organisms; Bacteria; FCB group; Bacteroidetes/Chlorobi group; Bacteroidetes;	4.4509	0.0901045	6.08e-06
NODE_294578_length_1598_cov_2.540506_2	bla	BlaB/IND/MUS family subclass B1 metallo-beta-lactamase	core	AMR	AMR	BETA-LACTAM	BETA-LACTAM	HMM	251	241	98.76	55.83	240	WP_148044405.1	BlaB/IND/MUS family subclass B1 metallo-beta-lactamase	NF012146.1	BlaB/IND/MUS family subclass B1 metallo-beta-lactamase	antibiotic inactivation	1598	cellular organisms; Bacteria; FCB group; Bacteroidetes/Chlorobi group; Bacteroidetes; unclassified Bacteroidetes;	2.54051	0.0514347	8.87e-06
NODE_155038_length_2322_cov_3.246140_1	bla	BlaB/IND/MUS family subclass B1 metallo-beta-lactamase	core	AMR	AMR	BETA-LACTAM	BETA-LACTAM	HMM	250	241	100	51.24	242	WP_148044405.1	BlaB/IND/MUS family subclass B1 metallo-beta-lactamase	NF012146.1	BlaB/IND/MUS family subclass B1 metallo-beta-lactamase	antibiotic inactivation	2322	cellular organisms; Bacteria; FCB group; Bacteroidetes/Chlorobi group; Bacteroidetes; Chitinophagia; Chitinophagales; Chitinophagaceae; Lacibacter; unclassified Lacibacter; Lacibacter sp. S13-6-6;	3.24614	0.0657221	9.27e-06
NODE_205005_length_1974_cov_2.923919_1	arr	NAD()--rifampin ADP-ribosyltransferase	core	AMR	AMR	RIFAMYCIN	RIFAMYCIN	HMM	130	137	93.43	61.72	128	WP_012695486.1	NAD()--rifampin ADP-ribosyltransferase	NF033144.1	NAD()--rifampin ADP-ribosyltransferase	antibiotic inactivation	1974	cellular organisms; Bacteria; FCB group; Bacteroidetes/Chlorobi group; Bacteroidetes; Flavobacteriia; Flavobacteriales; Flavobacteriaceae; Sinomicrobium; unclassified Sinomicrobium;	2.92392	0.0591907	4.41e-06
NODE_263889_length_1703_cov_2.686893_1	bla	subclass B1 metallo-beta-lactamase	core	AMR	AMR	BETA-LACTAM	BETA-LACTAM	HMM	238	249	96.79	41.32	242	WP_041258349.1	subclass B1 metallo-beta-lactamase	NF033088.2	subclass B1 metallo-beta-lactamase	antibiotic inactivation	1703	cellular organisms; Bacteria; FCB group; Bacteroidetes/Chlorobi group; Bacteroidetes; Cytophagia; Cytophagales; Hymenobacteraceae; Pontibacter;	2.68689	0.0543915	7.18e-06
NODE_46245_length_4667_cov_3.956418_1	abc-f	ABC-F type ribosomal protection protein	core	AMR	AMR	MACROLIDE	MACROLIDE	HMM	627	655	89.31	34.59	610	WP_063854496.1	ABC-F type ribosomal protection protein	NF000355.3	ABC-F type ribosomal protection protein	antibiotic target protection	4667	cellular organisms; Bacteria; Terrabacteria group; Firmicutes; Bacilli; Bacillales; Bacillaceae; Bacillus;	3.95642	0.0800978	2.93e-05
NODE_152496_length_2344_cov_3.653124_3	bla2	BcII family subclass B1 metallo-beta-lactamase	core	AMR	AMR	BETA-LACTAM	CARBAPENEM	BLASTP	258	257	100	94.16	257	WP_063839879.1	BcII family subclass B1 metallo-beta-lactamase	NF033095.1	BcII family subclass B1 metallo-beta-lactamase	antibiotic inactivation	2344	cellular organisms; Bacteria; Terrabacteria group; Firmicutes; Bacilli; Bacillales; Bacillaceae; Bacillus;	3.65312	0.0739636	1.33e-05
NODE_90177_length_3174_cov_3.498237_3	bla	class A beta-lactamase	core	AMR	AMR	BETA-LACTAM	BETA-LACTAM	HMM	317	316	100	76.58	316	WP_000497840.1	class A beta-lactamase	NF012167.0	class A beta-lactamase	antibiotic inactivation	3174	cellular organisms; Bacteria; Terrabacteria group; Firmicutes; Bacilli; Bacillales; Bacillaceae; Bacillus;	3.49824	0.0708192	1.32e-05
NODE_36257_length_5374_cov_3.492010_8	fosB	FosB/FosD family fosfomycin resistance bacillithiol transferase	core	AMR	AMR	FOSFOMYCIN	FOSFOMYCIN	PARTIALP	120	138	86.23	98.32	119	WP_000943763.1	fosfomycin resistance bacillithiol transferase FosBx1	NA	NA	antibiotic inactivation	5374	cellular organisms; Bacteria; Terrabacteria group; Firmicutes; Bacilli; Bacillales; Bacillaceae; Bacillus;	3.49201	0.0706979	5.09e-06
NODE_116575_length_2737_cov_3.371738_2	bla	class A beta-lactamase Bla1	core	AMR	AMR	BETA-LACTAM	BETA-LACTAM	BLASTP	309	306	100	96.73	306	WP_063842248.1	class A beta-lactamase Bla1	NF033096.1	class A beta-lactamase Bla1	antibiotic inactivation	2737	cellular organisms; Bacteria; Terrabacteria group; Firmicutes; Bacilli; Bacillales; Bacillaceae; Bacillus;	3.37174	0.0682596	1.28e-05
NODE_61634_length_3952_cov_3.281242_2	vat	Vat family streptogramin A O-acetyltransferase	core	AMR	AMR	STREPTOGRAMIN	STREPTOGRAMIN	HMM	211	216	95.83	67.79	208	WP_063856935.1	Vat family streptogramin A O-acetyltransferase	NF000311.1	Vat family streptogramin A O-acetyltransferase	antibiotic inactivation	3952	cellular organisms; Bacteria; Terrabacteria group; Firmicutes; Bacilli; Bacillales; Bacillaceae; Bacillus;	3.28124	0.0664282	8.14e-06
NODE_142204_length_2441_cov_3.158424_2	abc-f	ABC-F type ribosomal protection protein	core	AMR	AMR	MACROLIDE	MACROLIDE	HMM	543	547	98.72	66.97	542	WP_003234144.1	ABC-F type ribosomal protection protein	NF000355.3	ABC-F type ribosomal protection protein	antibiotic target protection	2441	cellular organisms; Bacteria; Terrabacteria group; Firmicutes; Bacilli; Bacillales; Bacillaceae; Bacillus;	3.15842	0.0639458	2.17e-05
NODE_5461_length_15690_cov_4.958363_1	bla	BlaB/IND/MUS family subclass B1 metallo-beta-lactamase	core	AMR	AMR	BETA-LACTAM	BETA-LACTAM	HMM	267	248	92.34	53.28	229	WP_012025466.1	BlaB/IND/MUS family subclass B1 metallo-beta-lactamase	NF012146.1	BlaB/IND/MUS family subclass B1 metallo-beta-lactamase	antibiotic inactivation	15690	cellular organisms; Bacteria; FCB group; Bacteroidetes/Chlorobi group; Bacteroidetes; Sphingobacteriia; Sphingobacteriales; Sphingobacteriaceae; Pedobacter; unclassified Pedobacter; Pedobacter sp.;	4.95836	0.100387	1.21e-05
NODE_85284_length_3278_cov_3.697797_5	bla	subclass B1 metallo-beta-lactamase	core	AMR	AMR	BETA-LACTAM	BETA-LACTAM	HMM	177	250	67.6	54.44	169	WP_262697127.1	subclass B1 metallo-beta-lactamase	NF033088.2	subclass B1 metallo-beta-lactamase	antibiotic inactivation	3278	cellular organisms; Bacteria; Proteobacteria;	3.6978	0.0748572	5.69e-06
NODE_92847_length_3121_cov_4.263862_2	bla	subclass B1 metallo-beta-lactamase	core	AMR	AMR	BETA-LACTAM	BETA-LACTAM	HMM	238	249	95.98	40.42	240	WP_041258349.1	subclass B1 metallo-beta-lactamase	NF033088.2	subclass B1 metallo-beta-lactamase	antibiotic inactivation	3121	cellular organisms; Bacteria; FCB group; Bacteroidetes/Chlorobi group; unclassified Bacteroidetes/Chlorobi group; bacterium 336/3;	4.26386	0.0863203	1.88e-05
NODE_22365_length_7072_cov_30.559926_2	tmexC	multidrug efflux RND transporter periplasmic adaptor subunit TMexC	core	AMR	AMR	TETRACYCLINE	TIGECYCLINE	BLASTP	388	387	100	98.71	387	WP_034039546.1	multidrug efflux RND transporter periplasmic adaptor subunit TMexC3	NA	NA	antibiotic efflux	7072	cellular organisms; Bacteria; Proteobacteria; Gammaproteobacteria; Pseudomonadales; Pseudomonadaceae; Pseudomonas;	30.5599	0.618695	0.000134126
NODE_22365_length_7072_cov_30.559926_3	tmexD	multidrug efflux RND transporter permease subunit TMexD2	core	AMR	AMR	TETRACYCLINE	TIGECYCLINE	EXACTP	1045	1044	100	100	1044	WP_027591160.1	multidrug efflux RND transporter permease subunit TMexD2	NA	NA	antibiotic efflux	7072	cellular organisms; Bacteria; Proteobacteria; Gammaproteobacteria;	30.5599	0.618695	0.000425188
NODE_22365_length_7072_cov_30.559926_4	toprJ	multidrug efflux transporter outer membrane subunit TOprJ1	core	AMR	AMR	TETRACYCLINE	TIGECYCLINE	EXACTP	478	477	100	100	477	WP_003152694.1	multidrug efflux transporter outer membrane subunit TOprJ1	NA	NA	antibiotic efflux	7072	cellular organisms; Bacteria;	30.5599	0.618695	0.000142866
NODE_64814_length_3840_cov_19.214795_3	tet(A)	tetracycline efflux MFS transporter Tet(A)	core	AMR	AMR	TETRACYCLINE	TETRACYCLINE	EXACTP	400	399	100	100	399	WP_000804064.1	tetracycline efflux MFS transporter Tet(A)	NF012193.0	tetracycline efflux MFS transporter Tet(A)	antibiotic efflux	3840	cellular organisms; Bacteria;	19.2148	0.389004	0.000120897
NODE_12818_length_9677_cov_4.876949_7	bla	BlaB/IND/MUS family subclass B1 metallo-beta-lactamase	core	AMR	AMR	BETA-LACTAM	BETA-LACTAM	HMM	267	241	100	45.85	253	WP_148044405.1	BlaB/IND/MUS family subclass B1 metallo-beta-lactamase	NF012146.1	BlaB/IND/MUS family subclass B1 metallo-beta-lactamase	antibiotic inactivation	9677	cellular organisms; Bacteria; FCB group; Bacteroidetes/Chlorobi group; Bacteroidetes; Sphingobacteriia; Sphingobacteriales; Sphingobacteriaceae; Solitalea; Solitalea longa;	4.87695	0.0987321	1.04e-05
NODE_109279_length_2841_cov_2.759871_3	catA	type A chloramphenicol O-acetyltransferase	core	AMR	AMR	PHENICOL	CHLORAMPHENICOL	HMM	241	220	97.73	71.63	215	WP_063843212.1	type A chloramphenicol O-acetyltransferase	NF000491.1	type A chloramphenicol O-acetyltransferase	antibiotic inactivation	2841	cellular organisms; Bacteria; Terrabacteria group; Actinobacteria; Actinomycetia; Micrococcales; Microbacteriaceae; Leucobacter; unclassified Leucobacter; Leucobacter sp. G161;	2.75987	0.0558699	1.08e-05
NODE_22968_length_6958_cov_4.381573_1	bla	subclass B3 metallo-beta-lactamase	core	AMR	AMR	BETA-LACTAM	BETA-LACTAM	HMM	355	287	94.77	58.46	272	WP_173179784.1	subclass B3 metallo-beta-lactamase	NF033105.1	subclass B3 metallo-beta-lactamase	antibiotic inactivation	6958	cellular organisms; Bacteria; Proteobacteria; Betaproteobacteria; Burkholderiales; Comamonadaceae; Rhodoferax; Rhodoferax fermentans;	4.38157	0.0887033	1.46e-05
NODE_144570_length_2418_cov_3.433771_2	bla	class A beta-lactamase	core	AMR	AMR	BETA-LACTAM	BETA-LACTAM	HMM	294	293	100	68.6	293	WP_011270171.1	class A beta-lactamase	NF033103.1	class A beta-lactamase	antibiotic inactivation	2418	cellular organisms; Bacteria; Proteobacteria; Alphaproteobacteria; Hyphomicrobiales; Aurantimonadaceae; Aurantimonas; unclassified Aurantimonas; Aurantimonas sp. 22II-16-19i;	3.43377	0.0695174	1.46e-05
NODE_51342_length_4395_cov_2.999309_2	blaOXA	class D beta-lactamase	core	AMR	AMR	BETA-LACTAM	BETA-LACTAM	HMM	266	275	92.73	63.53	255	WP_063864223.1	class D beta-lactamase	NF012161.0	class D beta-lactamase	antibiotic inactivation	4395	cellular organisms; Bacteria; Proteobacteria; Gammaproteobacteria; Alteromonadales; Shewanellaceae; Shewanella; unclassified Shewanella; Shewanella sp. Isolate13;	2.99931	0.0607243	9.53e-06
NODE_121765_length_2670_cov_2.943786_2	bla	class A beta-lactamase	core	AMR	AMR	BETA-LACTAM	BETA-LACTAM	HMM	211	305	72.13	50.9	222	WP_010926363.1	class A beta-lactamase	NF033103.1	class A beta-lactamase	antibiotic inactivation	2670	cellular organisms; Bacteria; Proteobacteria; Betaproteobacteria; Burkholderiales; Comamonadaceae; Acidovorax; unclassified Acidovorax; Acidovorax sp. HDW3;	2.94379	0.0595989	6.98e-06
NODE_1099_length_37005_cov_7.923356_21	blaOXA	class D beta-lactamase	core	AMR	AMR	BETA-LACTAM	BETA-LACTAM	HMM	277	289	74.05	48.61	216	WP_075071939.1	class D beta-lactamase	NF012161.0	class D beta-lactamase	antibiotic inactivation	37005	cellular organisms; Bacteria; environmental samples; uncultured bacterium;	7.92336	0.160405	3.79e-05
NODE_36691_length_5336_cov_6.118159_3	blaOXA	class D beta-lactamase	core	AMR	AMR	BETA-LACTAM	BETA-LACTAM	HMM	256	289	83.39	50.82	244	WP_075071939.1	class D beta-lactamase	NF012161.0	class D beta-lactamase	antibiotic inactivation	5336	cellular organisms; Bacteria; FCB group; Bacteroidetes/Chlorobi group; Bacteroidetes; Sphingobacteriia; Sphingobacteriales; Sphingobacteriaceae; Pedobacter; unclassified Pedobacter; Pedobacter sp.;	6.11816	0.123865	1.89e-05
NODE_519_length_52927_cov_7.136386_14	bla	class A beta-lactamase	core	AMR	AMR	BETA-LACTAM	BETA-LACTAM	HMM	304	313	90.1	46.85	286	WP_063857834.1	class A beta-lactamase	NF033103.1	class A beta-lactamase	antibiotic inactivation	52927	cellular organisms; Bacteria; Proteobacteria; Gammaproteobacteria; Alteromonadales; Alteromonadaceae; Paraglaciecola; Paraglaciecola arctica;	7.13639	0.144474	2.72e-05
NODE_4976_length_16522_cov_5.896642_8	bla	subclass B3 metallo-beta-lactamase	core	AMR	AMR	BETA-LACTAM	BETA-LACTAM	HMM	359	303	92.08	45.52	279	WP_063857820.1	subclass B3 metallo-beta-lactamase	NF033105.1	subclass B3 metallo-beta-lactamase	antibiotic inactivation	16522	cellular organisms; Bacteria; Proteobacteria; Betaproteobacteria; Burkholderiales; Oxalobacteraceae; Undibacterium;	5.89664	0.119374	2.41e-05
NODE_8645_length_12148_cov_5.726784_1	vat	Vat family streptogramin A O-acetyltransferase	core	AMR	AMR	STREPTOGRAMIN	STREPTOGRAMIN	HMM	211	221	94.12	67.31	208	WP_005164767.1	Vat family streptogramin A O-acetyltransferase	NF000311.1	Vat family streptogramin A O-acetyltransferase	antibiotic inactivation	12148	cellular organisms; Bacteria; Proteobacteria; Betaproteobacteria; Burkholderiales; Oxalobacteraceae; Undibacterium; Undibacterium seohonense;	5.72678	0.115943	1.17e-05
NODE_110577_length_2822_cov_3.158656_2	bla	class A beta-lactamase	core	AMR	AMR	BETA-LACTAM	BETA-LACTAM	HMM	285	297	86.2	49.22	256	WP_068885073.1	class A beta-lactamase	NF033103.1	class A beta-lactamase	antibiotic inactivation	2822	cellular organisms; Bacteria; Proteobacteria; Alphaproteobacteria; Hyphomicrobiales; Rhizobiaceae; Rhizobium/Agrobacterium group; Agrobacterium; unclassified Agrobacterium; Agrobacterium sp. a22-2;	3.15866	0.0639458	1.18e-05
NODE_50593_length_4431_cov_6.970750_5	bla	subclass B3 metallo-beta-lactamase	core	AMR	AMR	BETA-LACTAM	BETA-LACTAM	HMM	310	285	96.14	47.14	280	WP_063864745.1	subclass B3 metallo-beta-lactamase	NF033105.1	subclass B3 metallo-beta-lactamase	antibiotic inactivation	4431	cellular organisms; Bacteria; Proteobacteria; Alphaproteobacteria; Sphingomonadales; Sphingomonadaceae; Aquisediminimonas; Aquisediminimonas profunda;	6.97075	0.14112	2.93e-05
NODE_30089_length_5969_cov_3.491207_5	blaOXA	class D beta-lactamase	core	AMR	AMR	BETA-LACTAM	BETA-LACTAM	HMM	278	289	84.08	46.03	252	WP_075071939.1	class D beta-lactamase	NF012161.0	class D beta-lactamase	antibiotic inactivation	5969	cellular organisms; Bacteria; FCB group; Bacteroidetes/Chlorobi group; Bacteroidetes; unclassified Bacteroidetes; Bacteroidetes bacterium GWF2_41_31;	3.49121	0.0706758	1.17e-05
NODE_233332_length_1829_cov_2247.885006_2	ampC	class C beta-lactamase	core	AMR	AMR	BETA-LACTAM	BETA-LACTAM	HMM	388	397	97.48	46.91	388	WP_204378709.1	class C beta-lactamase	NF033085.1	class C beta-lactamase	antibiotic inactivation	1829	cellular organisms; Bacteria; Proteobacteria; Betaproteobacteria; Rhodocyclales; Zoogloeaceae; Thauera; Thauera humireducens;	2247.89	45.5089	0.00993858
NODE_346303_length_1452_cov_240.831782_1	sul1	sulfonamide-resistant dihydropteroate synthase Sul1	core	AMR	AMR	SULFONAMIDE	SULFONAMIDE	BLASTP	279	279	99.64	100	278	WP_000259031.1	sulfonamide-resistant dihydropteroate synthase Sul1	NF000294.1	sulfonamide-resistant dihydropteroate synthase Sul1	antibiotic target replacement	1452	cellular organisms; Bacteria;	240.832	4.87568	0.000769618
NODE_85900_length_3264_cov_171.172328_5	bla	class A beta-lactamase	core	AMR	AMR	BETA-LACTAM	BETA-LACTAM	EXACTP	296	293	100	100	293	WP_011270171.1	class A beta-lactamase	NF033103.1	class A beta-lactamase	antibiotic inactivation	3264	cellular organisms; Bacteria; Proteobacteria; Gammaproteobacteria;	171.172	3.46542	0.000525957
NODE_2324209_length_447_cov_130.823980_1	qacE	quaternary ammonium compound efflux SMR transporter QacE	core	STRESS	BIOCIDE	QUATERNARY AMMONIUM	QUATERNARY AMMONIUM	BLASTP	112	115	97.39	100	112	WP_000679427.1	quaternary ammonium compound efflux SMR transporter QacE delta 1	NF000276.2	quaternary ammonium compound efflux SMR transporter QacE	antibiotic efflux	447	cellular organisms; Bacteria;	130.824	2.64856	0.000149313
NODE_363718_length_1411_cov_121.991888_2	sul2	sulfonamide-resistant dihydropteroate synthase Sul2	core	AMR	AMR	SULFONAMIDE	SULFONAMIDE	EXACTP	272	271	100	100	271	WP_001043260.1	sulfonamide-resistant dihydropteroate synthase Sul2	NF000295.1	sulfonamide-resistant dihydropteroate synthase Sul2	antibiotic target replacement	1411	cellular organisms; Bacteria;	121.992	2.46975	0.00042655
NODE_185342_length_2092_cov_67.440353_1	msr(E)	ABC-F type ribosomal protection protein Msr(E)	core	AMR	AMR	MACROLIDE	MACROLIDE	EXACTP	492	491	100	100	491	WP_000052512.1	ABC-F type ribosomal protection protein Msr(E)	NF000168.1	Msr family ABC-F type ribosomal protection protein	antibiotic target protection	2092	cellular organisms; Bacteria; Proteobacteria; Gammaproteobacteria; Pseudomonadales; Pseudomonadaceae; Pseudomonas; Pseudomonas aeruginosa group; Pseudomonas aeruginosa;	67.4403	1.36535	0.000414633
NODE_124109_length_2639_cov_64.334752_3	aph(3'')-Ib	aminoglycoside O-phosphotransferase APH(3'')-Ib	core	AMR	AMR	AMINOGLYCOSIDE	STREPTOMYCIN	EXACTP	268	267	100	100	267	WP_001082319.1	aminoglycoside O-phosphotransferase APH(3'')-Ib	NF032895.1	aminoglycoside O-phosphotransferase APH(3'')-Ib	antibiotic inactivation	2639	cellular organisms; Bacteria;	64.3347	1.30247	0.000195344
NODE_124109_length_2639_cov_64.334752_4	aph(6)-Id	aminoglycoside O-phosphotransferase APH(6)-Id	core	AMR	AMR	AMINOGLYCOSIDE	STREPTOMYCIN	EXACTP	279	278	100	100	278	WP_000480968.1	aminoglycoside O-phosphotransferase APH(6)-Id	NF012171.0	APH(6)-I family aminoglycoside O-phosphotransferase	antibiotic inactivation	2639	cellular organisms; Bacteria; Proteobacteria;	64.3347	1.30247	0.000216624
NODE_941848_length_797_cov_60.343666_1	mph(E)	Mph(E) family macrolide 2'-phosphotransferase	core	AMR	AMR	MACROLIDE	MACROLIDE	PARTIALP	258	294	87.41	100	257	WP_000155092.1	Mph(E) family macrolide 2'-phosphotransferase	NA	NA	antibiotic inactivation	797	cellular organisms; Bacteria; Proteobacteria; Gammaproteobacteria;	60.3437	1.22167	0.000166403
NODE_557582_length_1094_cov_34.042348_1	bla	class A beta-lactamase	core	AMR	AMR	BETA-LACTAM	BETA-LACTAM	HMM	294	312	91.99	46.88	288	WP_027789588.1	class A beta-lactamase	NF033103.1	class A beta-lactamase	antibiotic inactivation	1094	cellular organisms; Bacteria; environmental samples; uncultured bacterium;	34.0423	0.689194	0.000113854
NODE_860227_length_842_cov_32.092757_1	blaOXA	OXA-10 family class D beta-lactamase	core	AMR	AMR	BETA-LACTAM	BETA-LACTAM	BLASTP	247	266	92.48	100	246	WP_000846390.1	oxacillin-hydrolyzing class D beta-lactamase OXA-10	NA	NA	antibiotic inactivation	842	cellular organisms; Bacteria;	32.0928	0.649719	9.82e-05
NODE_545019_length_1109_cov_30.772296_2	qac	Qac-pB8 family quaternary ammonium compound efflux SMR transporter	core	STRESS	BIOCIDE	QUATERNARY AMMONIUM	QUATERNARY AMMONIUM	BLASTP	111	110	100	99.09	110	WP_011342944.1	Qac-pB8 family quaternary ammonium compound efflux SMR transporter	NF000148.1	Qac-pB8 family quaternary ammonium compound efflux SMR transporter	antibiotic efflux	1109	cellular organisms; Bacteria;	30.7723	0.622987	4.84e-05
NODE_18063_length_7992_cov_27.601613_13	erm(B)	23S rRNA (adenine(2058)-N(6))-methyltransferase Erm(B)	core	AMR	AMR	MACROLIDE	MACROLIDE	BLASTP	246	245	100	99.59	245	WP_001038790.1	23S rRNA (adenine(2058)-N(6))-methyltransferase Erm(B)	NF012220.1	23S rRNA (adenine(2058)-N(6))-methyltransferase Erm(B)	antibiotic target alteration	7992	cellular organisms; Bacteria; Terrabacteria group; Firmicutes; Bacilli; Lactobacillales; Streptococcaceae;	27.6016	0.558798	0.00010031
NODE_18063_length_7992_cov_27.601613_4	erm(B)	23S rRNA (adenine(2058)-N(6))-methyltransferase Erm(B)	core	AMR	AMR	MACROLIDE	MACROLIDE	BLASTP	246	245	100	99.59	245	WP_001038790.1	23S rRNA (adenine(2058)-N(6))-methyltransferase Erm(B)	NF012220.1	23S rRNA (adenine(2058)-N(6))-methyltransferase Erm(B)	antibiotic target alteration	7992	cellular organisms; Bacteria; Terrabacteria group; Firmicutes; Bacilli; Lactobacillales; Streptococcaceae;	27.6016	0.558798	9.93e-05
NODE_324022_length_1510_cov_23.433677_1	erm	23S ribosomal RNA methyltransferase Erm	core	AMR	AMR	MACROLIDE	MACROLIDE	HMM	295	279	93.91	43.64	275	WP_063844861.1	23S ribosomal RNA methyltransferase Erm	NF000499.1	23S ribosomal RNA methyltransferase Erm	antibiotic target alteration	1510	cellular organisms; Bacteria; Proteobacteria;	23.4337	0.474419	8.25e-05
NODE_719524_length_938_cov_22.172140_1	blaVEB	extended-spectrum class A beta-lactamase VEB-9	core	AMR	AMR	BETA-LACTAM	CEPHALOSPORIN	EXACTP	300	299	100	100	299	WP_032494864.1	extended-spectrum class A beta-lactamase VEB-9	NF000390.2	VEB family extended-spectrum class A beta-lactamase	antibiotic inactivation	938	cellular organisms; Bacteria;	22.1721	0.448879	7.24e-05
NODE_550075_length_1103_cov_21.937023_2	blaOXA	class D beta-lactamase	core	AMR	AMR	BETA-LACTAM	BETA-LACTAM	HMM	265	260	94.62	56.1	246	WP_032488481.1	class D beta-lactamase	NF012161.0	class D beta-lactamase	antibiotic inactivation	1103	cellular organisms; Bacteria; Proteobacteria; Betaproteobacteria; Rhodocyclales; Zoogloeaceae; Zoogloea; unclassified Zoogloea; Zoogloea sp. 1C4;	21.937	0.444124	6.89e-05
NODE_308954_length_1553_cov_21.689586_2	cmlA5	chloramphenicol efflux MFS transporter CmlA5	core	AMR	AMR	PHENICOL	CHLORAMPHENICOL	EXACTP	420	419	100	100	419	WP_012300772.1	chloramphenicol efflux MFS transporter CmlA5	NF000509.1	CmlA family chloramphenicol efflux MFS transporter	antibiotic efflux	1553	cellular organisms; Bacteria;	21.6896	0.439115	0.000106944
NODE_476266_length_1202_cov_21.206626_1	msr(D)	ABC-F type ribosomal protection protein Msr(D)	core	AMR	AMR	MACROLIDE	ERYTHROMYCIN	PARTIALP	372	487	76.39	96.77	372	WP_000420313.1	ABC-F type ribosomal protection protein Msr(D)	NA	NA	antibiotic target protection	1202	cellular organisms; Bacteria;	21.2066	0.429329	9.33e-05
NODE_245079_length_1777_cov_18.509292_1	tet(W)	tetracycline resistance ribosomal protection protein Tet(W)	core	AMR	AMR	TETRACYCLINE	TETRACYCLINE	BLASTP	592	639	92.64	100	592	WP_002586627.1	tetracycline resistance ribosomal protection protein Tet(W)	NF033148.1	TetM/TetW/TetO/TetS family tetracycline resistance ribosomal protection protein	antibiotic target protection	1777	cellular organisms; Bacteria;	18.5093	0.374727	0.000120833
NODE_759441_length_908_cov_18.495897_1	aadA2	ANT(3'')-Ia family aminoglycoside nucleotidyltransferase AadA2	core	AMR	AMR	AMINOGLYCOSIDE	STREPTOMYCIN	EXACTP	267	263	100	100	263	WP_001261740.1	ANT(3'')-Ia family aminoglycoside nucleotidyltransferase AadA2	NF012157.0	ANT(3'')-I family aminoglycoside nucleotidyltransferase	antibiotic inactivation	908	cellular organisms; Bacteria;	18.4959	0.374452	6.01e-05
NODE_649491_length_998_cov_17.041357_1	aadA5	ANT(3'')-Ia family aminoglycoside nucleotidyltransferase AadA5	core	AMR	AMR	AMINOGLYCOSIDE	STREPTOMYCIN	EXACTP	282	262	100	100	262	WP_000503573.1	ANT(3'')-Ia family aminoglycoside nucleotidyltransferase AadA5	NF012157.0	ANT(3'')-I family aminoglycoside nucleotidyltransferase	antibiotic inactivation	998	cellular organisms; Bacteria; Proteobacteria; Gammaproteobacteria; Enterobacterales; Enterobacteriaceae; Escherichia; Escherichia coli;	17.0414	0.345005	5.27e-05
NODE_1916238_length_509_cov_16.718062_1	qacF	quaternary ammonium compound efflux SMR transporter QacF	core	STRESS	BIOCIDE	QUATERNARY AMMONIUM	QUATERNARY AMMONIUM	EXACTP	111	110	100	100	110	WP_043876060.1	quaternary ammonium compound efflux SMR transporter QacF	NF000067.2	QacF/QacL family quaternary ammonium compound efflux SMR transporter	antibiotic efflux	509	cellular organisms; Bacteria;	16.7181	0.338463	2.26e-05
NODE_665718_length_983_cov_14.855603_1	erm	23S ribosomal RNA methyltransferase Erm	core	AMR	AMR	MACROLIDE	MACROLIDE	HMM	273	284	100	53.87	284	WP_011152925.1	23S ribosomal RNA methyltransferase Erm	NF000499.1	23S ribosomal RNA methyltransferase Erm	antibiotic target alteration	983	cellular organisms; Bacteria; Terrabacteria group; Actinobacteria; Actinomycetia; Micrococcales; Intrasporangiaceae;	14.8556	0.300753	4.34e-05
NODE_126426_length_2612_cov_14.302307_2	tet(E)	tetracycline efflux MFS transporter Tet(E)	core	AMR	AMR	TETRACYCLINE	TETRACYCLINE	EXACTP	406	405	100	100	405	WP_011899270.1	tetracycline efflux MFS transporter Tet(E)	NF012187.0	tetracycline efflux MFS transporter Tet(E)	antibiotic efflux	2612	cellular organisms; Bacteria;	14.3023	0.289555	6.08e-05
NODE_613400_length_1033_cov_13.548057_1	aadS	aminoglycoside 6-adenylyltransferase AadS	core	AMR	AMR	AMINOGLYCOSIDE	STREPTOMYCIN	EXACTP	299	287	100	100	287	WP_003013318.1	aminoglycoside 6-adenylyltransferase AadS	NF033387.1	AadS family aminoglycoside 6-adenylyltransferase	antibiotic inactivation	1033	cellular organisms; Bacteria;	13.5481	0.274285	4.12e-05
NODE_2124577_length_475_cov_12.390476_1	qacL	quaternary ammonium compound efflux SMR transporter QacL	core	STRESS	BIOCIDE	QUATERNARY AMMONIUM	QUATERNARY AMMONIUM	EXACTP	111	110	100	100	110	WP_000800531.1	quaternary ammonium compound efflux SMR transporter QacL	NF000067.2	QacF/QacL family quaternary ammonium compound efflux SMR transporter	antibiotic efflux	475	cellular organisms; Bacteria;	12.3905	0.250852	4.79e-06
NODE_119856_length_2693_cov_11.954890_4	blaNPS	oxacillin-hydrolyzing class D beta-lactamase NPS-1	core	AMR	AMR	BETA-LACTAM	BETA-LACTAM	EXACTP	261	260	100	100	260	WP_011013281.1	oxacillin-hydrolyzing class D beta-lactamase NPS-1	NF012161.0	class D beta-lactamase	antibiotic inactivation	2693	cellular organisms; Bacteria;	11.9549	0.242026	2.09e-05
NODE_415234_length_1304_cov_11.908727_2	arr	NAD()--rifampin ADP-ribosyltransferase	core	AMR	AMR	RIFAMYCIN	RIFAMYCIN	HMM	144	137	97.08	58.65	133	WP_012695486.1	NAD()--rifampin ADP-ribosyltransferase	NF033144.1	NAD()--rifampin ADP-ribosyltransferase	antibiotic inactivation	1304	cellular organisms; Bacteria; FCB group; Bacteroidetes/Chlorobi group; Bacteroidetes; Sphingobacteriia; Sphingobacteriales; Sphingobacteriaceae; Pedobacter; unclassified Pedobacter; Pedobacter sp. ASV28;	11.9087	0.241099	2.25e-05
NODE_160284_length_2277_cov_11.638164_2	aadS	AadS family aminoglycoside 6-adenylyltransferase	core	AMR	AMR	AMINOGLYCOSIDE	STREPTOMYCIN	HMM	287	287	99.65	67.83	286	WP_003013318.1	AadS family aminoglycoside 6-adenylyltransferase	NF033387.1	AadS family aminoglycoside 6-adenylyltransferase	antibiotic inactivation	2277	cellular organisms; Bacteria; FCB group; Bacteroidetes/Chlorobi group; Bacteroidetes;	11.6382	0.235615	7.19e-05
NODE_911539_length_813_cov_11.321900_1	catB3	type B-3 chloramphenicol O-acetyltransferase CatB3	core	AMR	AMR	PHENICOL	CHLORAMPHENICOL	BLASTP	211	210	100	98.1	210	WP_071846207.1	type B-3 chloramphenicol O-acetyltransferase CatB3	NF000490.1	type B chloramphenicol O-acetyltransferase	antibiotic inactivation	813	cellular organisms; Bacteria; Proteobacteria; Gammaproteobacteria;	11.3219	0.229216	2.5e-05
NODE_977494_length_779_cov_11.203039_1	ant(2'')-Ia	aminoglycoside nucleotidyltransferase ANT(2'')-Ia	core	AMR	AMR	AMINOGLYCOSIDE	GENTAMICIN/KANAMYCIN/TOBRAMYCIN	BLASTP	171	177	96.05	99.41	170	WP_000381802.1	aminoglycoside nucleotidyltransferase ANT(2'')-Ia	NF000064.3	aminoglycoside nucleotidyltransferase ANT(2'')-Ia	antibiotic inactivation	779	cellular organisms; Bacteria; Proteobacteria; Gammaproteobacteria; Vibrionales; Vibrionaceae; Vibrio; Vibrio harveyi group; Vibrio parahaemolyticus;	11.203	0.226811	1.85e-05
NODE_404290_length_1325_cov_10.370079_1	blaOXA	class D beta-lactamase	core	AMR	AMR	BETA-LACTAM	BETA-LACTAM	HMM	274	274	100	75.91	274	WP_000722315.1	class D beta-lactamase	NF000270.1	class D beta-lactamase	antibiotic inactivation	1325	cellular organisms; Bacteria; Proteobacteria; Betaproteobacteria;	10.3701	0.209942	3.82e-05
NODE_239998_length_1799_cov_9.780963_3	blaOXA	class D beta-lactamase	core	AMR	AMR	BETA-LACTAM	BETA-LACTAM	HMM	261	260	99.23	63.95	258	WP_032488481.1	class D beta-lactamase	NF012161.0	class D beta-lactamase	antibiotic inactivation	1799	cellular organisms; Bacteria; Proteobacteria; Gammaproteobacteria; Chromatiales; Chromatiaceae; Thiorhodococcus; Thiorhodococcus minor;	9.78096	0.198016	4.23e-05
NODE_311696_length_1545_cov_9.740940_1	mef(A)	macrolide efflux MFS transporter Mef(A)	core	AMR	AMR	MACROLIDE	ERYTHROMYCIN	BLASTP	406	405	100	97.28	405	WP_063853563.1	macrolide efflux MFS transporter Mef(A)	NF000245.1	macrolide efflux MFS transporter Mef(A)	antibiotic target protection	1545	cellular organisms; Bacteria; Terrabacteria group; Firmicutes;	9.74094	0.19721	4.75e-05
NODE_80022_length_3399_cov_9.442584_3	mph	Mph(E)/Mph(G) family macrolide 2'-phosphotransferase	core	AMR	AMR	MACROLIDE	MACROLIDE	HMM	296	294	100	75.51	294	WP_014386803.1	Mph(E)/Mph(G) family macrolide 2'-phosphotransferase	NF000241.1	Mph(E)/Mph(G) family macrolide 2'-phosphotransferase	antibiotic inactivation	3399	cellular organisms; Bacteria; FCB group; Bacteroidetes/Chlorobi group; Bacteroidetes; Bacteroidia; Marinilabiliales;	9.44258	0.191165	4.4e-05
NODE_627329_length_1019_cov_9.139004_1	dfrA14	trimethoprim-resistant dihydrofolate reductase DfrA14	core	AMR	AMR	TRIMETHOPRIM	TRIMETHOPRIM	EXACTP	161	157	100	100	157	WP_004201280.1	trimethoprim-resistant dihydrofolate reductase DfrA14	NF000330.1	trimethoprim-resistant dihydrofolate reductase DfrA	antibiotic target replacement	1019	cellular organisms; Bacteria;	9.139	0.185019	1.25e-05
NODE_167810_length_2217_cov_8.788622_3	aac(6')-Ib	AAC(6')-Ib family aminoglycoside 6'-N-acetyltransferase	core	AMR	AMR	AMINOGLYCOSIDE	GENTAMICIN	EXACTP	194	184	100	100	184	WP_022631510.1	AAC(6')-Ib family aminoglycoside 6'-N-acetyltransferase	NF033074.0	AAC(6')-Ib family aminoglycoside 6'-N-acetyltransferase	antibiotic inactivation	2217	cellular organisms; Bacteria; Proteobacteria; Gammaproteobacteria;	8.78862	0.177925	2.23e-05
NODE_167810_length_2217_cov_8.788622_2	qacL	quaternary ammonium compound efflux SMR transporter QacL	core	STRESS	BIOCIDE	QUATERNARY AMMONIUM	QUATERNARY AMMONIUM	EXACTP	111	110	100	100	110	WP_000800531.1	quaternary ammonium compound efflux SMR transporter QacL	NF000067.2	QacF/QacL family quaternary ammonium compound efflux SMR transporter	antibiotic efflux	2217	cellular organisms; Bacteria;	8.78862	0.177925	1.43e-05
NODE_167810_length_2217_cov_8.788622_1	qnrVC	quinolone resistance pentapeptide repeat protein QnrVC4	core	AMR	AMR	QUINOLONE	QUINOLONE	EXACTP	219	218	100	100	218	WP_000361704.1	quinolone resistance pentapeptide repeat protein QnrVC4	NF000421.1	QnrVC family quinolone resistance pentapeptide repeat protein	antibiotic target protection	2217	cellular organisms; Bacteria; Proteobacteria; Gammaproteobacteria;	8.78862	0.177925	1.66e-05
NODE_802608_length_878_cov_8.219927_2	bla	class A beta-lactamase	core	AMR	AMR	BETA-LACTAM	BETA-LACTAM	HMM	225	293	76.45	65.18	224	WP_011270171.1	class A beta-lactamase	NF033103.1	class A beta-lactamase	antibiotic inactivation	878	cellular organisms; Bacteria;	8.21993	0.166418	2.56e-05
NODE_698456_length_955_cov_8.056667_1	mph	Mph(E)/Mph(G) family macrolide 2'-phosphotransferase	core	AMR	AMR	MACROLIDE	MACROLIDE	HMM	277	294	93.88	88.04	276	WP_014386803.1	Mph(E)/Mph(G) family macrolide 2'-phosphotransferase	NF000241.1	Mph(E)/Mph(G) family macrolide 2'-phosphotransferase	antibiotic inactivation	955	cellular organisms; Bacteria; FCB group; Bacteroidetes/Chlorobi group; Bacteroidetes; Flavobacteriia; Flavobacteriales; Flavobacteriaceae; Flavobacterium; unclassified Flavobacterium; Flavobacterium sp.;	8.05667	0.163108	2.68e-05
NODE_645170_length_1002_cov_7.836325_1	blaOXA	class D beta-lactamase	core	AMR	AMR	BETA-LACTAM	BETA-LACTAM	BLASTP	290	266	100	99.62	266	WP_000586782.1	oxacillin-hydrolyzing class D beta-lactamase OXA-20	NF012161.0	class D beta-lactamase	antibiotic inactivation	1002	cellular organisms; Bacteria; Proteobacteria; Gammaproteobacteria;	7.83633	0.158651	2.37e-05
NODE_462669_length_1223_cov_7.590753_2	cfxA6	broad-spectrum class A beta-lactamase CfxA6	core	AMR	AMR	BETA-LACTAM	BETA-LACTAM	BLASTP	321	320	100	99.06	320	WP_117664257.1	broad-spectrum class A beta-lactamase CfxA6	NF033100.1	CfxA family broad-spectrum class A beta-lactamase	antibiotic inactivation	1223	cellular organisms; Bacteria; FCB group; Bacteroidetes/Chlorobi group; Bacteroidetes; Bacteroidia; Bacteroidales; Prevotellaceae; Prevotella; Prevotella copri;	7.59075	0.153675	2.46e-05
NODE_653801_length_994_cov_6.894569_1	erm(F)	23S rRNA (adenine(2058)-N(6))-methyltransferase Erm(F)	core	AMR	AMR	MACROLIDE	MACROLIDE	EXACTP	267	266	100	100	266	WP_002682030.1	23S rRNA (adenine(2058)-N(6))-methyltransferase Erm(F)	NF012223.0	23S rRNA (adenine(2058)-N(6))-methyltransferase Erm(F)	antibiotic target alteration	994	cellular organisms; Bacteria; FCB group; Bacteroidetes/Chlorobi group; Bacteroidetes; Bacteroidia; Bacteroidales;	6.89457	0.139586	2.22e-05
NODE_219351_length_1897_cov_6.812161_2	erm	23S ribosomal RNA methyltransferase Erm	core	AMR	AMR	MACROLIDE	MACROLIDE	HMM	270	322	77.33	53.78	251	WP_063844492.1	23S ribosomal RNA methyltransferase Erm	NF000499.1	23S ribosomal RNA methyltransferase Erm	antibiotic target alteration	1897	cellular organisms; Bacteria;	6.81216	0.137909	2.2e-05
NODE_637801_length_1009_cov_6.658281_1	mef(C)	macrolide efflux MFS transporter Mef(C)	core	AMR	AMR	MACROLIDE	MACROLIDE	PARTIALP	301	407	72.73	90.88	296	WP_014386804.1	macrolide efflux MFS transporter Mef(C)	NA	NA	antibiotic efflux	1009	cellular organisms; Bacteria;	6.65828	0.134798	2.21e-05
NODE_233556_length_1828_cov_6.614777_2	tet(G)	tetracycline efflux MFS transporter Tet(G)	core	AMR	AMR	TETRACYCLINE	TETRACYCLINE	PARTIALP	312	391	79.54	96.78	311	WP_063856077.1	tetracycline efflux MFS transporter Tet(G)	NA	NA	antibiotic efflux	1828	cellular organisms; Bacteria; Proteobacteria;	6.61478	0.133916	2.82e-05
NODE_612475_length_1034_cov_6.421859_2	blaOXA	OXA-46 family oxacillin-hydrolyzing class D beta-lactamase OXA-119	core	AMR	AMR	BETA-LACTAM	BETA-LACTAM	EXACTP	267	266	100	100	266	WP_032490445.1	OXA-46 family oxacillin-hydrolyzing class D beta-lactamase OXA-119	NF033104.0	OXA-46 family oxacillin-hydrolyzing class D beta-lactamase	antibiotic inactivation	1034	cellular organisms; Bacteria;	6.42186	0.13001	2.65e-05
NODE_475624_length_1203_cov_6.213415_2	aadA11	ANT(3'')-Ia family aminoglycoside nucleotidyltransferase AadA11	core	AMR	AMR	AMINOGLYCOSIDE	STREPTOMYCIN	BLASTP	286	281	100	99.64	281	WP_048608579.1	ANT(3'')-Ia family aminoglycoside nucleotidyltransferase AadA11	NF012157.0	ANT(3'')-I family aminoglycoside nucleotidyltransferase	antibiotic inactivation	1203	cellular organisms; Bacteria; Proteobacteria; Gammaproteobacteria; Enterobacterales; Enterobacteriaceae; Enterobacter; Enterobacter cloacae complex; Enterobacter kobei;	6.21342	0.125795	2.72e-05
NODE_232062_length_1835_cov_6.070787_1	lnu(C)	lincosamide nucleotidyltransferase Lnu(C)	core	AMR	AMR	LINCOSAMIDE	LINCOSAMIDE	BLASTP	165	164	100	98.17	164	WP_063851341.1	lincosamide nucleotidyltransferase Lnu(C)	NF000141.1	lincosamide nucleotidyltransferase Lnu(C)	antibiotic inactivation	1835	cellular organisms; Bacteria; Terrabacteria group; Firmicutes; Bacilli; Lactobacillales; Lactobacillaceae; Ligilactobacillus; Ligilactobacillus salivarius;	6.07079	0.122905	1.26e-05
NODE_951432_length_792_cov_5.926730_1	mef(A)	macrolide efflux MFS transporter Mef(A)	core	AMR	AMR	MACROLIDE	ERYTHROMYCIN	PARTIALP	236	405	57.28	95.26	232	WP_018374806.1	macrolide efflux MFS transporter Mef(A)	NA	NA	antibiotic target protection	792	cellular organisms; Bacteria;	5.92673	0.119992	1.74e-05
NODE_670262_length_979_cov_5.829004_1	mef(A)	macrolide efflux MFS transporter Mef(A)	core	AMR	AMR	MACROLIDE	ERYTHROMYCIN	PARTIALP	326	405	80.49	96.32	326	WP_024127829.1	macrolide efflux MFS transporter Mef(A)	NF000245.1	macrolide efflux MFS transporter Mef(A)	antibiotic target protection	979	cellular organisms; Bacteria; Terrabacteria group; Firmicutes; Bacilli;	5.829	0.118006	1.89e-05
NODE_1389008_length_627_cov_5.819930_1	qac	Qac family quaternary ammonium compound efflux SMR transporter	core	STRESS	BIOCIDE	QUATERNARY AMMONIUM	QUATERNARY AMMONIUM	HMM	111	110	100	90.91	110	WP_057094859.1	Qac family quaternary ammonium compound efflux SMR transporter	NF033137.0	Qac family quaternary ammonium compound efflux SMR transporter	antibiotic efflux	627	cellular organisms; Bacteria;	5.81993	0.11783	5.61e-06
NODE_90846_length_3160_cov_5.632206_1	tet(32)	tetracycline resistance ribosomal protection protein Tet(32)	core	AMR	AMR	TETRACYCLINE	TETRACYCLINE	BLASTP	640	639	100	99.37	639	WP_003505402.1	tetracycline resistance ribosomal protection protein Tet(32)	NF033148.1	TetM/TetW/TetO/TetS family tetracycline resistance ribosomal protection protein	antibiotic target protection	3160	cellular organisms; Bacteria;	5.63221	0.114024	5.05e-05
NODE_328793_length_1497_cov_5.458391_1	tet(40)	tetracycline efflux MFS transporter Tet(40)	core	AMR	AMR	TETRACYCLINE	TETRACYCLINE	BLASTP	407	406	100	99.51	406	WP_015573055.1	tetracycline efflux MFS transporter Tet(40)	NF000049.1	tetracycline efflux MFS transporter Tet(40)	antibiotic efflux	1497	cellular organisms; Bacteria;	5.45839	0.110504	2.92e-05
NODE_173161_length_2177_cov_5.389727_1	qnrS	quinolone resistance pentapeptide repeat protein QnrS2	core	AMR	AMR	QUINOLONE	QUINOLONE	EXACTP	219	218	100	100	218	WP_012537714.1	quinolone resistance pentapeptide repeat protein QnrS2	NF000056.3	QnrS family quinolone resistance pentapeptide repeat protein	antibiotic target protection	2177	cellular organisms; Bacteria;	5.38973	0.109114	1.24e-05
NODE_670281_length_979_cov_5.173160_1	blaOXA	oxacillin-hydrolyzing class D beta-lactamase OXA-2	core	AMR	AMR	BETA-LACTAM	BETA-LACTAM	EXACTP	299	275	100	100	275	WP_001007673.1	oxacillin-hydrolyzing class D beta-lactamase OXA-2	NF000267.2	OXA-2 family class D beta-lactamase	antibiotic inactivation	979	cellular organisms; Bacteria; environmental samples; uncultured bacterium;	5.17316	0.104734	1.87e-05
NODE_123439_length_2648_cov_5.170073_3	arr	NAD()--rifampin ADP-ribosyltransferase	core	AMR	AMR	RIFAMYCIN	RIFAMYCIN	HMM	145	137	94.89	64.62	130	WP_012695486.1	NAD()--rifampin ADP-ribosyltransferase	NF033144.1	NAD()--rifampin ADP-ribosyltransferase	antibiotic inactivation	2648	cellular organisms; Bacteria; FCB group; Bacteroidetes/Chlorobi group; Bacteroidetes; unclassified Bacteroidetes; Bacteroidetes bacterium;	5.17007	0.104668	1.03e-05
NODE_1350524_length_638_cov_5.152659_1	arr	NAD()--rifampin ADP-ribosyltransferase	core	AMR	AMR	RIFAMYCIN	RIFAMYCIN	HMM	176	143	100	58.5	147	WP_063842202.1	NAD()--rifampin ADP-ribosyltransferase	NF033144.1	NAD()--rifampin ADP-ribosyltransferase	antibiotic inactivation	638	cellular organisms; Bacteria; FCB group; Bacteroidetes/Chlorobi group; Bacteroidetes; Cytophagia; Cytophagales; Hymenobacteraceae; Hymenobacter; Hymenobacter guriensis;	5.15266	0.104315	1.15e-05
NODE_343595_length_1459_cov_5.057692_1	erm	23S ribosomal RNA methyltransferase Erm	core	AMR	AMR	MACROLIDE	MACROLIDE	HMM	267	266	100	68.8	266	WP_006745469.1	23S ribosomal RNA methyltransferase Erm	NF000499.1	23S ribosomal RNA methyltransferase Erm	antibiotic target alteration	1459	cellular organisms; Bacteria; FCB group; Bacteroidetes/Chlorobi group; Bacteroidetes;	5.05769	0.102395	2.05e-05
NODE_154878_length_2323_cov_4.989859_1	erm	23S ribosomal RNA methyltransferase Erm	core	AMR	AMR	MACROLIDE	MACROLIDE	HMM	296	301	95.02	39.02	287	WP_052259183.1	23S ribosomal RNA methyltransferase Erm	NF000499.1	23S ribosomal RNA methyltransferase Erm	antibiotic target alteration	2323	cellular organisms; Bacteria; Bacteria incertae sedis; Bacteria candidate phyla; Patescibacteria group; Microgenomates group; Candidatus Woesebacteria; Candidatus Woesebacteria bacterium GW2011_GWA2_40_7b;	4.98986	0.101016	1.9e-05
NODE_520314_length_1140_cov_4.811982_1	blaOXA	class D beta-lactamase	core	AMR	AMR	BETA-LACTAM	BETA-LACTAM	HMM	265	266	100	54.89	266	WP_014845076.1	class D beta-lactamase	NF000270.1	class D beta-lactamase	antibiotic inactivation	1140	cellular organisms; Bacteria; Proteobacteria; Alphaproteobacteria; Rickettsiales; Rickettsiaceae; Candidatus Megaira; unclassified Candidatus Megaira; Candidatus Megaira endosymbiont of Mesostigma viride;	4.81198	0.0974192	1.97e-05
NODE_798121_length_881_cov_4.755448_2	arr	NAD()--rifampin ADP-ribosyltransferase	core	AMR	AMR	RIFAMYCIN	RIFAMYCIN	HMM	138	143	95.1	72.79	136	WP_063842202.1	NAD()--rifampin ADP-ribosyltransferase	NF033144.1	NAD()--rifampin ADP-ribosyltransferase	antibiotic inactivation	881	cellular organisms; Bacteria; Terrabacteria group; Actinobacteria; Actinomycetia; Propionibacteriales; Nocardioidaceae; Marmoricola; Marmoricola solisilvae;	4.75545	0.0962718	1.04e-05
NODE_450278_length_1243_cov_4.723064_1	bla	subclass B3 metallo-beta-lactamase	core	AMR	AMR	BETA-LACTAM	BETA-LACTAM	HMM	294	302	99.34	59.67	300	WP_063842701.1	subclass B3 metallo-beta-lactamase	NF033105.1	subclass B3 metallo-beta-lactamase	antibiotic inactivation	1243	cellular organisms; Bacteria; environmental samples; uncultured bacterium;	4.72306	0.0956209	2.02e-05
NODE_206921_length_1963_cov_4.599057_2	bla	class A beta-lactamase	core	AMR	AMR	BETA-LACTAM	BETA-LACTAM	HMM	276	293	93.52	87.23	274	WP_148044424.1	class A beta-lactamase	NF033103.1	class A beta-lactamase	antibiotic inactivation	1963	cellular organisms; Bacteria; Proteobacteria; Betaproteobacteria; Burkholderiales; Burkholderiales genera incertae sedis; Aquabacterium; unclassified Aquabacterium; Aquabacterium sp.;	4.59906	0.0931054	1.87e-05
NODE_481572_length_1194_cov_4.574188_1	bla	subclass B1 metallo-beta-lactamase	core	AMR	AMR	BETA-LACTAM	BETA-LACTAM	HMM	250	266	86.47	52.17	230	WP_081048762.1	subclass B1 metallo-beta-lactamase	NF033088.2	subclass B1 metallo-beta-lactamase	antibiotic inactivation	1194	cellular organisms; Bacteria; FCB group; Bacteroidetes/Chlorobi group; Bacteroidetes; Flavobacteriia; Flavobacteriales; Weeksellaceae; Chryseobacterium group; Chryseobacterium;	4.57419	0.0926089	1.11e-05
NODE_1324170_length_646_cov_4.289340_1	aadA10	ANT(3'')-Ia family aminoglycoside nucleotidyltransferase AadA10	core	AMR	AMR	AMINOGLYCOSIDE	STREPTOMYCIN	PARTIALP	215	277	77.62	99.07	215	WP_025991879.1	ANT(3'')-Ia family aminoglycoside nucleotidyltransferase AadA10	NF012157.0	ANT(3'')-I family aminoglycoside nucleotidyltransferase	antibiotic inactivation	646	cellular organisms; Bacteria;	4.28934	0.0868388	1.16e-05
NODE_548471_length_1105_cov_4.262857_1	blaOXA	OXA-1 family class D beta-lactamase	core	AMR	AMR	BETA-LACTAM	BETA-LACTAM	BLASTP	277	276	100	99.64	276	WP_032490448.1	OXA-1 family class D beta-lactamase OXA-392	NF000388.2	OXA-1 family class D beta-lactamase	antibiotic inactivation	1105	cellular organisms; Bacteria;	4.26286	0.0862982	1.43e-05
NODE_344025_length_1458_cov_4.256593_3	erm	23S ribosomal RNA methyltransferase Erm	core	AMR	AMR	MACROLIDE	MACROLIDE	HMM	241	284	84.51	59.58	240	WP_011152925.1	23S ribosomal RNA methyltransferase Erm	NF000499.1	23S ribosomal RNA methyltransferase Erm	antibiotic target alteration	1458	cellular organisms; Bacteria; Terrabacteria group; Actinobacteria; Actinomycetia; Micrococcales; Brevibacteriaceae; Brevibacterium; Brevibacterium luteolum;	4.25659	0.0861768	2.16e-05
NODE_175576_length_2159_cov_4.242395_2	blaOXA	OXA-5 family class D beta-lactamase	core	AMR	AMR	BETA-LACTAM	BETA-LACTAM	BLASTP	268	267	100	94.76	267	WP_032488483.1	oxacillin-hydrolyzing class D beta-lactamase OXA-5	NF040527.2	OXA-5 family class D beta-lactamase	antibiotic inactivation	2159	cellular organisms; Bacteria; Proteobacteria; Gammaproteobacteria;	4.2424	0.08589	2.5e-05
NODE_1037579_length_751_cov_4.219828_1	lnu(H)	lincosamide nucleotidyltransferase Lnu(H)	core	AMR	AMR	LINCOSAMIDE	LINCOSAMIDE	PARTIALP	234	260	89.62	93.56	233	WP_051021433.1	lincosamide nucleotidyltransferase Lnu(H)	NA	NA	NONE	751	cellular organisms; Bacteria; FCB group; Bacteroidetes/Chlorobi group;	4.21983	0.0854266	1.23e-05
NODE_1245626_length_671_cov_4.189935_2	arr	NAD()--rifampin ADP-ribosyltransferase	core	AMR	AMR	RIFAMYCIN	RIFAMYCIN	HMM	167	150	95.33	57.34	143	WP_033959319.1	NAD()--rifampin ADP-ribosyltransferase	NF033144.1	NAD()--rifampin ADP-ribosyltransferase	antibiotic inactivation	671	cellular organisms; Bacteria; Terrabacteria group; Actinobacteria; Nitriliruptoria; Egicoccales; Egicoccaceae; Egicoccus; Egicoccus halophilus;	4.18994	0.0848308	8.02e-06
NODE_949670_length_793_cov_4.028455_1	catA13	type A-13 chloramphenicol O-acetyltransferase	core	AMR	AMR	PHENICOL	CHLORAMPHENICOL	BLASTP	194	207	93.72	100	194	WP_043774378.1	type A-13 chloramphenicol O-acetyltransferase	NF000491.1	type A chloramphenicol O-acetyltransferase	antibiotic inactivation	793	cellular organisms; Bacteria;	4.02846	0.0815541	1.09e-05
NODE_1477617_length_603_cov_3.906934_1	catA16	type A-16 chloramphenicol O-acetyltransferase CatQ	core	AMR	AMR	PHENICOL	CHLORAMPHENICOL	PARTIALP	194	219	88.58	98.97	194	WP_063843220.1	type A-16 chloramphenicol O-acetyltransferase CatQ	NF000491.1	type A chloramphenicol O-acetyltransferase	antibiotic inactivation	603	cellular organisms; Bacteria;	3.90693	0.0790938	8.41e-06
NODE_1089250_length_729_cov_3.878338_1	mef(C)	macrolide efflux MFS transporter Mef(C)	core	AMR	AMR	MACROLIDE	MACROLIDE	PARTIALP	234	407	57.49	99.57	234	WP_014386804.1	macrolide efflux MFS transporter Mef(C)	NA	NA	antibiotic efflux	729	cellular organisms; Bacteria;	3.87834	0.0785201	1.3e-05
NODE_508548_length_1156_cov_3.829246_1	mef(B)	macrolide efflux MFS transporter Mef(B)	core	AMR	AMR	MACROLIDE	MACROLIDE	PARTIALP	230	409	56.23	99.13	230	WP_032492336.1	macrolide efflux MFS transporter Mef(B)	NA	NA	antibiotic efflux	1156	cellular organisms; Bacteria; Terrabacteria group; Firmicutes; Clostridia; Eubacteriales; Oscillospiraceae; Oscillibacter; Oscillibacter ruminantium;	3.82925	0.0775272	1.22e-05
NODE_654996_length_993_cov_3.771855_2	arr	NAD()--rifampin ADP-ribosyltransferase	core	AMR	AMR	RIFAMYCIN	RIFAMYCIN	HMM	145	143	96.5	61.27	142	WP_063842202.1	NAD()--rifampin ADP-ribosyltransferase	NF033144.1	NAD()--rifampin ADP-ribosyltransferase	antibiotic inactivation	993	cellular organisms; Bacteria; Proteobacteria; Gammaproteobacteria; Xanthomonadales; Xanthomonadaceae; Lysobacter; Lysobacter panacisoli;	3.77186	0.0763577	4.78e-06
NODE_561184_length_1090_cov_3.762319_1	dfrF	trimethoprim-resistant dihydrofolate reductase DfrF	core	AMR	AMR	TRIMETHOPRIM	TRIMETHOPRIM	EXACTP	165	164	100	100	164	WP_002322211.1	trimethoprim-resistant dihydrofolate reductase DfrF	NF000333.1	trimethoprim-resistant dihydrofolate reductase DfrF	antibiotic target replacement	1090	cellular organisms; Bacteria;	3.76232	0.0761701	7.49e-06
NODE_362562_length_1414_cov_3.657101_2	blaOXA	class D beta-lactamase	core	AMR	AMR	BETA-LACTAM	BETA-LACTAM	HMM	279	272	99.26	61.15	278	WP_012045014.1	class D beta-lactamase	NF012161.0	class D beta-lactamase	antibiotic inactivation	1414	cellular organisms; Bacteria; Proteobacteria; Alphaproteobacteria; Hyphomicrobiales; Bradyrhizobiaceae; Bradyrhizobium; unclassified Bradyrhizobium; Bradyrhizobium sp. G127;	3.6571	0.0740408	1.37e-05
NODE_538597_length_1117_cov_3.644068_2	sul4	sulfonamide-resistant dihydropteroate synthase Sul4	core	AMR	AMR	SULFONAMIDE	SULFONAMIDE	BLASTP	276	287	95.82	100	275	WP_102607457.1	sulfonamide-resistant dihydropteroate synthase Sul4	NF033502.0	sulfonamide-resistant dihydropteroate synthase Sul4	antibiotic target replacement	1117	cellular organisms; Bacteria;	3.64407	0.073776	1.08e-05
NODE_355149_length_1431_cov_3.617006_1	blaOXA	class D beta-lactamase	core	AMR	AMR	BETA-LACTAM	BETA-LACTAM	HMM	277	289	79.24	49.79	235	WP_075071939.1	class D beta-lactamase	NF012161.0	class D beta-lactamase	antibiotic inactivation	1431	cellular organisms; Bacteria; FCB group; Bacteroidetes/Chlorobi group; Bacteroidetes; unclassified Bacteroidetes; Bacteroidetes bacterium GWF2_41_31;	3.61701	0.0732244	1.35e-05
NODE_432089_length_1274_cov_3.594750_1	bla	BlaB/IND/MUS family subclass B1 metallo-beta-lactamase	core	AMR	AMR	BETA-LACTAM	BETA-LACTAM	HMM	251	241	96.27	52.77	235	WP_148044405.1	BlaB/IND/MUS family subclass B1 metallo-beta-lactamase	NF012146.1	BlaB/IND/MUS family subclass B1 metallo-beta-lactamase	antibiotic inactivation	1274	cellular organisms; Bacteria; FCB group; Bacteroidetes/Chlorobi group; Bacteroidetes; Chitinophagia; Chitinophagales; Chitinophagaceae; Chitinophaga;	3.59475	0.072772	1.18e-05
NODE_188661_length_2071_cov_3.515873_1	blaOXA	class D beta-lactamase	core	AMR	AMR	BETA-LACTAM	BETA-LACTAM	HMM	281	274	93.07	69.02	255	WP_000722315.1	class D beta-lactamase	NF000270.1	class D beta-lactamase	antibiotic inactivation	2071	cellular organisms; Bacteria; PVC group; Planctomycetes; Candidatus Brocadiia; Candidatus Brocadiales; Candidatus Brocadiaceae; Candidatus Brocadia; Candidatus Brocadia sapporoensis;	3.51587	0.0711833	1.59e-05
NODE_777975_length_895_cov_3.510714_1	mph(G)	Mph(G) family macrolide 2'-phosphotransferase	core	AMR	AMR	MACROLIDE	MACROLIDE	PARTIALP	223	294	75.51	99.55	222	WP_014386803.1	Mph(G) family macrolide 2'-phosphotransferase	NA	NA	antibiotic inactivation	895	cellular organisms; Bacteria;	3.51071	0.071073	8.85e-06
NODE_3319975_length_355_cov_3.473333_1	bla	metallo-beta-lactamase	core	AMR	AMR	BETA-LACTAM	BETA-LACTAM	HMM	117	248	46.37	60	115	WP_012025466.1	metallo-beta-lactamase	NF012229.1	metallo-beta-lactamase	antibiotic inactivation	355	cellular organisms; Bacteria; FCB group; Bacteroidetes/Chlorobi group; Bacteroidetes; Sphingobacteriia; Sphingobacteriales; Sphingobacteriaceae; Nubsella; Nubsella zeaxanthinifaciens;	3.47333	0.0703228	4.11e-06
NODE_518843_length_1142_cov_3.454462_1	blaOXA	class D beta-lactamase	core	AMR	AMR	BETA-LACTAM	BETA-LACTAM	HMM	269	289	83.39	46.5	243	WP_075071939.1	class D beta-lactamase	NF012161.0	class D beta-lactamase	antibiotic inactivation	1142	cellular organisms; Bacteria; FCB group; Bacteroidetes/Chlorobi group; Bacteroidetes; unclassified Bacteroidetes; Bacteroidetes bacterium ADurb.Bin217;	3.45446	0.0699366	1.32e-05
NODE_672741_length_977_cov_3.332972_2	arr	NAD()--rifampin ADP-ribosyltransferase	core	AMR	AMR	RIFAMYCIN	RIFAMYCIN	HMM	145	137	94.16	61.24	129	WP_012695486.1	NAD()--rifampin ADP-ribosyltransferase	NF033144.1	NAD()--rifampin ADP-ribosyltransferase	antibiotic inactivation	977	cellular organisms; Bacteria; FCB group; Bacteroidetes/Chlorobi group; Bacteroidetes; Chitinophagia; Chitinophagales; Chitinophagaceae; Flavisolibacter; Flavisolibacter nicotianae;	3.33297	0.0674763	6.25e-06
NODE_477096_length_1201_cov_3.328098_2	arr	NAD()--rifampin ADP-ribosyltransferase	core	AMR	AMR	RIFAMYCIN	RIFAMYCIN	HMM	139	143	93.01	56.3	135	WP_063842202.1	NAD()--rifampin ADP-ribosyltransferase	NF033144.1	NAD()--rifampin ADP-ribosyltransferase	antibiotic inactivation	1201	cellular organisms; Bacteria; Acidobacteria; unclassified Acidobacteria; Acidobacteria bacterium;	3.3281	0.067377	5.24e-06
NODE_411704_length_1311_cov_3.306529_2	blaOXA	class D beta-lactamase	core	AMR	AMR	BETA-LACTAM	BETA-LACTAM	HMM	266	266	100	52.26	266	WP_014845076.1	class D beta-lactamase	NF000270.1	class D beta-lactamase	antibiotic inactivation	1311	cellular organisms; Bacteria; Proteobacteria; Alphaproteobacteria; Rickettsiales; Rickettsiaceae; Rickettsieae; Rickettsia; belli group; Rickettsia bellii;	3.30653	0.0669468	1.2e-05
NODE_525922_length_1133_cov_3.258813_2	arr	NAD()--rifampin ADP-ribosyltransferase	core	AMR	AMR	RIFAMYCIN	RIFAMYCIN	HMM	178	137	93.43	63.28	128	WP_012695486.1	NAD()--rifampin ADP-ribosyltransferase	NF033144.1	NAD()--rifampin ADP-ribosyltransferase	antibiotic inactivation	1133	cellular organisms; Bacteria; FCB group; Bacteroidetes/Chlorobi group; Bacteroidetes; Sphingobacteriia; Sphingobacteriales; Sphingobacteriaceae; Sphingobacterium; Sphingobacterium cavernae;	3.25881	0.0659759	8.32e-06
NODE_2172558_length_468_cov_3.053269_2	arr	NAD()--rifampin ADP-ribosyltransferase	core	AMR	AMR	RIFAMYCIN	RIFAMYCIN	HMM	106	143	73.43	63.81	105	WP_063842202.1	NAD()--rifampin ADP-ribosyltransferase	NF033144.1	NAD()--rifampin ADP-ribosyltransferase	antibiotic inactivation	468	cellular organisms; Bacteria; FCB group; Bacteroidetes/Chlorobi group; Bacteroidetes; Flavobacteriia; Flavobacteriales; unclassified Flavobacteriales; Flavobacteriales bacterium;	3.05327	0.0618165	4.65e-06
NODE_1774012_length_536_cov_3.043659_1	arr	NAD()--rifampin ADP-ribosyltransferase	core	AMR	AMR	RIFAMYCIN	RIFAMYCIN	HMM	143	143	97.2	50.36	139	WP_063842202.1	NAD()--rifampin ADP-ribosyltransferase	NF033144.1	NAD()--rifampin ADP-ribosyltransferase	antibiotic inactivation	536	cellular organisms; Bacteria; Terrabacteria group; Actinobacteria; Actinomycetia; Micrococcales; Dermatophilaceae; Austwickia; unclassified Austwickia; Austwickia sp.;	3.04366	0.0616179	4.74e-06
NODE_347307_length_1450_cov_3.032258_1	erm	23S ribosomal RNA methyltransferase Erm	core	AMR	AMR	MACROLIDE	MACROLIDE	HMM	289	301	94.02	47.02	285	WP_014325825.1	23S ribosomal RNA methyltransferase Erm	NF000499.1	23S ribosomal RNA methyltransferase Erm	antibiotic target alteration	1450	cellular organisms; Bacteria; Bacteria incertae sedis; Bacteria candidate phyla; Patescibacteria group; Microgenomates group; Candidatus Woesebacteria; Candidatus Woesebacteria bacterium GW2011_GWA2_40_7b;	3.03226	0.0613862	1.36e-05
NODE_507189_length_1158_cov_2.989121_1	catA	type A chloramphenicol O-acetyltransferase	core	AMR	AMR	PHENICOL	CHLORAMPHENICOL	HMM	217	217	99.54	56.94	216	WP_071218680.1	type A chloramphenicol O-acetyltransferase	NF000491.1	type A chloramphenicol O-acetyltransferase	antibiotic inactivation	1158	cellular organisms; Bacteria; Terrabacteria group; Firmicutes; Bacilli; Bacillales; Bacillaceae; Bacillus;	2.98912	0.0605147	1.02e-05
NODE_447386_length_1248_cov_2.960604_1	erm	23S ribosomal RNA methyltransferase Erm	core	AMR	AMR	MACROLIDE	MACROLIDE	HMM	276	284	97.54	54.87	277	WP_011152925.1	23S ribosomal RNA methyltransferase Erm	NF000499.1	23S ribosomal RNA methyltransferase Erm	antibiotic target alteration	1248	cellular organisms; Bacteria; Terrabacteria group; Actinobacteria; Actinomycetia; Micrococcales; Dermatophilaceae; Mobilicoccus; Mobilicoccus massiliensis;	2.9606	0.059941	1.02e-05
NODE_432184_length_1274_cov_2.947498_1	lnu(F)	lincosamide nucleotidyltransferase Lnu(F)	core	AMR	AMR	LINCOSAMIDE	LINCOSAMIDE	BLASTP	274	273	100	97.8	273	WP_000939727.1	lincosamide nucleotidyltransferase Lnu(F)	NF000119.1	lincosamide nucleotidyltransferase Lnu(F)	antibiotic inactivation	1274	cellular organisms; Bacteria; Proteobacteria; delta/epsilon subdivisions; Deltaproteobacteria; Desulfobacterales; Desulfobacteraceae; Desulforapulum; Desulforapulum autotrophicum;	2.9475	0.0596762	1.26e-05
NODE_775297_length_897_cov_2.944181_1	aac(3)-I	AAC(3)-I family aminoglycoside 3-N-acetyltransferase	core	AMR	AMR	AMINOGLYCOSIDE	GENTAMICIN	HMM	281	165	89.7	68.92	148	WP_063840260.1	AAC(3)-I family aminoglycoside 3-N-acetyltransferase	NF033083.0	AAC(3)-I family aminoglycoside 3-N-acetyltransferase	antibiotic inactivation	897	cellular organisms; Bacteria; Terrabacteria group; Cyanobacteria/Melainabacteria group; Cyanobacteria; Pseudanabaenales; Leptolyngbyaceae; Leptolyngbya; Leptolyngbya ectocarpi;	2.94418	0.05961	1.01e-05
NODE_346119_length_1453_cov_2.938484_2	bla	class A beta-lactamase	core	AMR	AMR	BETA-LACTAM	BETA-LACTAM	HMM	297	302	87.42	49.82	271	WP_105782476.1	class A beta-lactamase	NF033103.1	class A beta-lactamase	antibiotic inactivation	1453	cellular organisms; Bacteria; Proteobacteria; Betaproteobacteria;	2.93848	0.0594886	9.4e-06
NODE_545354_length_1109_cov_2.855787_1	bla	class A beta-lactamase	core	AMR	AMR	BETA-LACTAM	BETA-LACTAM	HMM	317	319	95.61	56.54	306	WP_063842272.1	class A beta-lactamase	NF033103.1	class A beta-lactamase	antibiotic inactivation	1109	cellular organisms; Bacteria; Terrabacteria group; Cyanobacteria/Melainabacteria group; Cyanobacteria; Oscillatoriophycideae; Oscillatoriales; Oscillatoriaceae; Phormidium; unclassified Phormidium; Phormidium sp. CLA17;	2.85579	0.0578116	1.05e-05
NODE_655222_length_993_cov_2.759062_1	blaOXA	class D beta-lactamase	core	AMR	AMR	BETA-LACTAM	BETA-LACTAM	HMM	272	274	87.96	49.79	241	WP_014053563.1	class D beta-lactamase	NF012161.0	class D beta-lactamase	antibiotic inactivation	993	cellular organisms; Bacteria; environmental samples; uncultured bacterium;	2.75906	0.0558588	9.22e-06
NODE_363987_length_1411_cov_2.736726_2	mef(J)	macrolide efflux MFS transporter Mef(J)	core	AMR	AMR	MACROLIDE	MACROLIDE	PARTIALP	250	397	62.97	99.2	250	WP_198462968.1	macrolide efflux MFS transporter Mef(J)	NA	NA	antibiotic efflux	1411	cellular organisms; Bacteria; Terrabacteria group; Firmicutes; Bacilli; Lactobacillales; Streptococcaceae;	2.73673	0.0554065	9.48e-06
NODE_568349_length_1082_cov_2.732230_1	aph(3')-IIIa	aminoglycoside O-phosphotransferase APH(3')-IIIa	core	AMR	AMR	AMINOGLYCOSIDE	AMIKACIN/KANAMYCIN	EXACTP	265	264	100	100	264	WP_001096887.1	aminoglycoside O-phosphotransferase APH(3')-IIIa	NF033064.0	aminoglycoside O-phosphotransferase APH(3')-IIIa	antibiotic inactivation	1082	cellular organisms; Bacteria; Terrabacteria group; Firmicutes; Bacilli; Lactobacillales; Streptococcaceae; Streptococcus; Streptococcus suis;	2.73223	0.0553182	1.02e-05
NODE_392993_length_1348_cov_2.720804_1	tet(X2)	tetracycline-inactivating monooxygenase Tet(X2)	core	AMR	AMR	TETRACYCLINE	TETRACYCLINE	BLASTP	385	388	99.23	99.74	385	WP_008651082.1	tetracycline-inactivating monooxygenase Tet(X2)	NF033111.2	tetracycline-inactivating monooxygenase Tet(X)	antibiotic inactivation	1348	cellular organisms; Bacteria;	2.7208	0.0550865	1.36e-05
NODE_227762_length_1856_cov_2.699056_2	erm(X)	23S rRNA (adenine(2058)-N(6))-methyltransferase Erm(X)	core	AMR	AMR	MACROLIDE	MACROLIDE	BLASTP	285	284	100	99.65	284	WP_011117480.1	23S rRNA (adenine(2058)-N(6))-methyltransferase Erm(X)	NF000499.1	23S ribosomal RNA methyltransferase Erm	antibiotic target alteration	1856	cellular organisms; Bacteria; Terrabacteria group; Actinobacteria; Actinomycetia; Micrococcales; Micrococcaceae; Rothia; unclassified Rothia (in: Bacteria); Rothia sp. HMSC065C12;	2.69906	0.0546452	1.09e-05
NODE_194683_length_2034_cov_2.696311_2	bla	BlaB/IND/MUS family subclass B1 metallo-beta-lactamase	core	AMR	AMR	BETA-LACTAM	BETA-LACTAM	HMM	242	237	97.47	50.22	231	WP_063864592.1	BlaB/IND/MUS family subclass B1 metallo-beta-lactamase	NF012146.1	BlaB/IND/MUS family subclass B1 metallo-beta-lactamase	antibiotic inactivation	2034	cellular organisms; Bacteria; FCB group; Bacteroidetes/Chlorobi group; Bacteroidetes; Flavobacteriia; Flavobacteriales; Flavobacteriaceae; Flavobacterium; unclassified Flavobacterium; Flavobacterium sp. CYK-55;	2.69631	0.0545901	7.98e-06
NODE_431091_length_1276_cov_2.679771_2	bla	class A beta-lactamase	core	AMR	AMR	BETA-LACTAM	BETA-LACTAM	HMM	305	305	98.69	41.61	310	WP_010926363.1	class A beta-lactamase	NF033103.1	class A beta-lactamase	antibiotic inactivation	1276	cellular organisms; Bacteria; Proteobacteria; Alphaproteobacteria; Sphingomonadales; Erythrobacteraceae; Tsuneonella; Tsuneonella dongtanensis;	2.67977	0.0542481	1.33e-05
NODE_172175_length_2185_cov_2.657746_2	vat	Vat family streptogramin A O-acetyltransferase	core	AMR	AMR	STREPTOGRAMIN	STREPTOGRAMIN	HMM	211	221	93.67	62.32	207	WP_005164767.1	Vat family streptogramin A O-acetyltransferase	NF000311.1	Vat family streptogramin A O-acetyltransferase	antibiotic inactivation	2185	cellular organisms; Bacteria; Terrabacteria group; Cyanobacteria/Melainabacteria group; Cyanobacteria; Oscillatoriophycideae; Oscillatoriales; unclassified Oscillatoriales; Oscillatoriales cyanobacterium;	2.65775	0.0538067	1.07e-05
NODE_684513_length_967_cov_2.653509_2	blaGES	GES family class A beta-lactamase	core	AMR	AMR	BETA-LACTAM	CEPHALOSPORIN	PARTIALP	146	287	50.52	100	145	WP_045912044.1	extended-spectrum class A beta-lactamase GES-2	NA	NA	antibiotic inactivation	967	cellular organisms; Bacteria; Proteobacteria; Gammaproteobacteria;	2.65351	0.0537185	6.04e-06
NODE_214804_length_1921_cov_2.611468_1	tet(39)	tetracycline efflux MFS transporter Tet(39)	core	AMR	AMR	TETRACYCLINE	TETRACYCLINE	BLASTP	372	395	94.18	100	372	WP_004856455.1	tetracycline efflux MFS transporter Tet(39)	NF012174.0	Tet(A)/Tet(B)/Tet(C) family tetracycline efflux MFS transporter	antibiotic efflux	1921	cellular organisms; Bacteria;	2.61147	0.052869	1.25e-05
NODE_5006085_length_281_cov_2.584071_1	arr	NAD()--rifampin ADP-ribosyltransferase	core	AMR	AMR	RIFAMYCIN	RIFAMYCIN	HMM	93	143	63.64	63.74	91	WP_063842202.1	NAD()--rifampin ADP-ribosyltransferase	NF033144.1	NAD()--rifampin ADP-ribosyltransferase	antibiotic inactivation	281	cellular organisms; Bacteria; FCB group; Bacteroidetes/Chlorobi group; Bacteroidetes; Cytophagia; Cytophagales;	2.58407	0.0523173	2.33e-06
NODE_389091_length_1356_cov_2.571868_3	vanR	VanR-ABDEGLN family response regulator transcription factor	core	AMR	AMR	GLYCOPEPTIDE	VANCOMYCIN	HMM	234	233	99.57	78.11	233	AXB64454.1	VanR-ABDEGLN family response regulator transcription factor	NF033117.2	VanR-ABDEGLN family response regulator transcription factor	antibiotic target alteration	1356	cellular organisms; Bacteria; Terrabacteria group; Firmicutes;	2.57187	0.0520636	7.4e-06
NODE_747750_length_917_cov_2.568445_1	aadE	aminoglycoside 6-adenylyltransferase AadE	core	AMR	AMR	AMINOGLYCOSIDE	STREPTOMYCIN	PARTIALP	225	288	77.78	100	224	WP_001255868.1	aminoglycoside 6-adenylyltransferase AadE	NA	NA	antibiotic inactivation	917	cellular organisms; Bacteria;	2.56845	0.0519974	7.19e-06
NODE_934948_length_801_cov_2.524129_1	aac(3)	aminoglycoside 3-N-acetyltransferase	core	AMR	AMR	AMINOGLYCOSIDE	GENTAMICIN	HMM	250	271	89.3	48.39	248	WP_063840261.1	aminoglycoside 3-N-acetyltransferase	NF033082.0	aminoglycoside 3-N-acetyltransferase	antibiotic inactivation	801	cellular organisms; Bacteria; Terrabacteria group; Chloroflexi; Thermomicrobia; Thermomicrobiales; environmental samples; uncultured Thermomicrobiales bacterium;	2.52413	0.0511037	6.41e-06
NODE_393505_length_1347_cov_2.521672_2	blaOXA	class D beta-lactamase	core	AMR	AMR	BETA-LACTAM	BETA-LACTAM	HMM	229	253	89.33	64.16	226	WP_046991607.1	class D beta-lactamase	NF012161.0	class D beta-lactamase	antibiotic inactivation	1347	cellular organisms; Bacteria;	2.52167	0.0510486	8.17e-06
NODE_2977499_length_379_cov_2.512346_1	arr	NAD()--rifampin ADP-ribosyltransferase	core	AMR	AMR	RIFAMYCIN	RIFAMYCIN	HMM	114	143	79.02	54.87	113	WP_063842202.1	NAD()--rifampin ADP-ribosyltransferase	NF033144.1	NAD()--rifampin ADP-ribosyltransferase	antibiotic inactivation	379	cellular organisms; Bacteria; Terrabacteria group; Actinobacteria; Actinomycetia; Micrococcales;	2.51235	0.050861	2.98e-06
NODE_1583953_length_577_cov_2.482759_2	arr	NAD()--rifampin ADP-ribosyltransferase	core	AMR	AMR	RIFAMYCIN	RIFAMYCIN	HMM	118	143	81.12	59.48	116	WP_063842202.1	NAD()--rifampin ADP-ribosyltransferase	NF033144.1	NAD()--rifampin ADP-ribosyltransferase	antibiotic inactivation	577	cellular organisms; Bacteria; FCB group; Bacteroidetes/Chlorobi group; Bacteroidetes; Sphingobacteriia; Sphingobacteriales; Sphingobacteriaceae; Pedobacter; unclassified Pedobacter; Pedobacter sp.;	2.48276	0.0502652	3.52e-06
NODE_385721_length_1363_cov_2.448012_1	blaM	class A beta-lactamase	core	AMR	AMR	BETA-LACTAM	BETA-LACTAM	BLASTP	309	308	100	96.1	308	WP_063842724.1	class A beta-lactamase	NF033103.1	class A beta-lactamase	antibiotic inactivation	1363	cellular organisms; Bacteria; environmental samples; uncultured bacterium;	2.44801	0.0495591	1.26e-05
NODE_942608_length_797_cov_2.446092_2	blaOXA	OXA-9 family class D beta-lactamase	core	AMR	AMR	BETA-LACTAM	BETA-LACTAM	PARTIALP	199	274	72.63	100	199	WP_000722315.1	oxacillin-hydrolyzing class D beta-lactamase OXA-9	NA	NA	antibiotic inactivation	797	cellular organisms; Bacteria; Proteobacteria;	2.44609	0.049526	4.42e-06
NODE_5478307_length_270_cov_2.432558_1	arr	NAD()--rifampin ADP-ribosyltransferase	core	AMR	AMR	RIFAMYCIN	RIFAMYCIN	HMM	90	150	59.33	64.04	89	WP_052238312.1	NAD()--rifampin ADP-ribosyltransferase	NF033144.1	NAD()--rifampin ADP-ribosyltransferase	antibiotic inactivation	270	cellular organisms; Bacteria; Terrabacteria group; Actinobacteria; Actinomycetia; unclassified Actinomycetia; Actinobacteria bacterium 66_15;	2.43256	0.0492502	2.01e-06
NODE_1825567_length_526_cov_2.426752_1	arr	NAD()--rifampin ADP-ribosyltransferase	core	AMR	AMR	RIFAMYCIN	RIFAMYCIN	HMM	100	137	67.88	66.67	93	WP_012695486.1	NAD()--rifampin ADP-ribosyltransferase	NF033144.1	NAD()--rifampin ADP-ribosyltransferase	antibiotic inactivation	526	cellular organisms; Bacteria; Proteobacteria; Alphaproteobacteria; Hyphomicrobiales; Bradyrhizobiaceae; Rhodopseudomonas;	2.42675	0.0491289	2.73e-06
NODE_270425_length_1679_cov_2.417488_2	bla	subclass B3 metallo-beta-lactamase	core	AMR	AMR	BETA-LACTAM	BETA-LACTAM	HMM	326	318	95.28	50.65	308	WP_122630832.1	subclass B3 metallo-beta-lactamase	NF033105.1	subclass B3 metallo-beta-lactamase	antibiotic inactivation	1679	cellular organisms; Bacteria; Proteobacteria; Gammaproteobacteria; Nevskiales; Steroidobacteraceae; Steroidobacter; Steroidobacter agariperforans;	2.41749	0.0489413	1.04e-05
NODE_1199785_length_687_cov_2.390823_1	arr	NAD()--rifampin ADP-ribosyltransferase	core	AMR	AMR	RIFAMYCIN	RIFAMYCIN	HMM	143	137	96.35	58.33	132	WP_012695486.1	NAD()--rifampin ADP-ribosyltransferase	NF033144.1	NAD()--rifampin ADP-ribosyltransferase	antibiotic inactivation	687	cellular organisms; Bacteria; FCB group; Bacteroidetes/Chlorobi group; Bacteroidetes; Flavobacteriia; Flavobacteriales; Weeksellaceae; Elizabethkingia; Elizabethkingia anophelis;	2.39082	0.0484007	4.59e-06
NODE_2208406_length_463_cov_2.321078_2	arr	NAD()--rifampin ADP-ribosyltransferase	core	AMR	AMR	RIFAMYCIN	RIFAMYCIN	HMM	103	143	65.03	62.89	97	WP_063842202.1	NAD()--rifampin ADP-ribosyltransferase	NF033144.1	NAD()--rifampin ADP-ribosyltransferase	antibiotic inactivation	463	cellular organisms; Bacteria; Terrabacteria group; Actinobacteria; Actinomycetia; Micrococcales; Micrococcaceae; Arthrobacter; Arthrobacter nitrophenolicus;	2.32108	0.0469885	2.25e-06
NODE_826585_length_863_cov_2.266089_2	bla	subclass B1 metallo-beta-lactamase	core	AMR	AMR	BETA-LACTAM	BETA-LACTAM	HMM	188	247	74.49	51.09	184	WP_013992183.1	subclass B1 metallo-beta-lactamase	NF033088.2	subclass B1 metallo-beta-lactamase	antibiotic inactivation	863	cellular organisms; Bacteria; FCB group; Bacteroidetes/Chlorobi group; Bacteroidetes; Flavobacteriia; Flavobacteriales; Flavobacteriaceae; Flavobacterium; Flavobacterium solisilvae;	2.26609	0.0458742	4.23e-06
NODE_607230_length_1040_cov_2.253807_2	bla	class A beta-lactamase	core	AMR	AMR	BETA-LACTAM	BETA-LACTAM	HMM	224	295	72.54	63.55	214	WP_010108817.1	class A beta-lactamase	NF033103.1	class A beta-lactamase	antibiotic inactivation	1040	cellular organisms; Bacteria; Proteobacteria; Alphaproteobacteria; Hyphomicrobiales; Aurantimonadaceae; Aurantimonas;	2.25381	0.0456315	8.64e-06
NODE_2412879_length_436_cov_2.236220_1	blaOXA	OXA-732 family class D beta-lactamase	core	AMR	AMR	BETA-LACTAM	BETA-LACTAM	PARTIALP	144	266	54.14	100	144	WP_072678505.1	class D beta-lactamase OXA-732	NA	NA	antibiotic inactivation	436	cellular organisms; Bacteria;	2.23622	0.0452674	3.16e-06
NODE_639454_length_1008_cov_2.233998_2	arr	NAD()--rifampin ADP-ribosyltransferase	core	AMR	AMR	RIFAMYCIN	RIFAMYCIN	HMM	181	150	88.67	60.15	133	WP_033959319.1	NAD()--rifampin ADP-ribosyltransferase	NF033144.1	NAD()--rifampin ADP-ribosyltransferase	antibiotic inactivation	1008	cellular organisms; Bacteria; Terrabacteria group; Firmicutes; Clostridia; Eubacteriales; Clostridiaceae; Clostridium; Clostridium amylolyticum;	2.234	0.0452233	4.2e-06
NODE_1234768_length_675_cov_2.230645_1	bla	class A beta-lactamase	core	AMR	AMR	BETA-LACTAM	BETA-LACTAM	HMM	224	294	75.51	46.22	225	WP_006027381.1	class A beta-lactamase	NF033103.1	class A beta-lactamase	antibiotic inactivation	675	cellular organisms; Bacteria; Proteobacteria; Gammaproteobacteria; Cellvibrionales; Cellvibrionaceae; Agaribacterium; Agaribacterium haliotis;	2.23065	0.0451571	5.88e-06
NODE_514044_length_1149_cov_2.180987_2	mph(F)	Mph(F) family macrolide 2'-phosphotransferase	core	AMR	AMR	MACROLIDE	MACROLIDE	PARTIALP	169	299	56.52	100	169	WP_021263608.1	Mph(F) family macrolide 2'-phosphotransferase	NA	NA	antibiotic inactivation	1149	cellular organisms; Bacteria;	2.18099	0.0441531	3.03e-06
NODE_375184_length_1386_cov_2.154771_1	ere(A)	EreA family erythromycin esterase	core	AMR	AMR	MACROLIDE	MACROLIDE	PARTIALP	251	406	61.58	97.2	250	WP_032084014.1	EreA family erythromycin esterase	NA	NA	antibiotic inactivation	1386	cellular organisms; Bacteria;	2.15477	0.0436235	7.35e-06
NODE_1075752_length_735_cov_2.141176_1	aph(3')-Ia	aminoglycoside O-phosphotransferase APH(3')-Ia	core	AMR	AMR	AMINOGLYCOSIDE	KANAMYCIN	PARTIALP	205	271	75.65	99.51	205	WP_000018329.1	aminoglycoside O-phosphotransferase APH(3')-Ia	NA	NA	antibiotic inactivation	735	cellular organisms; Bacteria; Proteobacteria; Gammaproteobacteria;	2.14118	0.0433477	5e-06
NODE_3972830_length_320_cov_2.120755_1	arr	NAD()--rifampin ADP-ribosyltransferase	core	AMR	AMR	RIFAMYCIN	RIFAMYCIN	HMM	86	137	61.31	63.1	84	WP_012695486.1	NAD()--rifampin ADP-ribosyltransferase	NF033144.1	NAD()--rifampin ADP-ribosyltransferase	antibiotic inactivation	320	cellular organisms; Bacteria; FCB group; Bacteroidetes/Chlorobi group; Bacteroidetes; unclassified Bacteroidetes; Bacteroidetes bacterium GWF2_49_14;	2.12076	0.0429395	1.86e-06
NODE_1001428_length_768_cov_2.109397_1	arr	NAD()--rifampin ADP-ribosyltransferase	core	AMR	AMR	RIFAMYCIN	RIFAMYCIN	HMM	177	137	99.27	54.01	137	WP_012695486.1	NAD()--rifampin ADP-ribosyltransferase	NF033144.1	NAD()--rifampin ADP-ribosyltransferase	antibiotic inactivation	768	cellular organisms; Bacteria; FCB group; Bacteroidetes/Chlorobi group; Bacteroidetes; Cytophagia; Cytophagales; Hymenobacteraceae; Hymenobacter; Hymenobacter qilianensis;	2.1094	0.0427078	5.89e-06
NODE_1534573_length_589_cov_2.106742_1	arr	NAD()--rifampin ADP-ribosyltransferase	core	AMR	AMR	RIFAMYCIN	RIFAMYCIN	HMM	124	137	83.94	56.52	115	WP_012695486.1	NAD()--rifampin ADP-ribosyltransferase	NF033144.1	NAD()--rifampin ADP-ribosyltransferase	antibiotic inactivation	589	cellular organisms; Bacteria; Terrabacteria group; Actinobacteria; Actinomycetia; Propionibacteriales; Nocardioidaceae; Nocardioides; Nocardioides albidus;	2.10674	0.0426526	2.9e-06
NODE_1214546_length_682_cov_2.086124_1	satA	streptothricin N-acetyltransferase SatA	core	AMR	AMR	STREPTOTHRICIN	STREPTOTHRICIN	PARTIALP	97	184	51.63	89.47	95	WP_000054744.1	streptothricin N-acetyltransferase SatA	NA	NA	antibiotic inactivation	682	cellular organisms; Bacteria; Terrabacteria group; Firmicutes; Bacilli; Bacillales; Bacillaceae; Bacillus;	2.08612	0.0422334	2.88e-06
NODE_656669_length_992_cov_2.040555_1	bla	subclass B3 metallo-beta-lactamase	core	AMR	AMR	BETA-LACTAM	BETA-LACTAM	HMM	213	293	65.19	48.69	191	WP_219860713.1	subclass B3 metallo-beta-lactamase	NF033105.1	subclass B3 metallo-beta-lactamase	antibiotic inactivation	992	cellular organisms; Bacteria; environmental samples; uncultured bacterium;	2.04056	0.0413066	5.09e-06
NODE_1001550_length_768_cov_2.011220_1	arr	NAD()--rifampin ADP-ribosyltransferase	core	AMR	AMR	RIFAMYCIN	RIFAMYCIN	HMM	139	137	90.51	62.9	124	WP_012695486.1	NAD()--rifampin ADP-ribosyltransferase	NF033144.1	NAD()--rifampin ADP-ribosyltransferase	antibiotic inactivation	768	cellular organisms; Bacteria; FCB group; Bacteroidetes/Chlorobi group; Bacteroidetes; Flavobacteriia; Flavobacteriales; Flavobacteriaceae;	2.01122	0.0407219	3.89e-06
NODE_1593539_length_575_cov_1.976923_1	bla	metallo-beta-lactamase	core	AMR	AMR	BETA-LACTAM	BETA-LACTAM	HMM	176	248	67.74	51.79	168	WP_012025466.1	metallo-beta-lactamase	NF012229.1	metallo-beta-lactamase	antibiotic inactivation	575	cellular organisms; Bacteria; FCB group; Bacteroidetes/Chlorobi group; Bacteroidetes; Flavobacteriia; Flavobacteriales; Crocinitomicaceae; Fluviicola; Fluviicola taffensis;	1.97692	0.0400268	3.59e-06
NODE_3185104_length_364_cov_1.941748_1	aac(6')-IIa	aminoglycoside N-acetyltransferase AAC(6')-IIa	core	AMR	AMR	AMINOGLYCOSIDE	GENTAMICIN/KANAMYCIN/TOBRAMYCIN	PARTIALP	120	184	65.22	99.17	120	WP_023622803.1	aminoglycoside N-acetyltransferase AAC(6')-IIa	NA	NA	antibiotic inactivation	364	cellular organisms; Bacteria;	1.94175	0.0393097	2.11e-06
NODE_2612918_length_413_cov_1.918994_1	arr	NAD()--rifampin ADP-ribosyltransferase	core	AMR	AMR	RIFAMYCIN	RIFAMYCIN	HMM	115	150	76	64.91	114	WP_001749986.1	NAD()--rifampin ADP-ribosyltransferase	NF033144.1	NAD()--rifampin ADP-ribosyltransferase	antibiotic inactivation	413	cellular organisms; Bacteria; Terrabacteria group; Actinobacteria; Actinomycetia; Cryptosporangiales; Cryptosporangiaceae; Cryptosporangium; Cryptosporangium phraense;	1.91899	0.0388463	2.47e-06
NODE_623058_length_1024_cov_1.914345_1	bla	class A beta-lactamase	core	AMR	AMR	BETA-LACTAM	BETA-LACTAM	HMM	258	319	81.82	62.45	261	WP_063842272.1	class A beta-lactamase	NF033103.1	class A beta-lactamase	antibiotic inactivation	1024	cellular organisms; Bacteria; environmental samples; uncultured bacterium;	1.91435	0.0387581	5.8e-06
NODE_819120_length_868_cov_1.895449_1	ant(6)-Ib	aminoglycoside nucleotidyltransferase ANT(6)-Ib	core	AMR	AMR	AMINOGLYCOSIDE	STREPTOMYCIN	PARTIALP	288	285	89.82	98.44	256	WP_003454325.1	aminoglycoside nucleotidyltransferase ANT(6)-Ib	NF033084.2	aminoglycoside 6-nucleotidyltransferase	antibiotic inactivation	868	cellular organisms; Bacteria;	1.89545	0.0383719	6.21e-06
NODE_1309417_length_651_cov_1.890940_2	arr	NAD()--rifampin ADP-ribosyltransferase	core	AMR	AMR	RIFAMYCIN	RIFAMYCIN	HMM	154	137	93.43	54.62	130	WP_012695486.1	NAD()--rifampin ADP-ribosyltransferase	NF033144.1	NAD()--rifampin ADP-ribosyltransferase	antibiotic inactivation	651	cellular organisms; Bacteria; Terrabacteria group; Actinobacteria; Actinomycetia; Micrococcales; Cellulomonadaceae; Cellulomonas; Cellulomonas endophytica;	1.89094	0.0382837	3.3e-06
NODE_290455_length_1611_cov_1.882391_2	blaOXA	class D beta-lactamase	core	AMR	AMR	BETA-LACTAM	BETA-LACTAM	HMM	269	272	91.91	45.2	250	WP_012045014.1	class D beta-lactamase	NF012161.0	class D beta-lactamase	antibiotic inactivation	1611	cellular organisms; Bacteria; Proteobacteria; Alphaproteobacteria; Hyphomicrobiales; Xanthobacteraceae; unclassified Xanthobacteraceae; Xanthobacteraceae bacterium;	1.88239	0.0381071	6.24e-06
NODE_1362826_length_635_cov_1.855172_1	bla	class A beta-lactamase	core	AMR	AMR	BETA-LACTAM	BETA-LACTAM	HMM	211	309	65.37	53.96	202	WP_063864599.1	class A beta-lactamase	NF033103.1	class A beta-lactamase	antibiotic inactivation	635	cellular organisms; Bacteria; Proteobacteria; Alphaproteobacteria; Rhodospirillales; Azospirillaceae; Azospirillum; Azospirillum rugosum;	1.85517	0.0375555	6.66e-06
NODE_4944248_length_283_cov_1.842105_1	arr	NAD()--rifampin ADP-ribosyltransferase	core	AMR	AMR	RIFAMYCIN	RIFAMYCIN	HMM	93	143	65.03	64.52	93	WP_063842202.1	NAD()--rifampin ADP-ribosyltransferase	NF033144.1	NAD()--rifampin ADP-ribosyltransferase	antibiotic inactivation	283	cellular organisms; Bacteria;	1.84211	0.0372907	1.71e-06
NODE_647161_length_1001_cov_1.839323_2	mef(En2)	macrolide efflux MFS transporter Mef(En2)	core	AMR	AMR	MACROLIDE	MACROLIDE	PARTIALP	210	401	52.12	98.09	209	WP_063853729.1	macrolide efflux MFS transporter Mef(En2)	NA	NA	antibiotic efflux	1001	cellular organisms; Bacteria; FCB group; Bacteroidetes/Chlorobi group; Bacteroidetes; Bacteroidia; Bacteroidales; Bacteroidaceae;	1.83932	0.0372355	4.75e-06
NODE_1679660_length_556_cov_1.714571_1	arr	NAD()--rifampin ADP-ribosyltransferase	core	AMR	AMR	RIFAMYCIN	RIFAMYCIN	HMM	92	143	62.24	53.93	89	WP_063842202.1	NAD()--rifampin ADP-ribosyltransferase	NF033144.1	NAD()--rifampin ADP-ribosyltransferase	antibiotic inactivation	556	cellular organisms; Bacteria; FCB group; Bacteroidetes/Chlorobi group; Bacteroidetes; Chitinophagia; Chitinophagales; Chitinophagaceae; Taibaiella; Taibaiella helva;	1.71457	0.034709	1.63e-06
NODE_1262779_length_666_cov_1.700491_1	aac(6')	aminoglycoside 6'-N-acetyltransferase	core	AMR	AMR	AMINOGLYCOSIDE	AMINOGLYCOSIDE	HMM	178	184	91.3	71.01	169	WP_023622803.1	aminoglycoside 6'-N-acetyltransferase	NF012165.0	aminoglycoside 6'-N-acetyltransferase	antibiotic inactivation	666	cellular organisms; Bacteria;	1.70049	0.0344222	3.45e-06
NODE_8608424_length_225_cov_1.676471_1	smr	multidrug efflux SMR transporter Smr	core	STRESS	BIOCIDE	QUATERNARY AMMONIUM	QUATERNARY AMMONIUM	PARTIALP	75	105	71.43	98.67	75	WP_063854743.1	multidrug efflux SMR transporter Smr	NA	NA	antibiotic efflux	225	cellular organisms; Bacteria; Proteobacteria; Gammaproteobacteria;	1.67647	0.0339368	1.06e-06
NODE_1438633_length_614_cov_1.663685_1	blaAER	AER family class A beta-lactamase	core	AMR	AMR	BETA-LACTAM	BETA-LACTAM	PARTIALP	204	304	67.11	91.18	204	WP_063857819.1	carbenicillin-hydrolyzing class A beta-lactamase AER-1	NF033103.1	class A beta-lactamase	antibiotic inactivation	614	cellular organisms; Bacteria; Proteobacteria; Gammaproteobacteria; Pseudomonadales; Pseudomonadaceae; Pseudomonas;	1.66369	0.033683	5.48e-06
NODE_5396664_length_272_cov_1.663594_1	arr	NAD()--rifampin ADP-ribosyltransferase	core	AMR	AMR	RIFAMYCIN	RIFAMYCIN	HMM	90	137	58.39	63.75	80	WP_012695486.1	NAD()--rifampin ADP-ribosyltransferase	NF033144.1	NAD()--rifampin ADP-ribosyltransferase	antibiotic inactivation	272	cellular organisms; Bacteria; Proteobacteria; Alphaproteobacteria; Caulobacterales; Caulobacteraceae; Caulobacter; unclassified Caulobacter; Caulobacter sp. RHG1;	1.66359	0.033683	1.86e-06
NODE_446507_length_1250_cov_1.660251_3	aac(3)-I	AAC(3)-I family aminoglycoside 3-N-acetyltransferase	core	AMR	AMR	AMINOGLYCOSIDE	GENTAMICIN	HMM	155	152	96.71	65.31	147	ABL71428.1	AAC(3)-I family aminoglycoside 3-N-acetyltransferase	NF033083.0	AAC(3)-I family aminoglycoside 3-N-acetyltransferase	antibiotic inactivation	1250	cellular organisms; Bacteria; Proteobacteria; Alphaproteobacteria; Sphingomonadales; Sphingomonadaceae; Sphingorhabdus; Sphingorhabdus contaminans;	1.66025	0.0336168	3.71e-06
NODE_1241677_length_673_cov_1.647249_1	bla	metallo-beta-lactamase	core	AMR	AMR	BETA-LACTAM	BETA-LACTAM	HMM	184	285	57.54	59.39	165	WP_063864745.1	metallo-beta-lactamase	NF012229.1	metallo-beta-lactamase	antibiotic inactivation	673	cellular organisms; Bacteria; Terrabacteria group; Cyanobacteria/Melainabacteria group; Cyanobacteria; Nostocales; Nostocaceae; Nostoc; unclassified Nostoc; Nostoc sp. 3335mG;	1.64725	0.033352	3.36e-06
NODE_1409590_length_622_cov_1.643739_1	blaOXA	OXA-12 family class D beta-lactamase	core	AMR	AMR	BETA-LACTAM	BETA-LACTAM	PARTIALP	207	264	78.41	98.07	207	WP_011707905.1	OXA-12 family class D beta-lactamase AmpS/OXA-725	NF000270.1	class D beta-lactamase	antibiotic inactivation	622	cellular organisms; Bacteria; Proteobacteria; Gammaproteobacteria; Aeromonadales; Aeromonadaceae; Aeromonas;	1.64374	0.0332748	6.08e-06
NODE_2246226_length_458_cov_1.642680_1	bla	metallo-beta-lactamase	core	AMR	AMR	BETA-LACTAM	BETA-LACTAM	HMM	152	293	51.88	64.47	152	WP_219860713.1	metallo-beta-lactamase	NF012229.1	metallo-beta-lactamase	antibiotic inactivation	458	cellular organisms; Bacteria; Acidobacteria; Acidobacteriia; Acidobacteriales; Acidobacteriaceae; Silvibacterium; Silvibacterium bohemicum;	1.64268	0.0332527	2.96e-06
NODE_592310_length_1056_cov_1.613387_1	blaMCA	MCA family class C beta-lactamase	core	AMR	AMR	BETA-LACTAM	BETA-LACTAM	PARTIALP	333	390	85.38	93.69	333	WP_057991970.1	MCA family class C beta-lactamase	NA	NA	antibiotic inactivation	1056	cellular organisms; Bacteria; Proteobacteria; Gammaproteobacteria; Moraxellales; Moraxellaceae; Acinetobacter;	1.61339	0.032668	7.85e-06
NODE_975179_length_781_cov_1.600551_1	dfrA1	trimethoprim-resistant dihydrofolate reductase DfrA1	core	AMR	AMR	TRIMETHOPRIM	TRIMETHOPRIM	EXACTP	158	157	100	100	157	WP_000777555.1	trimethoprim-resistant dihydrofolate reductase DfrA1	NF000330.1	trimethoprim-resistant dihydrofolate reductase DfrA	antibiotic target replacement	781	cellular organisms; Bacteria; Proteobacteria; Gammaproteobacteria; Enterobacterales; Enterobacteriaceae;	1.60055	0.0324032	3.73e-06
NODE_737768_length_925_cov_1.581609_2	bla	class A beta-lactamase	core	AMR	AMR	BETA-LACTAM	BETA-LACTAM	HMM	257	309	82.52	51.56	256	WP_063864599.1	class A beta-lactamase	NF033103.1	class A beta-lactamase	antibiotic inactivation	925	cellular organisms; Bacteria; Proteobacteria; Alphaproteobacteria; Sphingomonadales; Sphingomonadaceae; Novosphingobium;	1.58161	0.0320171	6.62e-06
NODE_8065118_length_232_cov_1.570621_1	arr	NAD()--rifampin ADP-ribosyltransferase	core	AMR	AMR	RIFAMYCIN	RIFAMYCIN	HMM	77	150	54	65.43	81	WP_063842214.1	NAD()--rifampin ADP-ribosyltransferase	NF033144.1	NAD()--rifampin ADP-ribosyltransferase	antibiotic inactivation	232	cellular organisms; Bacteria; Proteobacteria; Alphaproteobacteria; Hyphomicrobiales; Reyranellaceae; Reyranella; unclassified Reyranella; Reyranella sp. CPCC 100927;	1.57062	0.0317964	1.05e-06
NODE_909388_length_815_cov_1.564474_1	arr	NAD()--rifampin ADP-ribosyltransferase	core	AMR	AMR	RIFAMYCIN	RIFAMYCIN	HMM	154	150	97.33	57.53	146	WP_033959319.1	NAD()--rifampin ADP-ribosyltransferase	NF033144.1	NAD()--rifampin ADP-ribosyltransferase	antibiotic inactivation	815	cellular organisms; Bacteria; Terrabacteria group; Actinobacteria; Actinomycetia; Geodermatophilales; Geodermatophilaceae; Blastococcus; unclassified Blastococcus; Blastococcus sp. DSM 44270;	1.56447	0.031675	2.35e-06
NODE_838522_length_856_cov_1.553059_2	arr	NAD()--rifampin ADP-ribosyltransferase	core	AMR	AMR	RIFAMYCIN	RIFAMYCIN	HMM	251	150	80.67	54.55	121	WP_033959319.1	NAD()--rifampin ADP-ribosyltransferase	NF033144.1	NAD()--rifampin ADP-ribosyltransferase	antibiotic inactivation	856	cellular organisms; Bacteria; FCB group; Bacteroidetes/Chlorobi group; Bacteroidetes; Flavobacteriia; Flavobacteriales; Weeksellaceae; Chryseobacterium group; Chryseobacterium; unclassified Chryseobacterium; Chryseobacterium sp. G0240;	1.55306	0.0314433	5.51e-06
NODE_2321205_length_448_cov_1.539440_1	arr	NAD()--rifampin ADP-ribosyltransferase	core	AMR	AMR	RIFAMYCIN	RIFAMYCIN	HMM	138	143	88.81	61.42	127	WP_063842202.1	NAD()--rifampin ADP-ribosyltransferase	NF033144.1	NAD()--rifampin ADP-ribosyltransferase	antibiotic inactivation	448	cellular organisms; Bacteria; FCB group; Bacteroidetes/Chlorobi group; Bacteroidetes; Cytophagia; Cytophagales; Hymenobacteraceae; Hymenobacter; Hymenobacter negativus;	1.53944	0.0311675	2.19e-06
NODE_2662872_length_408_cov_1.487252_1	arr	NAD()--rifampin ADP-ribosyltransferase	core	AMR	AMR	RIFAMYCIN	RIFAMYCIN	HMM	109	137	78.1	63.55	107	WP_012695486.1	NAD()--rifampin ADP-ribosyltransferase	NF033144.1	NAD()--rifampin ADP-ribosyltransferase	antibiotic inactivation	408	cellular organisms; Bacteria; Proteobacteria; Alphaproteobacteria; Caulobacterales; Caulobacteraceae; Brevundimonas; Brevundimonas viscosa;	1.48725	0.0301084	1.72e-06
NODE_6454316_length_254_cov_1.432161_1	arr	NAD()--rifampin ADP-ribosyltransferase	core	AMR	AMR	RIFAMYCIN	RIFAMYCIN	HMM	84	137	61.31	61.9	84	WP_012695486.1	NAD()--rifampin ADP-ribosyltransferase	NF033144.1	NAD()--rifampin ADP-ribosyltransferase	antibiotic inactivation	254	cellular organisms; Bacteria; environmental samples; uncultured bacterium;	1.43216	0.0289941	1.21e-06
NODE_1062523_length_741_cov_1.390671_1	blaOXA	class D beta-lactamase	core	AMR	AMR	BETA-LACTAM	BETA-LACTAM	HMM	225	260	84.62	67.27	220	WP_032488481.1	class D beta-lactamase	NF012161.0	class D beta-lactamase	antibiotic inactivation	741	cellular organisms; Bacteria; Proteobacteria; Gammaproteobacteria; Pseudomonadales; Pseudomonadaceae; Pseudomonas; Pseudomonas stutzeri group; Pseudomonas stutzeri subgroup; Pseudomonas stutzeri;	1.39067	0.0281556	3.6e-06
NODE_1254094_length_669_cov_1.381107_1	blaMOX	CMY-1/MOX family class C beta-lactamase	core	AMR	AMR	BETA-LACTAM	CEPHALOSPORIN	PARTIALP	222	382	57.07	98.17	218	WP_268871861.1	CMY-1/MOX family class C beta-lactamase MOX-21	NA	NA	antibiotic inactivation	669	cellular organisms; Bacteria; Proteobacteria; Gammaproteobacteria; Aeromonadales; Aeromonadaceae; Aeromonas; Aeromonas caviae;	1.38111	0.027957	3.64e-06
NODE_745795_length_919_cov_1.321759_2	bla	class A beta-lactamase	core	AMR	AMR	BETA-LACTAM	BETA-LACTAM	HMM	207	301	68.11	52.66	207	WP_032494759.1	class A beta-lactamase	NF033103.1	class A beta-lactamase	antibiotic inactivation	919	cellular organisms; Bacteria; FCB group; Bacteroidetes/Chlorobi group; Bacteroidetes; Flavobacteriia; Flavobacteriales; Weeksellaceae; Chryseobacterium group; Chryseobacterium; unclassified Chryseobacterium; Chryseobacterium sp. SNU WT5;	1.32176	0.0267544	3.24e-06
NODE_3961287_length_321_cov_1.266917_1	arr	NAD()--rifampin ADP-ribosyltransferase	core	AMR	AMR	RIFAMYCIN	RIFAMYCIN	HMM	107	137	70.07	65.62	96	WP_012695486.1	NAD()--rifampin ADP-ribosyltransferase	NF033144.1	NAD()--rifampin ADP-ribosyltransferase	antibiotic inactivation	321	cellular organisms; Bacteria; Proteobacteria; Alphaproteobacteria; Hyphomicrobiales; Reyranellaceae; Reyranella; unclassified Reyranella; Reyranella sp. CPCC 100927;	1.26692	0.0256512	1.36e-06
NODE_3919026_length_323_cov_1.257463_1	arr	NAD()--rifampin ADP-ribosyltransferase	core	AMR	AMR	RIFAMYCIN	RIFAMYCIN	HMM	107	137	75.91	63.46	104	WP_012695486.1	NAD()--rifampin ADP-ribosyltransferase	NF033144.1	NAD()--rifampin ADP-ribosyltransferase	antibiotic inactivation	323	cellular organisms; Bacteria; FCB group; Bacteroidetes/Chlorobi group; Ignavibacteriae; Ignavibacteria; Ignavibacteriales; unclassified Ignavibacteriales; Ignavibacteriales bacterium;	1.25746	0.0254526	1.4e-06
NODE_662422_length_987_cov_1.224249_1	tet(44)	tetracycline resistance ribosomal protection protein Tet(44)	core	AMR	AMR	TETRACYCLINE	TETRACYCLINE	PARTIALP	328	640	51.25	96.65	328	WP_003454408.1	tetracycline resistance ribosomal protection protein Tet(44)	NA	NA	antibiotic target protection	987	cellular organisms; Bacteria; Terrabacteria group; Firmicutes; Clostridia; Eubacteriales; Peptostreptococcaceae; Peptoclostridium; unclassified Peptoclostridium; Peptoclostridium sp. AF21-18;	1.22425	0.0247906	5.52e-06
NODE_1454415_length_610_cov_1.124324_1	arr	NAD()--rifampin ADP-ribosyltransferase	core	AMR	AMR	RIFAMYCIN	RIFAMYCIN	HMM	110	150	70.67	61.32	106	WP_001749986.1	NAD()--rifampin ADP-ribosyltransferase	NF033144.1	NAD()--rifampin ADP-ribosyltransferase	antibiotic inactivation	610	cellular organisms; Bacteria; Terrabacteria group; Actinobacteria;	1.12432	0.0227606	1.58e-06
NODE_8480183_length_227_cov_1.104651_1	arr	NAD()--rifampin ADP-ribosyltransferase	core	AMR	AMR	RIFAMYCIN	RIFAMYCIN	HMM	75	143	52.45	86.67	75	WP_063842202.1	NAD()--rifampin ADP-ribosyltransferase	NF033144.1	NAD()--rifampin ADP-ribosyltransferase	antibiotic inactivation	227	cellular organisms; Bacteria; Terrabacteria group; Actinobacteria; Actinomycetia; Corynebacteriales; Mycobacteriaceae; Mycolicibacterium; Mycolicibacterium monacense;	1.10465	0.0223634	7.01e-07
NODE_2263287_length_456_cov_1.087282_1	blaOXA	class D beta-lactamase	core	AMR	AMR	BETA-LACTAM	BETA-LACTAM	PARTIALP	141	274	51.46	100	141	WP_004295324.1	class D beta-lactamase OXA-347	NA	NA	antibiotic inactivation	456	cellular organisms; Bacteria;	1.08728	0.0220103	1.76e-06
NODE_2484854_length_428_cov_1.018767_1	arr	NAD()--rifampin ADP-ribosyltransferase	core	AMR	AMR	RIFAMYCIN	RIFAMYCIN	HMM	88	137	62.77	62.79	86	WP_012695486.1	NAD()--rifampin ADP-ribosyltransferase	NF033144.1	NAD()--rifampin ADP-ribosyltransferase	antibiotic inactivation	428	cellular organisms; Bacteria; FCB group; Bacteroidetes/Chlorobi group;	1.01877	0.0206202	8.37e-07
NODE_6735244_length_250_cov_1.015385_1	dfrA17	trimethoprim-resistant dihydrofolate reductase DfrA17	core	AMR	AMR	TRIMETHOPRIM	TRIMETHOPRIM	PARTIALP	82	157	52.23	100	82	WP_001389366.1	trimethoprim-resistant dihydrofolate reductase DfrA17	NA	NA	antibiotic target replacement	250	cellular organisms; Bacteria;	1.01539	0.020554	9.45e-07
NODE_6607360_length_252_cov_0.964467_1	bcrC	quaternary ammonium compound efflux SMR transporter BcrC	core	STRESS	BIOCIDE	BACITRACIN	BACITRACIN	PARTIALP	78	114	67.54	100	77	WP_003725292.1	quaternary ammonium compound efflux SMR transporter BcrC	NA	NA	antibiotic efflux	252	cellular organisms; Bacteria;	0.96447	0.019528	6.63e-07
NODE_3026223_length_376_cov_0.956386_1	bla	metallo-beta-lactamase	core	AMR	AMR	BETA-LACTAM	BETA-LACTAM	HMM	124	247	49.8	52.03	123	WP_013992183.1	metallo-beta-lactamase	NF012229.1	metallo-beta-lactamase	antibiotic inactivation	376	cellular organisms; Bacteria; FCB group; Bacteroidetes/Chlorobi group; Bacteroidetes; Chitinophagia; Chitinophagales; Chitinophagaceae; Chitinophaga; Chitinophaga ginsengisegetis;	0.95639	0.0193625	1.4e-06
NODE_6557378_length_253_cov_0.838384_1	arr	NAD()--rifampin ADP-ribosyltransferase	core	AMR	AMR	RIFAMYCIN	RIFAMYCIN	HMM	83	137	59.85	62.2	82	WP_012695486.1	NAD()--rifampin ADP-ribosyltransferase	NF033144.1	NAD()--rifampin ADP-ribosyltransferase	antibiotic inactivation	253	cellular organisms; Bacteria; FCB group; Bacteroidetes/Chlorobi group; Bacteroidetes; Flavobacteriia; Flavobacteriales; Weeksellaceae; Chryseobacterium group; Epilithonimonas; Epilithonimonas zeae;	0.83838	0.0169684	6.94e-07
NODE_2185682_length_467_cov_0.827670_1	arr	NAD()--rifampin ADP-ribosyltransferase	core	AMR	AMR	RIFAMYCIN	RIFAMYCIN	HMM	135	137	93.43	60.16	128	WP_012695486.1	NAD()--rifampin ADP-ribosyltransferase	NF033144.1	NAD()--rifampin ADP-ribosyltransferase	antibiotic inactivation	467	cellular organisms; Bacteria; FCB group; Bacteroidetes/Chlorobi group; Bacteroidetes; Cytophagia; Cytophagales; Hymenobacteraceae; Adhaeribacter; Adhaeribacter soli;	0.82767	0.0167588	1.34e-06
NODE_4864046_length_286_cov_0.822511_1	arr	NAD()--rifampin ADP-ribosyltransferase	core	AMR	AMR	RIFAMYCIN	RIFAMYCIN	HMM	94	137	68.61	65.96	94	WP_012695486.1	NAD()--rifampin ADP-ribosyltransferase	NF033144.1	NAD()--rifampin ADP-ribosyltransferase	antibiotic inactivation	286	cellular organisms; Bacteria; FCB group; Bacteroidetes/Chlorobi group; Bacteroidetes; Cytophagia; Cytophagales; Marivirgaceae; Marivirga; unclassified Marivirga; Marivirga sp. S37H4;	0.82251	0.0166484	6.96e-07

## Sheet: ARGs in AS-NLOS2
Protein identifier	Gene symbol	Sequence name	Scope	Element type	Element subtype	Class	Subclass	Method	Target length	Reference sequence length	% Coverage of reference sequence	% Identity to reference sequence	Alignment length	Accession of closest sequence	Name of closest sequence	HMM id	HMM description	Resistance Mechanism	Sequence length (bp)	Sequencing coverage	Abundance in resistome, %	Abundance in the metagenome, %
NODE_78565_length_3296_cov_3.770750_3	blaOXA	class D beta-lactamase	core	AMR	AMR	BETA-LACTAM	BETA-LACTAM	HMM	260	258	98.45	53.54	254	WP_094865115.1	class D beta-lactamase	NF012161.0	class D beta-lactamase	antibiotic inactivation	3296	3.77075	0.11562	1.51e-05
NODE_22741_length_7009_cov_4.553207_6	arr	NAD()--rifampin ADP-ribosyltransferase	core	AMR	AMR	RIFAMYCIN	RIFAMYCIN	HMM	121	150	76.67	55.28	123	WP_033959319.1	NAD()--rifampin ADP-ribosyltransferase	NF033144.1	NAD()--rifampin ADP-ribosyltransferase	antibiotic inactivation	7009	4.55321	0.139601	3.1e-06
NODE_69982_length_3533_cov_4.365440_5	blaOXA	class D beta-lactamase	core	AMR	AMR	BETA-LACTAM	BETA-LACTAM	HMM	244	260	88.85	58.01	231	WP_032488481.1	class D beta-lactamase	NF012161.0	class D beta-lactamase	antibiotic inactivation	3533	4.36544	0.13385	1.91e-05
NODE_40715_length_4907_cov_4.908079_4	bla	BlaB/IND/MUS family subclass B1 metallo-beta-lactamase	core	AMR	AMR	BETA-LACTAM	BETA-LACTAM	HMM	246	241	97.93	54.17	240	WP_148044405.1	BlaB/IND/MUS family subclass B1 metallo-beta-lactamase	NF012146.1	BlaB/IND/MUS family subclass B1 metallo-beta-lactamase	antibiotic inactivation	4907	4.90808	0.150485	1.69e-05
NODE_322_length_64306_cov_57.939192_38	blaOXA	class D beta-lactamase	core	AMR	AMR	BETA-LACTAM	BETA-LACTAM	HMM	260	258	96.9	55.2	250	WP_094865115.1	class D beta-lactamase	NF012161.0	class D beta-lactamase	antibiotic inactivation	64306	57.9392	1.77648	0.00021563
NODE_130861_length_2434_cov_10.836486_2	bla	class A beta-lactamase	core	AMR	AMR	BETA-LACTAM	BETA-LACTAM	HMM	292	293	91.81	62.83	269	WP_011270171.1	class A beta-lactamase	NF033103.1	class A beta-lactamase	antibiotic inactivation	2434	10.8365	0.332255	2.55e-05
NODE_38051_length_5111_cov_7.895174_4	blaOXA	class D beta-lactamase	core	AMR	AMR	BETA-LACTAM	BETA-LACTAM	HMM	276	260	96.15	64.8	250	WP_032488481.1	class D beta-lactamase	NF012161.0	class D beta-lactamase	antibiotic inactivation	5111	7.89517	0.242081	3.19e-05
NODE_1994_length_28148_cov_12.118464_17	bla	class A beta-lactamase	core	AMR	AMR	BETA-LACTAM	BETA-LACTAM	HMM	300	309	95.15	46.26	294	WP_063864599.1	class A beta-lactamase	NF033103.1	class A beta-lactamase	antibiotic inactivation	28148	12.1185	0.371569	5.8e-05
NODE_267009_length_1596_cov_2.260221_1	arr	NAD()--rifampin ADP-ribosyltransferase	core	AMR	AMR	RIFAMYCIN	RIFAMYCIN	HMM	103	137	67.15	68.48	92	WP_012695486.1	NAD()--rifampin ADP-ribosyltransferase	NF033144.1	NAD()--rifampin ADP-ribosyltransferase	antibiotic inactivation	1596	2.26022	0.0692961	1.62e-06
NODE_9980_length_11639_cov_5.918595_4	bla	BlaB/IND/MUS family subclass B1 metallo-beta-lactamase	core	AMR	AMR	BETA-LACTAM	BETA-LACTAM	HMM	243	241	100	53.94	241	WP_148044405.1	BlaB/IND/MUS family subclass B1 metallo-beta-lactamase	NF012146.1	BlaB/IND/MUS family subclass B1 metallo-beta-lactamase	antibiotic inactivation	11639	5.9186	0.181476	2.51e-05
NODE_150246_length_2243_cov_3.880256_2	bla	subclass B1 metallo-beta-lactamase	core	AMR	AMR	BETA-LACTAM	BETA-LACTAM	HMM	253	247	96.36	53.5	243	WP_013992183.1	subclass B1 metallo-beta-lactamase	NF033088.2	subclass B1 metallo-beta-lactamase	antibiotic inactivation	2243	3.88026	0.118973	1.23e-05
NODE_20347_length_7516_cov_5.098244_4	blaOXA	class D beta-lactamase	core	AMR	AMR	BETA-LACTAM	BETA-LACTAM	HMM	310	289	74.05	48.61	216	WP_075071939.1	class D beta-lactamase	NF012161.0	class D beta-lactamase	antibiotic inactivation	7516	5.09824	0.156323	3.03e-05
NODE_49264_length_4366_cov_4.155416_4	blaOXA	class D beta-lactamase	core	AMR	AMR	BETA-LACTAM	BETA-LACTAM	HMM	273	289	83.39	50.82	244	WP_075071939.1	class D beta-lactamase	NF012161.0	class D beta-lactamase	antibiotic inactivation	4366	4.15542	0.127415	8.81e-06
NODE_31325_length_5759_cov_6.050491_1	erm(F)	23S rRNA (adenine(2058)-N(6))-methyltransferase Erm(F)	core	AMR	AMR	MACROLIDE	MACROLIDE	EXACTP	267	266	100	100	266	WP_002682030.1	23S rRNA (adenine(2058)-N(6))-methyltransferase Erm(F)	NF012223.0	23S rRNA (adenine(2058)-N(6))-methyltransferase Erm(F)	antibiotic target alteration	5759	6.05049	0.185513	2.16e-05
NODE_31325_length_5759_cov_6.050491_3	tet(Q)	tetracycline resistance ribosomal protection protein Tet(Q)	core	AMR	AMR	TETRACYCLINE	TETRACYCLINE	BLASTP	657	641	99.69	99.37	639	WP_063856407.1	tetracycline resistance ribosomal protection protein Tet(Q)	NF012154.0	tetracycline resistance ribosomal protection protein Tet(Q)	antibiotic target protection	5759	6.05049	0.185513	3.83e-05
NODE_608_length_48155_cov_17.086653_6	bla	subclass B3 metallo-beta-lactamase	core	AMR	AMR	BETA-LACTAM	BETA-LACTAM	HMM	313	318	84.59	53.85	273	WP_122630832.1	subclass B3 metallo-beta-lactamase	NF033105.1	subclass B3 metallo-beta-lactamase	antibiotic inactivation	48155	17.0866	0.523899	7.66e-05
NODE_8292_length_12993_cov_17.010512_6	toprJ	multidrug efflux transporter outer membrane subunit TOprJ1	core	AMR	AMR	TETRACYCLINE	TIGECYCLINE	EXACTP	478	477	100	100	477	WP_003152694.1	multidrug efflux transporter outer membrane subunit TOprJ1	NA	NA	antibiotic efflux	12993	17.0105	0.521566	8.29e-05
NODE_8292_length_12993_cov_17.010512_7	tmexD	multidrug efflux RND transporter permease subunit TMexD2	core	AMR	AMR	TETRACYCLINE	TIGECYCLINE	EXACTP	1045	1044	100	100	1044	WP_027591160.1	multidrug efflux RND transporter permease subunit TMexD2	NA	NA	antibiotic efflux	12993	17.0105	0.521566	0.000267947
NODE_8292_length_12993_cov_17.010512_8	tmexC	multidrug efflux RND transporter periplasmic adaptor subunit TMexC	core	AMR	AMR	TETRACYCLINE	TIGECYCLINE	BLASTP	388	387	100	98.71	387	WP_034039546.1	multidrug efflux RND transporter periplasmic adaptor subunit TMexC3	NA	NA	antibiotic efflux	12993	17.0105	0.521566	9.24e-05
NODE_197963_length_1905_cov_2.563243_2	arr	NAD()--rifampin ADP-ribosyltransferase	core	AMR	AMR	RIFAMYCIN	RIFAMYCIN	HMM	139	137	100	58.39	137	WP_012695486.1	NAD()--rifampin ADP-ribosyltransferase	NF033144.1	NAD()--rifampin ADP-ribosyltransferase	antibiotic inactivation	1905	2.56324	0.0785956	4.79e-06
NODE_296305_length_1500_cov_4.689965_1	blaOXA	class D beta-lactamase	core	AMR	AMR	BETA-LACTAM	BETA-LACTAM	HMM	251	289	79.24	48.73	236	WP_075071939.1	class D beta-lactamase	NF012161.0	class D beta-lactamase	antibiotic inactivation	1500	4.68997	0.143801	1.6e-05
NODE_180394_length_2012_cov_8.006132_2	erm	23S ribosomal RNA methyltransferase Erm	core	AMR	AMR	MACROLIDE	MACROLIDE	HMM	270	322	77.33	53.78	251	WP_063844492.1	23S ribosomal RNA methyltransferase Erm	NF000499.1	23S ribosomal RNA methyltransferase Erm	antibiotic target alteration	2012	8.00613	0.245477	3.44e-05
NODE_286905_length_1529_cov_5.090909_2	arr	NAD()--rifampin ADP-ribosyltransferase	core	AMR	AMR	RIFAMYCIN	RIFAMYCIN	HMM	148	143	98.6	56.74	141	WP_063842202.1	NAD()--rifampin ADP-ribosyltransferase	NF033144.1	NAD()--rifampin ADP-ribosyltransferase	antibiotic inactivation	1529	5.09091	0.156095	9.11e-06
NODE_176063_length_2042_cov_4.752391_3	arr	NAD()--rifampin ADP-ribosyltransferase	core	AMR	AMR	RIFAMYCIN	RIFAMYCIN	HMM	102	143	65.03	67.37	95	WP_063842202.1	NAD()--rifampin ADP-ribosyltransferase	NF033144.1	NAD()--rifampin ADP-ribosyltransferase	antibiotic inactivation	2042	4.75239	0.145711	4.67e-06
NODE_135804_length_2383_cov_3.490979_2	arr	NAD()--rifampin ADP-ribosyltransferase	core	AMR	AMR	RIFAMYCIN	RIFAMYCIN	HMM	139	143	93.01	56.3	135	WP_063842202.1	NAD()--rifampin ADP-ribosyltransferase	NF033144.1	NAD()--rifampin ADP-ribosyltransferase	antibiotic inactivation	2383	3.49098	0.107037	1.09e-05
NODE_275195_length_1568_cov_2.111038_1	arr	NAD()--rifampin ADP-ribosyltransferase	core	AMR	AMR	RIFAMYCIN	RIFAMYCIN	HMM	132	143	84.62	65.29	121	WP_063842202.1	NAD()--rifampin ADP-ribosyltransferase	NF033144.1	NAD()--rifampin ADP-ribosyltransferase	antibiotic inactivation	1568	2.11104	0.0647277	3.69e-06
NODE_240064_length_1700_cov_2.277204_2	bla	subclass B1 metallo-beta-lactamase	core	AMR	AMR	BETA-LACTAM	BETA-LACTAM	HMM	250	247	97.57	49.59	246	WP_013992183.1	subclass B1 metallo-beta-lactamase	NF033088.2	subclass B1 metallo-beta-lactamase	antibiotic inactivation	1700	2.2772	0.069817	6.61e-06
NODE_14330_length_9332_cov_4.571737_4	blaR1	BlaR1 family beta-lactam sensor/signal transducer	core	AMR	AMR	BETA-LACTAM	BETA-LACTAM	HMM	599	593	99.33	32.4	605	WP_012705551.1	BlaR1 family beta-lactam sensor/signal transducer	NF000326.1	BlaR1 family beta-lactam sensor/signal transducer	antibiotic inactivation	9332	4.57174	0.140177	4.04e-05
NODE_14825_length_9146_cov_9.075459_7	aac(3)-I	AAC(3)-I family aminoglycoside 3-N-acetyltransferase	core	AMR	AMR	AMINOGLYCOSIDE	GENTAMICIN	HMM	151	165	87.88	66.21	145	WP_063840260.1	AAC(3)-I family aminoglycoside 3-N-acetyltransferase	NF033083.0	AAC(3)-I family aminoglycoside 3-N-acetyltransferase	antibiotic inactivation	9146	9.07546	0.27827	8.59e-06
NODE_53959_length_4129_cov_7.474227_1	arr	NAD()--rifampin ADP-ribosyltransferase	core	AMR	AMR	RIFAMYCIN	RIFAMYCIN	HMM	246	143	87.41	60.32	126	WP_063842202.1	NAD()--rifampin ADP-ribosyltransferase	NF033144.1	NAD()--rifampin ADP-ribosyltransferase	antibiotic inactivation	4129	7.47423	0.229168	1.07e-05
NODE_170143_length_2085_cov_3.692611_1	ere(B)	EreB family erythromycin esterase	core	AMR	AMR	MACROLIDE	ERYTHROMYCIN	HMM	420	419	100	86.16	419	WP_032488343.1	EreB family erythromycin esterase	NF000209.1	EreB family erythromycin esterase	antibiotic inactivation	2085	3.69261	0.113222	2.24e-05
NODE_376_length_60890_cov_7.982510_2	bla	subclass B3 metallo-beta-lactamase	core	AMR	AMR	BETA-LACTAM	BETA-LACTAM	HMM	276	302	90.07	51.09	276	WP_071766622.1	subclass B3 metallo-beta-lactamase	NF033105.1	subclass B3 metallo-beta-lactamase	antibiotic inactivation	60890	7.98251	0.24475	3.16e-05
NODE_111446_length_2677_cov_3.905797_2	bla	subclass B2 metallo-beta-lactamase	core	AMR	AMR	BETA-LACTAM	BETA-LACTAM	HMM	241	246	98.37	52.48	242	WP_004874166.1	subclass B2 metallo-beta-lactamase	NF033087.1	subclass B2 metallo-beta-lactamase	antibiotic inactivation	2677	3.9058	0.119754	1.67e-05
NODE_68191_length_3589_cov_117.470855_2	aph(6)-Id	aminoglycoside O-phosphotransferase APH(6)-Id	core	AMR	AMR	AMINOGLYCOSIDE	STREPTOMYCIN	EXACTP	279	278	100	100	278	WP_000480968.1	aminoglycoside O-phosphotransferase APH(6)-Id	NF012171.0	APH(6)-I family aminoglycoside O-phosphotransferase	antibiotic inactivation	3589	117.471	3.60179	0.000416322
NODE_68191_length_3589_cov_117.470855_3	aph(3'')-Ib	aminoglycoside O-phosphotransferase APH(3'')-Ib	core	AMR	AMR	AMINOGLYCOSIDE	STREPTOMYCIN	EXACTP	268	267	100	100	267	WP_001082319.1	aminoglycoside O-phosphotransferase APH(3'')-Ib	NF032895.1	aminoglycoside O-phosphotransferase APH(3'')-Ib	antibiotic inactivation	3589	117.471	3.60179	0.00041244
NODE_17397_length_8289_cov_93.255526_1	cmx	chloramphenicol efflux MFS transporter Cmx	core	AMR	AMR	PHENICOL	CHLORAMPHENICOL	BLASTP	392	391	100	99.74	391	WP_005297378.1	chloramphenicol efflux MFS transporter Cmx	NF000510.1	chloramphenicol efflux MFS transporter Cmx	antibiotic efflux	8289	93.2555	2.85933	0.000473525
NODE_215298_length_1812_cov_8.598748_3	arr	NAD()--rifampin ADP-ribosyltransferase	core	AMR	AMR	RIFAMYCIN	RIFAMYCIN	HMM	154	137	93.43	63.28	128	WP_012695486.1	NAD()--rifampin ADP-ribosyltransferase	NF033144.1	NAD()--rifampin ADP-ribosyltransferase	antibiotic inactivation	1812	8.59875	0.263653	1.62e-05
NODE_256572_length_1633_cov_7.770596_2	mef(A)	macrolide efflux MFS transporter Mef(A)	core	AMR	AMR	MACROLIDE	ERYTHROMYCIN	PARTIALP	263	405	64.94	98.1	263	WP_024127829.1	macrolide efflux MFS transporter Mef(A)	NA	NA	antibiotic target protection	1633	7.7706	0.238261	4.12e-05
NODE_33645_length_5513_cov_6.706669_1	bla	BlaB/IND/MUS family subclass B1 metallo-beta-lactamase	core	AMR	AMR	BETA-LACTAM	BETA-LACTAM	HMM	276	241	100	55.37	242	WP_148044405.1	BlaB/IND/MUS family subclass B1 metallo-beta-lactamase	NF012146.1	BlaB/IND/MUS family subclass B1 metallo-beta-lactamase	antibiotic inactivation	5513	6.70667	0.205631	3.15e-05
NODE_115628_length_2619_cov_5.593214_2	mph	Mph(E)/Mph(G) family macrolide 2'-phosphotransferase	core	AMR	AMR	MACROLIDE	MACROLIDE	HMM	296	294	100	75.17	294	WP_014386803.1	Mph(E)/Mph(G) family macrolide 2'-phosphotransferase	NF000241.1	Mph(E)/Mph(G) family macrolide 2'-phosphotransferase	antibiotic inactivation	2619	5.59321	0.171493	2.44e-05
NODE_76178_length_3358_cov_4.263397_3	blaOXA	class D beta-lactamase	core	AMR	AMR	BETA-LACTAM	BETA-LACTAM	HMM	270	289	76.82	51.12	223	WP_075071939.1	class D beta-lactamase	NF012161.0	class D beta-lactamase	antibiotic inactivation	3358	4.2634	0.130725	1.56e-05
NODE_188880_length_1959_cov_3.647584_3	arr	NAD()--rifampin ADP-ribosyltransferase	core	AMR	AMR	RIFAMYCIN	RIFAMYCIN	HMM	143	143	88.81	59.06	127	WP_063842202.1	NAD()--rifampin ADP-ribosyltransferase	NF033144.1	NAD()--rifampin ADP-ribosyltransferase	antibiotic inactivation	1959	3.64758	0.111844	6.61e-06
NODE_191127_length_1945_cov_3.359259_2	blaOXA	class D beta-lactamase	core	AMR	AMR	BETA-LACTAM	BETA-LACTAM	HMM	269	289	75.09	49.32	219	WP_075071939.1	class D beta-lactamase	NF012161.0	class D beta-lactamase	antibiotic inactivation	1945	3.35926	0.103	1.57e-05
NODE_220936_length_1785_cov_3.283815_2	mef(J)	macrolide efflux MFS transporter Mef(J)	core	AMR	AMR	MACROLIDE	MACROLIDE	PARTIALP	279	397	70.03	99.28	278	WP_198462968.1	macrolide efflux MFS transporter Mef(J)	NA	NA	antibiotic efflux	1785	3.28382	0.100689	1e-05
NODE_123756_length_2516_cov_3.182852_1	aac(6')-Ie/aph(2'')-Ia	bifunctional aminoglycoside N-acetyltransferase AAC(6')-Ie/aminoglycoside O-phosphotransferase APH(2'')-Ia	core	AMR	AMR	AMINOGLYCOSIDE	AMIKACIN/GENTAMICIN/KANAMYCIN/TOBRAMYCIN	EXACTP	480	479	100	100	479	WP_001028144.1	bifunctional aminoglycoside N-acetyltransferase AAC(6')-Ie/aminoglycoside O-phosphotransferase APH(2'')-Ia	NF000508.1	aminoglycoside O-phosphotransferase APH(2'')-Ia	antibiotic inactivation	2516	3.18285	0.0975853	2.12e-05
NODE_134472_length_2397_cov_2.650726_3	arr	NAD()--rifampin ADP-ribosyltransferase	core	AMR	AMR	RIFAMYCIN	RIFAMYCIN	HMM	248	143	88.11	49.22	128	WP_063842202.1	NAD()--rifampin ADP-ribosyltransferase	NF033144.1	NAD()--rifampin ADP-ribosyltransferase	antibiotic inactivation	2397	2.65073	0.0812759	8.81e-06
NODE_142318_length_2318_cov_2.604065_2	bla	class A beta-lactamase	core	AMR	AMR	BETA-LACTAM	BETA-LACTAM	HMM	295	299	96.66	43.3	291	WP_148044475.1	class A beta-lactamase	NF033103.1	class A beta-lactamase	antibiotic inactivation	2318	2.60407	0.0798435	9.9e-06
NODE_81685_length_3219_cov_4.196271_2	blaOXA	class D beta-lactamase	core	AMR	AMR	BETA-LACTAM	BETA-LACTAM	HMM	312	260	97.31	59.29	253	WP_032488481.1	class D beta-lactamase	NF012161.0	class D beta-lactamase	antibiotic inactivation	3219	4.19627	0.128663	2.64e-05
NODE_29806_length_5944_cov_9.657667_3	erm	23S ribosomal RNA methyltransferase Erm	core	AMR	AMR	MACROLIDE	MACROLIDE	HMM	262	319	79.94	48.63	255	WP_063844819.1	23S ribosomal RNA methyltransferase Erm	NF000499.1	23S ribosomal RNA methyltransferase Erm	antibiotic target alteration	5944	9.65767	0.29612	2.29e-05
NODE_97969_length_2888_cov_5.048359_2	blaOXA	class D beta-lactamase	core	AMR	AMR	BETA-LACTAM	BETA-LACTAM	HMM	267	266	99.25	63.77	265	WP_072678505.1	class D beta-lactamase	NF012161.0	class D beta-lactamase	antibiotic inactivation	2888	5.04836	0.154793	2.23e-05
NODE_156459_length_2191_cov_3.115637_2	aph(3')	APH(3') family aminoglycoside O-phosphotransferase	core	AMR	AMR	AMINOGLYCOSIDE	AMINOGLYCOSIDE	HMM	250	267	95.51	42.58	256	WP_012479999.1	APH(3') family aminoglycoside O-phosphotransferase	NF033068.1	APH(3') family aminoglycoside O-phosphotransferase	antibiotic inactivation	2191	3.11564	0.0955344	9.22e-06
NODE_27367_length_6250_cov_4.732849_6	vat	Vat family streptogramin A O-acetyltransferase	core	AMR	AMR	STREPTOGRAMIN	STREPTOGRAMIN	HMM	214	221	95.02	68.57	210	WP_005164767.1	Vat family streptogramin A O-acetyltransferase	NF000311.1	Vat family streptogramin A O-acetyltransferase	antibiotic inactivation	6250	4.73285	0.145114	1.25e-05
NODE_28356_length_6120_cov_6.573784_3	arr	NAD()--rifampin ADP-ribosyltransferase	core	AMR	AMR	RIFAMYCIN	RIFAMYCIN	HMM	134	143	91.61	63.36	131	WP_063842202.1	NAD()--rifampin ADP-ribosyltransferase	NF033144.1	NAD()--rifampin ADP-ribosyltransferase	antibiotic inactivation	6120	6.57378	0.201562	1.4e-05
NODE_186455_length_1974_cov_3.617509_2	catA	type A chloramphenicol O-acetyltransferase	core	AMR	AMR	PHENICOL	CHLORAMPHENICOL	HMM	241	220	97.73	71.63	215	WP_063843212.1	type A chloramphenicol O-acetyltransferase	NF000491.1	type A chloramphenicol O-acetyltransferase	antibiotic inactivation	1974	3.61751	0.110922	1.11e-05
NODE_103305_length_2799_cov_3.618805_3	bla	BlaB/IND/MUS family subclass B1 metallo-beta-lactamase	core	AMR	AMR	BETA-LACTAM	BETA-LACTAM	HMM	246	241	99.59	50.42	240	WP_148044405.1	BlaB/IND/MUS family subclass B1 metallo-beta-lactamase	NF012146.1	BlaB/IND/MUS family subclass B1 metallo-beta-lactamase	antibiotic inactivation	2799	3.61881	0.110954	1.19e-05
NODE_18199_length_8064_cov_3.923211_7	bla	subclass B1 metallo-beta-lactamase	core	AMR	AMR	BETA-LACTAM	BETA-LACTAM	HMM	252	257	86.38	51.57	223	WP_015266427.1	subclass B1 metallo-beta-lactamase	NF033088.2	subclass B1 metallo-beta-lactamase	antibiotic inactivation	8064	3.92321	0.120286	1.54e-05
NODE_81406_length_3226_cov_3.904447_2	erm	23S ribosomal RNA methyltransferase Erm	core	AMR	AMR	MACROLIDE	MACROLIDE	HMM	269	300	83.67	40.32	253	WP_139847607.1	23S ribosomal RNA methyltransferase Erm	NF000499.1	23S ribosomal RNA methyltransferase Erm	antibiotic target alteration	3226	3.90445	0.119711	1.41e-05
NODE_77720_length_3317_cov_7.235132_4	mph(A)	Mph(A) family macrolide 2'-phosphotransferase	core	AMR	AMR	MACROLIDE	MACROLIDE	EXACTP	302	301	100	100	301	WP_000219391.1	Mph(A) family macrolide 2'-phosphotransferase	NF000254.1	Mph(A) family macrolide 2'-phosphotransferase	antibiotic inactivation	3317	7.23513	0.221843	3.77e-05
NODE_21764_length_7199_cov_7.057111_8	blaOXA	class D beta-lactamase	core	AMR	AMR	BETA-LACTAM	BETA-LACTAM	HMM	209	274	75.91	72.6	208	WP_000722315.1	class D beta-lactamase	NF000270.1	class D beta-lactamase	antibiotic inactivation	7199	7.05711	0.216374	1.59e-05
NODE_218907_length_1794_cov_5.217366_2	bla	class A beta-lactamase	core	AMR	AMR	BETA-LACTAM	BETA-LACTAM	HMM	321	293	96.93	74.3	284	WP_011270171.1	class A beta-lactamase	NF033103.1	class A beta-lactamase	antibiotic inactivation	1794	5.21737	0.159969	2.44e-05
NODE_116482_length_2608_cov_4.214258_2	tet(A)	tetracycline efflux MFS transporter Tet(A)	core	AMR	AMR	TETRACYCLINE	TETRACYCLINE	EXACTP	400	399	100	100	399	WP_000804064.1	tetracycline efflux MFS transporter Tet(A)	NF012193.0	tetracycline efflux MFS transporter Tet(A)	antibiotic efflux	2608	4.21426	0.129217	2.49e-05
NODE_209576_length_1841_cov_3.400336_2	aac(3)-I	AAC(3)-I family aminoglycoside 3-N-acetyltransferase	core	AMR	AMR	AMINOGLYCOSIDE	GENTAMICIN	HMM	154	156	94.87	54.73	148	WP_034006142.1	AAC(3)-I family aminoglycoside 3-N-acetyltransferase	NF033083.0	AAC(3)-I family aminoglycoside 3-N-acetyltransferase	antibiotic inactivation	1841	3.40034	0.104259	3.73e-06
NODE_289261_length_1522_cov_3.278119_2	blaOXA	class D beta-lactamase	core	AMR	AMR	BETA-LACTAM	BETA-LACTAM	HMM	279	272	99.26	61.15	278	WP_012045014.1	class D beta-lactamase	NF012161.0	class D beta-lactamase	antibiotic inactivation	1522	3.27812	0.100515	1.31e-05
NODE_268634_length_1590_cov_3.099023_1	floR2	chloramphenicol/florfenicol efflux MFS transporter FloR2	core	AMR	AMR	PHENICOL	CHLORAMPHENICOL/FLORFENICOL	PARTIALP	322	404	79.7	100	322	WP_000214125.1	chloramphenicol/florfenicol efflux MFS transporter FloR2	NF033134.0	CmlA/FloR family chloramphenicol efflux MFS transporter	antibiotic efflux	1590	3.09902	0.0950244	1.16e-05
NODE_284286_length_1538_cov_1.627782_3	arr	NAD()--rifampin ADP-ribosyltransferase	core	AMR	AMR	RIFAMYCIN	RIFAMYCIN	HMM	161	137	94.89	57.69	130	WP_012695486.1	NAD()--rifampin ADP-ribosyltransferase	NF033144.1	NAD()--rifampin ADP-ribosyltransferase	antibiotic inactivation	1538	1.62778	0.0499049	3.3e-06
NODE_4660_length_17969_cov_7.094061_13	arr	NAD()--rifampin ADP-ribosyltransferase	core	AMR	AMR	RIFAMYCIN	RIFAMYCIN	HMM	136	143	90.91	60.77	130	WP_063842202.1	NAD()--rifampin ADP-ribosyltransferase	NF033144.1	NAD()--rifampin ADP-ribosyltransferase	antibiotic inactivation	17969	7.09406	0.217513	1e-05
NODE_9236_length_12188_cov_6.392648_6	arr	NAD()--rifampin ADP-ribosyltransferase	core	AMR	AMR	RIFAMYCIN	RIFAMYCIN	HMM	136	150	88.67	58.65	133	WP_052238312.1	NAD()--rifampin ADP-ribosyltransferase	NF033144.1	NAD()--rifampin ADP-ribosyltransferase	antibiotic inactivation	12188	6.39265	0.196006	8.73e-06
NODE_12348_length_10234_cov_5.394832_3	arr	NAD()--rifampin ADP-ribosyltransferase	core	AMR	AMR	RIFAMYCIN	RIFAMYCIN	HMM	142	143	96.5	66.67	138	WP_063842202.1	NAD()--rifampin ADP-ribosyltransferase	NF033144.1	NAD()--rifampin ADP-ribosyltransferase	antibiotic inactivation	10234	5.39483	0.165417	9.77e-06
NODE_49463_length_4354_cov_8.966271_5	aph(3')	APH(3') family aminoglycoside O-phosphotransferase	core	AMR	AMR	AMINOGLYCOSIDE	AMINOGLYCOSIDE	HMM	230	264	85.98	62.72	228	WP_001096887.1	APH(3') family aminoglycoside O-phosphotransferase	NF033068.1	APH(3') family aminoglycoside O-phosphotransferase	antibiotic inactivation	4354	8.96627	0.274917	1.95e-05
NODE_32450_length_5637_cov_5.250985_4	arr	NAD()--rifampin ADP-ribosyltransferase	core	AMR	AMR	RIFAMYCIN	RIFAMYCIN	HMM	294	143	93.71	58.21	134	WP_063842202.1	NAD()--rifampin ADP-ribosyltransferase	NF033144.1	NAD()--rifampin ADP-ribosyltransferase	antibiotic inactivation	5637	5.25099	0.161	1.68e-05
NODE_135784_length_2383_cov_4.982818_2	arr	NAD()--rifampin ADP-ribosyltransferase	core	AMR	AMR	RIFAMYCIN	RIFAMYCIN	HMM	132	150	86.67	58.46	130	WP_063842214.1	NAD()--rifampin ADP-ribosyltransferase	NF033144.1	NAD()--rifampin ADP-ribosyltransferase	antibiotic inactivation	2383	4.98282	0.152775	9.56e-06
NODE_191626_length_1942_cov_3.897721_2	bla	subclass B1 metallo-beta-lactamase	core	AMR	AMR	BETA-LACTAM	BETA-LACTAM	HMM	253	247	95.14	46.67	240	WP_013992183.1	subclass B1 metallo-beta-lactamase	NF033088.2	subclass B1 metallo-beta-lactamase	antibiotic inactivation	1942	3.89772	0.119505	1.06e-05
NODE_259623_length_1622_cov_2.652840_2	arr	NAD()--rifampin ADP-ribosyltransferase	core	AMR	AMR	RIFAMYCIN	RIFAMYCIN	HMM	136	143	87.41	60	125	WP_063842202.1	NAD()--rifampin ADP-ribosyltransferase	NF033144.1	NAD()--rifampin ADP-ribosyltransferase	antibiotic inactivation	1622	2.65284	0.081341	4.52e-06
NODE_1329_length_34197_cov_10.259212_12	bla	BlaB/IND/MUS family subclass B1 metallo-beta-lactamase	core	AMR	AMR	BETA-LACTAM	BETA-LACTAM	HMM	246	241	97.51	54.85	237	WP_148044405.1	BlaB/IND/MUS family subclass B1 metallo-beta-lactamase	NF012146.1	BlaB/IND/MUS family subclass B1 metallo-beta-lactamase	antibiotic inactivation	34197	10.2592	0.314556	2.85e-05
NODE_16177_length_8676_cov_5.744229_8	bla	subclass B1 metallo-beta-lactamase	core	AMR	AMR	BETA-LACTAM	BETA-LACTAM	HMM	195	257	73.93	52.88	191	WP_015266427.1	subclass B1 metallo-beta-lactamase	NF033088.2	subclass B1 metallo-beta-lactamase	antibiotic inactivation	8676	5.74423	0.176127	8.26e-06
NODE_36423_length_5251_cov_6.859315_6	bla	BlaB/IND/MUS family subclass B1 metallo-beta-lactamase	core	AMR	AMR	BETA-LACTAM	BETA-LACTAM	HMM	242	248	95.16	48.73	236	WP_012025466.1	BlaB/IND/MUS family subclass B1 metallo-beta-lactamase	NF012146.1	BlaB/IND/MUS family subclass B1 metallo-beta-lactamase	antibiotic inactivation	5251	6.85932	0.210319	2.57e-05
NODE_17496_length_8264_cov_3.404434_1	bla	subclass B1 metallo-beta-lactamase	core	AMR	AMR	BETA-LACTAM	BETA-LACTAM	HMM	278	247	97.98	47.77	247	WP_013992183.1	subclass B1 metallo-beta-lactamase	NF033088.2	subclass B1 metallo-beta-lactamase	antibiotic inactivation	8264	3.40443	0.104389	9.76e-06
NODE_531866_length_1057_cov_1.895210_1	arr	NAD()--rifampin ADP-ribosyltransferase	core	AMR	AMR	RIFAMYCIN	RIFAMYCIN	HMM	150	137	97.08	54.89	133	WP_012695486.1	NAD()--rifampin ADP-ribosyltransferase	NF033144.1	NAD()--rifampin ADP-ribosyltransferase	antibiotic inactivation	1057	1.89521	0.0581085	3.56e-06
NODE_30182_length_5897_cov_4.607497_3	dfrF	trimethoprim-resistant dihydrofolate reductase DfrF	core	AMR	AMR	TRIMETHOPRIM	TRIMETHOPRIM	BLASTP	165	164	99.39	99.39	163	WP_002322211.1	trimethoprim-resistant dihydrofolate reductase DfrF	NF000333.1	trimethoprim-resistant dihydrofolate reductase DfrF	antibiotic target replacement	5897	4.6075	0.141272	6.05e-06
NODE_402512_length_1249_cov_3.422948_1	aadE	aminoglycoside 6-adenylyltransferase AadE	core	AMR	AMR	AMINOGLYCOSIDE	STREPTOMYCIN	EXACTP	289	288	100	100	288	WP_001255868.1	aminoglycoside 6-adenylyltransferase AadE	NF033084.2	aminoglycoside 6-nucleotidyltransferase	antibiotic inactivation	1249	3.42295	0.104953	1.45e-05
NODE_5687_length_16172_cov_9.111125_13	bla	class A beta-lactamase	core	AMR	AMR	BETA-LACTAM	BETA-LACTAM	HMM	256	305	82.95	49.21	254	WP_010926363.1	class A beta-lactamase	NF033103.1	class A beta-lactamase	antibiotic inactivation	16172	9.11113	0.279355	1.66e-05
NODE_264_length_69464_cov_11.111282_4	arr	NAD()--rifampin ADP-ribosyltransferase	core	AMR	AMR	RIFAMYCIN	RIFAMYCIN	HMM	248	137	91.97	51.59	126	WP_012695486.1	NAD()--rifampin ADP-ribosyltransferase	NF033144.1	NAD()--rifampin ADP-ribosyltransferase	antibiotic inactivation	69464	11.1113	0.340686	3.89e-05
NODE_64_length_107605_cov_10.466062_82	bla	BlaB/IND/MUS family subclass B1 metallo-beta-lactamase	core	AMR	AMR	BETA-LACTAM	BETA-LACTAM	HMM	246	248	94.76	52.77	235	WP_012025466.1	BlaB/IND/MUS family subclass B1 metallo-beta-lactamase	NF012146.1	BlaB/IND/MUS family subclass B1 metallo-beta-lactamase	antibiotic inactivation	107605	10.4661	0.320904	3.01e-05
NODE_7857_length_13410_cov_9.941745_2	arr	NAD()--rifampin ADP-ribosyltransferase	core	AMR	AMR	RIFAMYCIN	RIFAMYCIN	HMM	144	143	100	54.55	143	WP_063842202.1	NAD()--rifampin ADP-ribosyltransferase	NF033144.1	NAD()--rifampin ADP-ribosyltransferase	antibiotic inactivation	13410	9.94175	0.304823	2.44e-05
NODE_123367_length_2520_cov_12.838945_2	tet(G)	tetracycline efflux MFS transporter Tet(G)	core	AMR	AMR	TETRACYCLINE	TETRACYCLINE	BLASTP	392	391	100	96.42	391	WP_063856077.1	tetracycline efflux MFS transporter Tet(G)	NF012192.0	tetracycline efflux MFS transporter Tet(G)	antibiotic efflux	2520	12.839	0.393662	9.67e-05
NODE_22_length_158153_cov_11.368784_98	arr	NAD()--rifampin ADP-ribosyltransferase	core	AMR	AMR	RIFAMYCIN	RIFAMYCIN	HMM	137	143	96.5	53.62	138	WP_063842202.1	NAD()--rifampin ADP-ribosyltransferase	NF033144.1	NAD()--rifampin ADP-ribosyltransferase	antibiotic inactivation	158153	11.3688	0.348586	1.36e-05
NODE_57228_length_3988_cov_10.939486_4	bla	class A beta-lactamase	core	AMR	AMR	BETA-LACTAM	BETA-LACTAM	HMM	285	297	86.2	49.22	256	WP_068885073.1	class A beta-lactamase	NF033103.1	class A beta-lactamase	antibiotic inactivation	3988	10.9395	0.335412	4.29e-05
NODE_322032_length_1428_cov_2.555717_1	aac(3)	aminoglycoside 3-N-acetyltransferase	core	AMR	AMR	AMINOGLYCOSIDE	GENTAMICIN	HMM	273	271	94.46	48.09	262	WP_063840261.1	aminoglycoside 3-N-acetyltransferase	NF033082.0	aminoglycoside 3-N-acetyltransferase	antibiotic inactivation	1428	2.55572	0.0783569	8.85e-06
NODE_6951_length_14416_cov_6.348861_10	arr	NAD()--rifampin ADP-ribosyltransferase	core	AMR	AMR	RIFAMYCIN	RIFAMYCIN	HMM	152	150	98	60.54	147	WP_033959319.1	NAD()--rifampin ADP-ribosyltransferase	NF033144.1	NAD()--rifampin ADP-ribosyltransferase	antibiotic inactivation	14416	6.34886	0.194661	9.96e-06
NODE_119594_length_2568_cov_2.628333_1	mph	Mph(E)/Mph(G) family macrolide 2'-phosphotransferase	core	AMR	AMR	MACROLIDE	MACROLIDE	HMM	295	294	100	88.1	294	WP_014386803.1	Mph(E)/Mph(G) family macrolide 2'-phosphotransferase	NF000241.1	Mph(E)/Mph(G) family macrolide 2'-phosphotransferase	antibiotic inactivation	2568	2.62833	0.0805923	1.04e-05
NODE_22396_length_7073_cov_26.553149_7	blaOXA	class D beta-lactamase	core	AMR	AMR	BETA-LACTAM	BETA-LACTAM	HMM	277	289	86.85	45.85	253	WP_075071939.1	class D beta-lactamase	NF012161.0	class D beta-lactamase	antibiotic inactivation	7073	26.5531	0.814148	9.88e-05
NODE_55013_length_4082_cov_25.746213_3	arr	NAD()--rifampin ADP-ribosyltransferase	core	AMR	AMR	RIFAMYCIN	RIFAMYCIN	HMM	149	137	96.35	59.09	132	WP_012695486.1	NAD()--rifampin ADP-ribosyltransferase	NF033144.1	NAD()--rifampin ADP-ribosyltransferase	antibiotic inactivation	4082	25.7462	0.789407	5.72e-05
NODE_15122_length_9028_cov_22.270701_4	erm(B)	23S rRNA (adenine(2058)-N(6))-methyltransferase Erm(B)	core	AMR	AMR	MACROLIDE	MACROLIDE	BLASTP	246	245	100	99.18	245	WP_001038790.1	23S rRNA (adenine(2058)-N(6))-methyltransferase Erm(B)	NF012220.1	23S rRNA (adenine(2058)-N(6))-methyltransferase Erm(B)	antibiotic target alteration	9028	22.2707	0.682848	0.000114944
NODE_59418_length_3899_cov_7.068678_1	blaOXA	class D beta-lactamase	core	AMR	AMR	BETA-LACTAM	BETA-LACTAM	HMM	205	289	67.82	55.33	197	WP_075071939.1	class D beta-lactamase	NF012161.0	class D beta-lactamase	antibiotic inactivation	3899	7.06868	0.216732	1.94e-05
NODE_15145_length_9018_cov_5.642084_6	arr	NAD()--rifampin ADP-ribosyltransferase	core	AMR	AMR	RIFAMYCIN	RIFAMYCIN	HMM	152	150	98.67	68.24	148	WP_071846280.1	NAD()--rifampin ADP-ribosyltransferase	NF033144.1	NAD()--rifampin ADP-ribosyltransferase	antibiotic inactivation	9018	5.64208	0.172991	6.36e-06
NODE_23896_length_6794_cov_6.277192_5	bla	class A beta-lactamase. subclass A2	core	AMR	AMR	BETA-LACTAM	BETA-LACTAM	HMM	296	303	96.04	45.36	291	WP_041881964.1	class A beta-lactamase. subclass A2	NF012099.1	class A beta-lactamase. subclass A2	antibiotic inactivation	6794	6.27719	0.192469	2.89e-05
NODE_9695_length_11815_cov_5.711820_2	bla	subclass B1 metallo-beta-lactamase	core	AMR	AMR	BETA-LACTAM	BETA-LACTAM	HMM	251	257	87.94	48.02	227	WP_015266427.1	subclass B1 metallo-beta-lactamase	NF033088.2	subclass B1 metallo-beta-lactamase	antibiotic inactivation	11815	5.71182	0.175128	1.83e-05
NODE_17201_length_8353_cov_16.676308_3	bla	subclass B1 metallo-beta-lactamase	core	AMR	AMR	BETA-LACTAM	BETA-LACTAM	HMM	260	255	94.9	49.8	245	WP_109545042.1	subclass B1 metallo-beta-lactamase	NF033088.2	subclass B1 metallo-beta-lactamase	antibiotic inactivation	8353	16.6763	0.511311	5.04e-05
NODE_115038_length_2627_cov_12.997667_2	arr	NAD()--rifampin ADP-ribosyltransferase	core	AMR	AMR	RIFAMYCIN	RIFAMYCIN	HMM	144	137	97.08	59.4	133	WP_012695486.1	NAD()--rifampin ADP-ribosyltransferase	NF033144.1	NAD()--rifampin ADP-ribosyltransferase	antibiotic inactivation	2627	12.9977	0.398523	2.41e-05
NODE_19212_length_7791_cov_7.874095_9	bla	subclass B1 metallo-beta-lactamase	core	AMR	AMR	BETA-LACTAM	BETA-LACTAM	HMM	227	266	83.08	53.85	221	WP_081048762.1	subclass B1 metallo-beta-lactamase	NF033088.2	subclass B1 metallo-beta-lactamase	antibiotic inactivation	7791	7.8741	0.24143	1.36e-05
NODE_282203_length_1544_cov_4.783076_2	arr	NAD()--rifampin ADP-ribosyltransferase	core	AMR	AMR	RIFAMYCIN	RIFAMYCIN	HMM	149	137	93.43	61.72	128	WP_012695486.1	NAD()--rifampin ADP-ribosyltransferase	NF033144.1	NAD()--rifampin ADP-ribosyltransferase	antibiotic inactivation	1544	4.78308	0.146655	6.84e-06
NODE_151205_length_2234_cov_7.858192_1	blaOXA	class D beta-lactamase	core	AMR	AMR	BETA-LACTAM	BETA-LACTAM	HMM	274	274	100	75.91	274	WP_000722315.1	class D beta-lactamase	NF000270.1	class D beta-lactamase	antibiotic inactivation	2234	7.85819	0.240941	4.38e-05
NODE_287496_length_1527_cov_486.162364_1	ampC	class C beta-lactamase	core	AMR	AMR	BETA-LACTAM	BETA-LACTAM	HMM	388	397	97.48	46.91	388	WP_204378709.1	class C beta-lactamase	NF033085.1	class C beta-lactamase	antibiotic inactivation	1527	486.162	14.9063	0.00240299
NODE_375340_length_1302_cov_356.295910_2	sul1	sulfonamide-resistant dihydropteroate synthase Sul1	core	AMR	AMR	SULFONAMIDE	SULFONAMIDE	BLASTP	279	279	99.64	100	278	WP_000259031.1	sulfonamide-resistant dihydropteroate synthase Sul1	NF000294.1	sulfonamide-resistant dihydropteroate synthase Sul1	antibiotic target replacement	1302	356.296	10.9245	0.00125139
NODE_2070105_length_446_cov_216.744246_1	qacE	quaternary ammonium compound efflux SMR transporter QacE	core	STRESS	BIOCIDE	QUATERNARY AMMONIUM	QUATERNARY AMMONIUM	BLASTP	112	115	97.39	100	112	WP_000679427.1	quaternary ammonium compound efflux SMR transporter QacE delta 1	NF000276.2	quaternary ammonium compound efflux SMR transporter QacE	antibiotic efflux	446	216.744	6.64563	0.000269461
NODE_296924_length_1498_cov_141.548857_1	sul2	sulfonamide-resistant dihydropteroate synthase Sul2	core	AMR	AMR	SULFONAMIDE	SULFONAMIDE	EXACTP	272	271	100	100	271	WP_001043260.1	sulfonamide-resistant dihydropteroate synthase Sul2	NF000295.1	sulfonamide-resistant dihydropteroate synthase Sul2	antibiotic target replacement	1498	141.549	4.34006	0.00053852
NODE_165998_length_2115_cov_83.859223_4	bla	class A beta-lactamase	core	AMR	AMR	BETA-LACTAM	BETA-LACTAM	EXACTP	296	293	100	100	293	WP_011270171.1	class A beta-lactamase	NF033103.1	class A beta-lactamase	antibiotic inactivation	2115	83.8592	2.57123	0.00027169
NODE_32565_length_5625_cov_57.541293_5	erm(B)	23S rRNA (adenine(2058)-N(6))-methyltransferase Erm(B)	core	AMR	AMR	MACROLIDE	MACROLIDE	BLASTP	246	245	100	99.18	245	WP_001038790.1	23S rRNA (adenine(2058)-N(6))-methyltransferase Erm(B)	NF012220.1	23S rRNA (adenine(2058)-N(6))-methyltransferase Erm(B)	antibiotic target alteration	5625	57.5413	1.76428	0.000153505
NODE_84258_length_3158_cov_34.601031_2	aac(3)-I	AAC(3)-I family aminoglycoside 3-N-acetyltransferase	core	AMR	AMR	AMINOGLYCOSIDE	GENTAMICIN	HMM	168	152	93.42	60.56	142	ABL71428.1	AAC(3)-I family aminoglycoside 3-N-acetyltransferase	NF033083.0	AAC(3)-I family aminoglycoside 3-N-acetyltransferase	antibiotic inactivation	3158	34.601	1.06091	8.5e-05
NODE_948338_length_742_cov_31.823872_1	mph(E)	Mph(E) family macrolide 2'-phosphotransferase	core	AMR	AMR	MACROLIDE	MACROLIDE	PARTIALP	240	294	81.29	100	239	WP_000155092.1	Mph(E) family macrolide 2'-phosphotransferase	NA	NA	antibiotic inactivation	742	31.8239	0.975756	8.72e-05
NODE_646746_length_938_cov_29.166478_1	blaVEB	extended-spectrum class A beta-lactamase VEB-9	core	AMR	AMR	BETA-LACTAM	CEPHALOSPORIN	EXACTP	300	299	100	100	299	WP_032494864.1	extended-spectrum class A beta-lactamase VEB-9	NF000390.2	VEB family extended-spectrum class A beta-lactamase	antibiotic inactivation	938	29.1665	0.894274	0.000105539
NODE_908573_length_762_cov_28.321075_1	blaOXA	OXA-10 family class D beta-lactamase	core	AMR	AMR	BETA-LACTAM	BETA-LACTAM	PARTIALP	223	266	83.83	100	223	WP_000846390.1	oxacillin-hydrolyzing class D beta-lactamase OXA-10	NF012161.0	class D beta-lactamase	antibiotic inactivation	762	28.3211	0.868361	7.52e-05
[truncated: 154 more rows]

## Sheet: ARGs in CW-NLOS2
Protein identifier	Gene symbol	Sequence name	Scope	Element type	Element subtype	Class	Subclass	Method	Target length	Reference sequence length	% Coverage of reference sequence	% Identity to reference sequence	Alignment length	Accession of closest sequence	Name of closest sequence	HMM id	HMM description	Resistance Mechanism	Sequence length (bp)	Sequencing coverage	Abundance in resistome, %	Abundance in the metagenome, %
[truncated: 393 more rows]
