# Supplementary material for: Metagenomic insights into the wastewater resistome before and after purification at large‑scale wastewater treatment plants in the Moscow city
Source: Sci Rep. 2024 Mar 15;14:6349. doi: 10.1038/s41598-024-56870-0 (PMC10942971; doi:10.1038/s41598-024-56870-0)
Supplement: Supplementary file 1 — Supplementary Tables. [file 41598_2024_56870_MOESM1_ESM.zip › Table S1.xls]

## Sheet: Table S1
Table S1	Relative abundance (% of the total 16S rRNA gene sequences)					OTU sequence	Taxonomic assignment (SILVA database)
OTU ID	INFL	AS-LOS	CW-LOS	AS-NLOS2	CW-NLOS2
Otu68	0	0.00065615	0.00235615	0.000135846	0.000356029	CCAGCCTACGGGGTGCACCAGTTAGGAATCTTCTGCAATGCGCGTATGCGTGACAGAGCGAGTCAGAGTGCTTCTCATATTGAGAAGCTTTTGCCAAGTTTAAAACGCTTGGCGAATAAGGACTGGGTAAGACGGGTGCCAGCAGCCGCGGTAATCCCCGCGGTCCAAGTCGCAGCCAGCATTATTGGGTCTAAAACATCCGTAGCTTGCTTCGTAAGTTCCTTGTGAAATCCGGCATCTTCAGTGTCGGGCGTGCAAGGAGTACTGCGGAGCTAGAGACCGGAAGACGTGAACGGTACGTTCAATGTAGTAGTAAAATACGTTAATCTTGGACGGACCCACAACAGCGAAGGCAGTTCACGAGGACGGTTCTGACAGTAAGGGATGAAGGCTCGGGGC…	d:Archaea(0.98),p:Nanoarchaeota(0.98),c:Nanoarchaeia(0.98),o:Woesearchaeales(0.98),f:SCGC_AAA011-D5(0.85),g:SCGC_AAA011-D5(0.85),s:Candidatus_Diapherotrites(0.19)
Otu4610	0	0	0.000134695	6.79132e-05	0.000101737	CCAGCCTATGGGTGGCTCCAGTTAGGAAACCTTTACAATGCGCGCAAGCGTGATAGGGGTAGTTCGAGTGCCAACACTGTTGGCTTTTGCCAGGCCTAAAAAGTCTGGCGAATAAAGGGGGGGTAAGATACGTGCCAGCCGCCGCGGTAATACGTACTCCCTGAGTGGTATCCACTAATATTGGGCCTAAAGCGTTCGTAGCCCGTGAAGAAAGTCCTTGGTGAAAGTGGCACGCTCAACGTGTCAAATGGCTAAGGATACTACTTCGCTTTGAGGTCATACGAGGTCAAGAGAATTGCAGGGGTAACGGTGAAATGTTGTGATCCTTGCAGGACTACCAGTAGCGAAGGCGCTTGACCAGGATGATCCTGACGGTGAGGAACGAAAGCTGGGGGAGCG…	d:Archaea(0.99),p:Iainarchaeota(0.96),c:Iainarchaeia(0.96),o:Iainarchaeales(0.96),f:Iainarchaeales(0.96),g:Candidatus_Iainarchaeum(0.96),s:Diapherotrites_archaeon(0.84)
Otu8	0	0	0.000807967	0.0438696	0.0267958	CCAGCCTACGGGTGGCACCAGTCGGGAAAATTTTGCAATACACGCAAGTGTGACAGAGCAAGCCGAAGTGCTGTTCTTTTTTGAACAGCTTTTGTGGGATGTAAACAGTCCCACGAATAAGGACCGGGCAAGACTGGTGCCAGCCGCCGCGGTAATCCCAGCGGTCCAAGTCGCAGCCACATTTGTTGGGTCTAAAACATCCGTAGCTTGCTTTTCAAGTCTTTTGTGAAATCGGGACTCTTAAGGTTCCGGCGTGCAAAAGATACTGTTAAGCTAGAGACCGGGAGGCGTAAGAAGTACACACAGGGTAGCGGTAAAATGCGTTGATCCTATGTGGACTCACAGTCGCGAAGGCGTCTTACGAGAACGGTTCTGACAGTGAGGGATGAAGGCTAGGGG…	d:Archaea(0.99),p:Nanoarchaeota(0.91),c:Nanoarchaeia(0.91),o:Woesearchaeales(0.91),f:Woesearchaeales(0.23),g:Woesearchaeales(0.23),s:uncultured_archaeon(0.90)
Otu4960	0	0	0	0	0.000101737	CCGCCTATGGGGGGCAGCAGGCGCGAAACCTCTGCAATAGGCGAAAGCTTGACAGGGTTACTCTGAGTGATTTCCGTTAAGGAGATCTTTTGGCACCTCTAAAAATGGTGCAGAATAAGGGGTGGGCAAGTCTGGTGTCAGCCGCCGCGGTAATACCAGCACCCCGAGTGGTCGGGACGTTTATTGGGCCTAAAGCATCCGTAGCCGGTTCTACAAGTCTTCCGTTAAATCCACCTGCTTAACAGATGGGCTGCGGAAGATACTATAGAGCTAGGAGGCGGGAGAGGCAAGCGGTACTCGATGGGTAGGGGTAAAATCCGTTGATCCATTGAAGACCACCAGTGGCGAAGGCGGCTTGCCAGAACGCGCTCGACGGTGAGGGATGAAAGCTGGGGGAGC…	d:Archaea(1.00),p:Crenarchaeota(1.00),c:Nitrososphaeria(1.00),o:Nitrososphaerales(1.00),f:Nitrososphaeraceae(1.00),g:Nitrososphaeraceae(0.90),s:uncultured_archaeon(0.99)
Otu3207	6.20076e-05	8.20238e-05	0	0	5.08583e-05	CCAGCCTACGGGGGGCTCCAGGCGCGAAACCTCCGCAATGCACGAAAGTGCGACGGGGGAAACCCAAGTGCCACTCTTAACGGGGTGGCTTTTCTTAAGTGTAAAAAGCTTTTGGAATAAGAGCTGGGCAAGACCGGTGCCAGCCGCCGCGGTAACACCGGCAGCTCAAGTGGTGGCCGTTTTTATTGGGCCTAAAGCGTTCGTAGCCGGCTTGATAAGTCTCTGGTGAAATCTCACGGCTTAACCGTGAGAATTGCTGGAGATACTATTAGGCTTGAGGCCGGGAGAGGTTAGCGGTACTCACAGGGTAGGGGTGAAATCCTATAATCCTGGGAGGACCACCTGTGGCGAAGGCGGCTAACTGGAACGGACCTGACGGTGAGTAACGAAAGCCAGGGG…	d:Archaea(1.00),p:Euryarchaeota(1.00),c:Methanobacteria(1.00),o:Methanobacteriales(1.00),f:Methanobacteriaceae(1.00),g:Methanobacterium(1.00),s:uncultured_archaeon(0.55)
Otu2591	0	0.000164088	0	0	0	CCAGCCTACGGGATGCTCCAGGCGCGAAACCTCCGCAATGCGAGCAATCGCGACGGGGGGACCCCAAGTGCTACTCTTAACGGGGTAGCTTTTCTAAAGTGTAAAAAGCTTCAGGAATAAGGGCTGGGCAAGACCGGTGCCAGCCGCCGCGGTAACACCGGCAGCTCAAGTGGTGGCCGCTTTTATTGGGCCTAAAGCGTTCGTAGCCGGCCTGATAAGTCTCTGGTGAAATCCCGCAGCTTAACTGTGGGAATTGCTGGAGATACTATCAGGCTTGAGGCCGGGAGAGGCTGGAGGAACTCCCAGGGTAGGGGTGAAATCCTATAATCCTGGGAGGACCACCTGTGGCGAAGGCGTCCAGCTGGAACGGACCTGACGGTGAGTAACGAAAGCCAGGGG…	d:Archaea(1.00),p:Euryarchaeota(1.00),c:Methanobacteria(1.00),o:Methanobacteriales(1.00),f:Methanobacteriaceae(1.00),g:Methanobacterium(1.00),s:uncultured_archaeon(0.81)
Otu514	0.00229428	0.000492163	0.0011449	0.000882802	0.00101737	CCAGCCTATGGGTTGCAGCAGGCGCGAAACCTCCGCAATGTGAGAAATCGCGACGGGGGGATCCCAAGTGCCATTCTTAACGGGATGGCTTTTCATTAGTGTAAAGAGCTTTTGGAATAAGAGCTGGGCAAGACCGGTGCCAGCCGCCGCGGTAACACCGGCAGCTCTAGTGGTAGCAGTTTTTATTGGGCCTAAAGCGTCCGTAGCCGGTTTAATAAGTCTCTGGTGAAATCCTGCAGCTTAACTTTGGGAATTGCTGGAGATACTATTAGACTTGAGATCGGGAGAGGTTAGAGGTACTCGCAGGGTAGAGGTGAAATTCTGTAATCCTGGGAGGACCGCCTGTTGCGAAGGCGTCTGACTGGAACGATTCTGACGGTGAGGGACGAAAGCTAGGGG…	d:Archaea(1.00),p:Euryarchaeota(1.00),c:Methanobacteria(1.00),o:Methanobacteriales(1.00),f:Methanobacteriaceae(1.00),g:Methanobrevibacter(1.00),s:uncultured_Methanobrevibacter(0.08)
Otu58	0.00347243	0.000738194	0.00134695	0.00149371	0.00101737	CCAGCCTATGGGTCGCACCAGGCGCGAAACCTCCGCAATGTGAGAAATCGCGACGGGGGGATCCCAAGTGCTATTCTTAACGGGATGGCTTTTCTTAAGTGTAAAAAGCTTTTGGAATAAGAGCTGGGCAAGACCGGTGCCAGCCGCCGCGGTAACACCGGCAGCTCTAGTGGTAGCTGTTTTTATTGGGCCTAAAGCGTTCGTAGCCGGTTTGATAAGTCTTTGGTGAAATCCTGTAGCTTAACTATGGGAATTGCTGAGGATACTGTCAGGCTTGAGGTCGGGAGAGGTTAGCGGTACTCCCAGGGTAGGGGTGAAATCCTGTAATCCTGGGAGGACCACCTGTGGCGAAGGCGGCTAACTGGAACGAACCTGACGGTGAGGGACGAAAGCTAGGGG…	d:Archaea(1.00),p:Euryarchaeota(1.00),c:Methanobacteria(1.00),o:Methanobacteriales(1.00),f:Methanobacteriaceae(1.00),g:Methanobrevibacter(1.00),s:uncultured_Methanobrevibacter(0.95)
Otu280	6.20076e-05	0	6.73272e-05	0.000135846	5.08583e-05	CCAGCCTACGGGTGGCTGCAGGCGCGAAACCTTCGCAATGTACGCAAGTGCGACGAGGGGATCCCAAGTGTCATTCTTAACGGGATGGCTTTTCATTAGTGTAAAAAGCTTTTAGAATAAGAGCTGGGCAAGACCGGTGCCAGCCGCCGCGGTAACACCGGCAGCTCGAGTGGTAGCTGTTTTTATTGGGCCTAAAGCGTTCGTAGCCGGTTTGATAAGTCTTTGGTGAAAGCTTGTAGCTTAACTATAGGAATTGCTGGAGATACTATCAGACTTGAAGTCGGGAGAGGTTAGAGGTACTACCGGGGTAGGGGTGAAATCCTATAATCCTGGGGGGACCACCTGTGGCGAAGGCGTCTAACTGGAACGATCTTGACGGTGAGTAACGAAAGCCAGGGG…	d:Archaea(1.00),p:Euryarchaeota(1.00),c:Methanobacteria(1.00),o:Methanobacteriales(1.00),f:Methanobacteriaceae(1.00),g:Methanosphaera(0.99),s:uncultured_Methanosphaera(0.94)
Otu2359	0	0	0.000134695	0.00020377	0.000457664	CCAGCCTATGGGGTGCACCAGGCGCGAAACCTCCGCAATGCACGCAAGTGCGACGGGGGGACCCCAAGTGCCACTCTTAACGGGGTGGCTTTTCAGGAGTGTAAAAAGCTCCTGGAATAAGGGCTGGGCAAGACCGGTGCCAGCCGCCGCGGTAACACCGGCAGCTCGAGTGGTAGCCGCGTTTATTGGGCCTAAACCGTCCGTAGCCGGTCCGATAAGTCTCTGGTGAAAGCCCACAGCTTAACTGTGGGAATCGCTGGAGATACTATCGGACTTGAGGCCGGGAGAGGCTGGAGGTACTCCCAGGGTAGGGGTGAAATCCTATAATCCTGGGAGGACCACCTGTGGCGAAGGCGTCCAGCTGGAACGGACCTGACGGTGAGGGACGAAAGCCAGGGG…	d:Archaea(1.00),p:Euryarchaeota(1.00),c:Methanobacteria(1.00),o:Methanobacteriales(1.00),f:Methanothermobacteriaceae(0.53),g:Methanothermobacter(0.53),s:Methanothermobacter_tenebrarum(0.53)
Otu5456	0	0	6.73272e-05	0.00020377	0.000101737	CCAGCCTACGGGTGGCTCCAGGCGCGAAACCTCCGCAATGCACGCAAGTGCGACGGGGGAACCCCAAGTGCCACTCTTAACGGGGTGGCTTTTCAGAAGTGTAAAAAGCTTCTGGAATAAGGGCTGGGCAAGACTGGTGCCAGCCGCCGCGGTAACACCGGCAGCCCAAGTGGTAGCCGCTTTTATTGGGCCTAAAGCGTCCGTAGCCGGTCTGATAAGTCTCTGGTGAAATCCCACAGCTTAACTGTGGGAATTGCTGGAGATACTATCATGACTCGAGGTCGGGAGAGGCTGGAGGTACTCCCAGGGTAGGGGTGAAATCCTGTAATCCTGGGAGGACCACCTGTGGCGAAGGCGTCCAGCTGGAACGAACCTGACGGTGAGGGACGAAAGCCAGGG…	d:Archaea(1.00),p:Euryarchaeota(1.00),c:Methanobacteria(1.00),o:Methanobacteriales(1.00),f:Methanothermobacteriaceae(1.00),g:Methanothermobacter(1.00),s:uncultured_archaeon(0.42)
Otu4292	6.20076e-05	0	6.73272e-05	0	0	CCAGCCTATGGGGGGCACCAGGCGCGAAACCTCTGCAATGCGGGAAACCGTGACAGGGGGATCCCAAGTGCTCATGCATTGCATGGGCTGTTCTTTGGTCTAAGTAACCAGAGGAGTAAGGGCTGGGCAAGACCGGTGCCAGCCGCCGCGGTAATACCGGCAGCTCGAGTGGTAGCCGCGATTATTGGGCCGAAAGCGTTCGTAGCCGGATAAGTAAGTCTTTGGTTAAATCCTGCGACTTAACCGTGGGAAATCTAGAGATACTGCTTGTCTTGAGACCGGGAGAGGTTGGAGGTACTCCTAGGGTAGGGGTGAAATCCTGTAATCCTAGGGGGACCACCTGTGGCGAAGGCGTCCAACTGGAACGGGTCTGACGGTGAGGGACGAAAACTAGGGGAG…	d:Archaea(1.00),p:Euryarchaeota(1.00),c:Thermococci(1.00),o:Methanofastidiosales(1.00),f:Methanofastidiosales(0.93),g:Methanofastidiosales(0.93),s:uncultured_archaeon(0.93)
Otu2664	6.20076e-05	0	0	0	0	CCAGCCTACGGGGCGCAGCAGGCGCGAAAACTTTACAATGCGGGAAACCGTGATAAGGGAACTCCGAGTGTCCGTAAATTCGGACTGTCCGTATGTTTAAAAAGCATACGAAGAAAGGGCCGGGCAAGACCGGTGCCAGCCGCCGCGGTAATACCGGCGGCTCGAGTGGTGGCCACTATTACTGGGCTTAAAGCGTTCGTAGCTTGGTTGTTAAGTCTCTTGGGAAATCTATCGGCTTAACCGATAGGCGTCCAGGGGAGACTGGCAATCTAGGGACCGGGAGAGGTGAGGGGTACTTCAGGGGTAGGAGTGAAATCCTGTAATCCTTGGGGGACCACCTGTGGCGAAGGCGCCTCACCAGAACGGCTCCGACAGTGAGGGACGAAAGCTGGGGGAGCA…	d:Archaea(1.00),p:Halobacterota(1.00),c:Methanomicrobia(0.34),o:Methanomicrobiales(0.34),f:Methanomicrobiales(0.34),g:uncultured(0.34),s:uncultured_Methanomicrobia(0.24)
Otu1927	0.000930214	0	0.000134695	0	5.08583e-05	CCAGCCTACGGGTCGCAGCAGGCGCGAAAACTTTACAATGCGGGAAACCGTGATAGGGGAACTCTGAGTGCCCGTTAAATCGGGCTGTCCATCAGTTTAAACAACTGGTGAAGAAAGGGCCGGGCAAGACCGGTGCCAGCCGCCGCGGTAATACCGGCGGCTCGAGTGGTGGCCACTATTACTGGGCTTAAAGCGTTCGTAGCTGGTTTGTTAAGTCTCTGGGGAAATCTTCCGGCTTAACCGGAAGGCGTCTCAGGGATACTGGCAGACTAGGGACCGGGAGAGGTGAGGGGTACTCCAGGGGTAGGAGTGAAATCCGGAAATCCTTGGGGGACCACCTGTGGCGAAGGCGCCTCACCAGAACGGCTCCGACAGTGAGGGACGAAAGCTGGGGGAGCA…	d:Archaea(1.00),p:Halobacterota(1.00),c:Methanomicrobia(0.92),o:Methanomicrobiales(0.92),f:Methanoregulaceae(0.92),g:Methanoregula(0.92),s:uncultured_methanogenic(0.15)
Otu4333	0.000124015	0	0	0	0	CCAGCCTATGGGGGGCTGCAGGCGCGCAAACTTTACAATGCGAGCAATCGTGATAAGGAAACCCTGAGTGCCTGTCGATGCAGGCTGTTCATATATCTAAATCATATGTGAAGAAAGGGCAGGGCAAGACCGGTGCCAGCCGCCGCGGTAATACCGGCTGCTCGAGTGATAACCACTATTACTGGGTTTAAAGCGTCCGTAGCTTGATTGTTAGGTCTCTTGGGAAATCTTCACGCTCAACGTGAAGGCGTCTAAGAGATACCGGCAATCTTGGAACTGGGAGAGGTAAACCGTACTTCGGGGGTAGGAGTGAAATCTTGTAATCCTCGAGGGACGACCTATGGCGAAGGCAGTTTACCAGAACAGCTTCGACAGTGAGGGACGAAAGCTGGGGGAGCA…	d:Archaea(1.00),p:Halobacterota(1.00),c:Methanomicrobia(1.00),o:Methanomicrobiales(1.00),f:Methanocorpusculaceae(1.00),g:Methanocorpusculum(1.00),s:uncultured_archaeon(0.85)
Otu245	0	0	0	6.79132e-05	0	CCAGCCTATGGGGGGCAGCAGGCGCGAAAACTTTACAATGCGGGAAACCGTGATAAGGGAACTCCGAGTGCCCGTAAAATCGGGCTGTCCATCTGTTTAAATAACAGGTGAAGAAAGGGCCGGGCAAGACCGGTGCCAGCCGCCGCGGTAATACCGGCGGCTCGAGTGGTGGCCACTATTACTGGGCTTAAAGCGTTCGTAGCTGGTCTGTTAAGTCTCTGGGGAAATCTACTGGCTTAACCAATAGGCGTTTCAGGGATACTGGCAGACTAGGGACCGGGAGAGGTGAGAGGTACTCCAGGGGTAGGAGTGAAATCCTGTAATCCTTGGGGGACCACCTGTGGTGAAGGCGTCTCACCAGAACGGCTCCGACAGTGAGGGACGAAAGCTGGGGGAGCA…	d:Archaea(1.00),p:Halobacterota(1.00),c:Methanomicrobia(1.00),o:Methanomicrobiales(1.00),f:Methanomicrobiales(0.10),g:Methanomicrobiales(0.10),s:uncultured_archaeon(0.81)
Otu1441	0.000124015	0	0	0.00020377	0.000406846	CCAGCCTACGGGTCGCTCCAGGCGCGAAAACTTTACAATGCGAGAAATCGTGATAAGGGAACCCCGAGTGCCCGTAAATTCGGGCTGTCCATCAGTGTAAAAAACTGGTGAAGAAAGGGCCGGGCAAGACCGGTGCCAGCCGCCGCGGTAATACCGGCGGCTCGAGTGGTGGCCACTATTACTGGGCTTAAAGCGTCCGTAGCTGGATTGTTAAGTCTCTTGGGAAATCCGCCGGCTTAACCGGCGGGCGTTCAGGAGAAACTGGCAATCTAGGGACCGGGAGAGGTGAGAGGTACTCCAGGGGTAGGAGTGAAATCCTGTAATCCTTGGGGGACCACCTGTGGCGAAGGCGTCTCACTAGAACGGCTCCGACAGTGAGGGACGAAAGCTGGGGGAGCA…	d:Archaea(1.00),p:Halobacterota(1.00),c:Methanomicrobia(1.00),o:Methanomicrobiales(1.00),f:Methanoregulaceae(1.00),g:Methanolinea(1.00),s:uncultured_archaeon(0.76)
Otu3359	0	0	0	0.000135846	0	CCAGCTATGGGAGGCTGCAGGCGCGAAAACTTTACAATGCGAGAAATCGTGATAAGGGAACCCCGAGTGCCCGTAAATTCGGGCTGTCCGCCAGTGCAAAAAACTGGTGAAGAAAGAGCCGGGCAAGACCGGTGCCAGCCGCCGCTGTAATACCGGCGGCTCGAGTGGTGGCCACTATTACTGGGCTTAAAGCGTCCGTAGCTTGGTTGTTAAGTCTCCTGGGAAATCCATCGGCTCAACCGATGGGCGTTCAGGAGATACTGGCAACCTAGGGACCGGGAGAGGTGAGAGGTACTCCAGGGGTAGGAGTGAAATCCTGTAATCCTTGGGGGACCACCTGTGGCGAAGGCGTCTCACTAGAACGGCTCCGACAGTGAGGGACGAAAGCTGGGGGAGCAA…	d:Archaea(1.00),p:Halobacterota(1.00),c:Methanomicrobia(1.00),o:Methanomicrobiales(1.00),f:Methanoregulaceae(1.00),g:Methanolinea(1.00),s:uncultured_archaeon(0.92)
Otu4793	0	0	6.73272e-05	0	5.08583e-05	CCAGCCTACGGGTCGCAGCAGGCGCGAAAACTTTACAATGCGGGAAACCGTGATAAGGGAACCCCGAGTGCCCGTAGAATCGGGCTGTTGATCTGTGTAAAAAGCAGGTAAAGAAAGGGCCGGGCAAGACCGGTGCCAGCCGCCGCGGTAATACCGGCGGCTCGAGTGGTGGCCACTATTACTGGGCTTAAAGCGTTCGTAGCTGGGTTGTTAAGTCTCTTGGGAAATCCACCGGCTCAACCGATGGGCGACCAGGGGAAACTGGCATTCTAGGGACCGGGAGAGGTGAGAGGTACTCCAGGGGTAGGAGTGAAATCCTGTAATCCTTGGGGGACCACCGATGGCGAAGGCATCTCACCAGAACGGCTCCGACAGTGAGGAACGAAAGCTGGGGGAGCA…	d:Archaea(1.00),p:Halobacterota(1.00),c:Methanomicrobia(1.00),o:Methanomicrobiales(1.00),f:Methanoregulaceae(1.00),g:Methanolinea(1.00),s:uncultured_archaeon(1.00)
Otu3786	6.20076e-05	0	0.000336636	0	0	CCAGCCTACGGGTGGCAGCAGGCGCGAAAACTTTGCAATGCGAGCAATCGTGACAAGGGAACTCCGAGTGCCTGTAAAATCAGGCTGTCCGCCAGTTTAAATAACTGGCGAAGAAAGGGCCGGGCAAGACCGGTGCCAGCCGCCGCGGTAATACCGGCGGCTCGAGTGGTGGCCACTATTACTGGGCTTAAAGCGTTCGTAGCTGGTTTGTTAAGTCTCTGGGGAAATCTTCCGGCTCAACCGGAAGGCGTCTCAGGGATACTGGCAGACTAGGGACCGGAAGAGGTGAGAGGTACTCCAGGGGTAGGAGTGAAATCCTGTAATCCTTGGGGGACCACCTGTGGCGAAGGCGTCTCACCAGGACGGCTCCGACAGTGAGGAACGAAAGCTGGGGGAGCA…	d:Archaea(1.00),p:Halobacterota(1.00),c:Methanomicrobia(1.00),o:Methanomicrobiales(1.00),f:Methanoregulaceae(1.00),g:Methanoregula(1.00),s:uncultured_archaeon(1.00)
Otu1437	0.000496061	8.20238e-05	0.000134695	0.00020377	5.08583e-05	CCAGCCTACGGGGGGCTCCAGGCGCGAAAACTTTACAATGCGGGAAACCGTGATAAGGGAACTCCGAGTGCCCGTAAACGCGGGCTGTCCATCTGCTTAAAAAACAGGTGAAGAAAGGGCCGGGCAAGACCGGTGCCAGCCGCCGCGGTAATACCGGCGGCTCGAGTGGTGGCCACTATTACTGGGCTTAAAGCGTCCGTAGCTTGGTTGTTAAGTCTCTTGGGAAATCTGTCGGCTTAACCGACAGGCGTTTAAGGGATACTGGCAATCTAGGGACCGGGAGAGGTGAGAGGTACTCCAGGGGTAGGAGTGAAATCCTGTAATCCTTGGGGGACCACCTGTGGCGTAGGCGTCTCACCAGAACGGCTCCGACAGTGAGGGACGAAAGCTGGGGGAGCA…	d:Archaea(1.00),p:Halobacterota(1.00),c:Methanomicrobia(1.00),o:Methanomicrobiales(1.00),f:Methanoregulaceae(1.00),g:Methanosphaerula(1.00),s:uncultured_Methanosphaerula(1.00)
Otu354	0.000496061	8.20238e-05	6.73272e-05	0.000339516	0.000101737	CCAGCCTACGGGTCGCAGCAGGCGCGAAAACTTTACCATGCGGGCAACCGTGATAAGGAAACCCCGAGTGCCAGCACAGGCTGGCTGTCCGCCAGTGTAAATAACTGGTGAAGAAAGGGCCGGGCAAGACCGGTGCCAGCCGCCGCGGTAATACCGGCGGCTCGAGTGGTGGCCACTATTACTGGGCTTAAAGGGTCCGTAGCTGGATATACAAGTCTCTTGAGAAATGCGCCGGCTTAACCGGTGGGCGTTCAGGGGAAACTGTATTTCTAGGGACCGGGAGAGGTGAGAGGTACTGCCGGGGTAGGAGTGAAATCCTGTAATCCCGGTGGGACCACCTATGGCGAAGGCATCTCACCAGAACGGGTCCGACAGTGAGGGACGAAAGCTGGGGGAGCA…	d:Archaea(1.00),p:Halobacterota(1.00),c:Methanomicrobia(1.00),o:Methanomicrobiales(1.00),f:Methanospirillaceae(1.00),g:Methanospirillum(1.00),s:archaeon_enrichment(0.65)
Otu567	0.000186023	8.20238e-05	0.000336636	0	5.08583e-05	CCAGCCTACGGGTTGCACCAGGCGCGAAAACTTTACAATGCGGGCAACCGTGATAAGGAAACCCCGAGTGCCACCACAGGGTGGCTGTCCACCAGTGTAAAAAACTGGTGAAGAAAGGGCCGGGCAAGACCGGTGCCAGCCGCCGCGGTAATACCGGCGGCTCGAGTGGTGGCCGCTTTTACTGGGCTTAAAGGGTCCGTAGCTTGATTCACAAGTCCCTTGAGAAATCCATCGGCTTAACTGATGGGCGTTCAGGGGATACTGTGGTTCTAGGGACCGGGAGAGGTGAGAGGTACTGCCGGGGTAGGAGTGAAATCCTGTAATCCCGGTGGGACGACCTATGGCGAAGGCATCTCACCAGAACGGCTCCGACAGTGAGGGACGAAAGCTGGGGGAGCA…	d:Archaea(1.00),p:Halobacterota(1.00),c:Methanomicrobia(1.00),o:Methanomicrobiales(1.00),f:Methanospirillaceae(1.00),g:Methanospirillum(1.00),s:uncultured_Methanomicrobiales(0.63)
Otu8059	0	0	0	0	5.08583e-05	CCAGCCTATGGGTTGCTGCAGTCGGGAAACTTCTGCAATGCGGGCAACCGCGATAAGGGGACCTCGAGTGCTGGGTTACAAACCTGGCTGTTGAGCTGCCTAAAAGCAGTCTATAGCAAGGGCCGGGCAAGACCGGTGCCAGCCGCCGCGGTAACACCGGCGGCTCGAGTGGTAACCGCTATTATTGGGTCTAAAGGGTCTGTAGCCGGCTGGTTAAGTCTCTTGGGAAATCTGGCCTCTTAAGGGTCAGGCTGCCAGGAGATACTGACTGGCTTGGGACCGGGAGAGGTGAGAGGTACCTCAGGGGTAGGGGTGAAATCTTGTAATCCTTGAGGGACCACCAGTGGCGAAGGCGTCTCACCAGAACGGATCCGACGGCAAGGGACGAAAGCTAGGGGC…	d:Archaea(1.00),p:Halobacterota(1.00),c:Methanosarcinia(1.00),o:Methanosarciniales(1.00),f:Methanosaetaceae(1.00),g:Methanosaeta(1.00),s:uncultured_archaeon(0.88)
Otu97	0.00105413	0.000492163	0.000538578	0.00115409	0.000966247	CCAGCCTACGGGTGGCTGCAGGCGCGAAAACTTTACAATGCGGGCAACCGCGATAAGGGGACCTCGAGTGCTGGGTTACAAACCTGGCTGTTGGGCTGCCTAAAAAGCAGTCTATAGCAAGGGCCGGGCAAGACCGGTGCCAGCCGCCGCGGTAACACCGGCGGCTCGAGTGGTAACCGCTGTTATTGGGTCTAAAGGGTCTGTAGCCTGCCGGCTAAGTCTCTTGGGAAATCTGGCATCTCAAGTGTCAGGCTGCCAGGGGATACTGGCCGGCTTGGGACCGGGAGAGGTGAGAGGTACCTCAGGGGTAGGGGTGAAATCTTGTAATCCTTGAGGGACCACCAGTGGCGAAGGCGTCTCACCAGAACGGATCCGACGGCAAGGGACGAAAGCTAGGGG…	d:Archaea(1.00),p:Halobacterota(1.00),c:Methanosarcinia(1.00),o:Methanosarciniales(1.00),f:Methanosaetaceae(1.00),g:Methanosaeta(1.00),s:uncultured_archaeon(1.00)
Otu5487	6.20076e-05	0	0	0	5.08583e-05	CCAGCCTATGGGGGGCAGCAGGCGCGAAAACTTTACAATGCCGGCAACGGCGATAAGGGGACCTTGAGTGCCAGGATACAATCTTGGCTGTCGTCGTGTCTAAAAAACACGATATAGCAAGGGCCGGGCAAGACCGGTGCCAGCCGCCGCGGTAACACCGGCGGCTCGAGTGGTAACCGCTATTATTGGGTCTAAAGGGTCTGTAGCCGGCTTGGTAAGTCTCTTGGGAAATCCGGCAGCTTAACTGTCGGGCTGTCAGGAGATACTGCCAGGCTCGAGGCCGGGAGAGGTGAGAGGTACCTCATGGGTAGGGGTGAAATCTTGTAATCCTTGAGGGACCACCAGTGGCGAAGGCGTCTCACCAGAACGGACCTGACGGCAAGGGACGAAAGCTAAGGG…	d:Archaea(1.00),p:Halobacterota(1.00),c:Methanosarcinia(1.00),o:Methanosarciniales(1.00),f:Methanosaetaceae(1.00),g:Methanosaeta(1.00),s:uncultured_archaeon(1.00)
Otu40	0.0024183	0.000902281	0.00148164	0.00149371	0.00122084	CCAGCCTATGGGGGGCTCCAGGCGCGAAAACTTTACAATGCTGGCAACAGCGATAAGGGAACCTCGAGTGCCAGGTTACAAATCTGGCTGTCGAGATGCCTAAAAAGCATTTCATAGCAAGGGCCGGGCAAGACCGGTGCCAGCCGCCGCGGTAACACCGGCGGCTCGAGTGGTAACCGTTATTATTGGGTCTAAAGGGTCTGTAGCCGGCCGGATAAGTCTCTTGAGAAATCTGGCAGCTTAACTGTCAGGCTTTCAGGAGATACTGTCTGGCTCGAGGCCGGGAGAGGTGAGAGGTACTTCAGGGGTAGGGGTGAAATCTTGTAATCCTTGAAGGACCACCAGTGGCGAAGGCGTCTCACCAGAACGGACCTGACGGCAAGGGACGAAAGCTAGGGG…	d:Archaea(1.00),p:Halobacterota(1.00),c:Methanosarcinia(1.00),o:Methanosarciniales(1.00),f:Methanosarcinaceae(0.75),g:uncultured(0.75),s:uncultured_archaeon(0.94)
Otu474	0.000868206	0.000574206	0.000605925	0.000543286	0.000356029	CCAGCCTATGGGTGGCTCCAGGCGCGAAAACTTTACAATGCGGGAAACCGCGATAAGGGGACACCGAGTGCCAGCATCCTATGTTGGCTGTCCATATGTATAAATCACATGTGTTAGCAAGGGCCGGGCAAGACCGGTGCCAGCCGCCGCGGTAACACCGGCGGCCCGAGTGGTGGCCACTATTATTGGGTCTAAAGGGTCCGTAGCCGGTTTGGTCAGTCTTCCGGGAAATCTGACGGCTCAACCGTTAGGCTTTCGGGGGATACTACCAGGCTTGGGACCGGGAGAGGTAAGAGGTAATACGGGGGTAGGAGTGAAATCATGTAATCCCTGTGGGACCACCAGTGGCGAAGGCGTCTTACCAGAACGGGTCCGACGGTGAGGGACGAAAGCTGGGGG…	d:Archaea(1.00),p:Halobacterota(1.00),c:Methanosarcinia(1.00),o:Methanosarciniales(1.00),f:Methanosarcinaceae(1.00),g:Methanomethylovorans(0.97),s:uncultured_archaeon(0.87)
Otu6020	0	0	0	0	0	CCAGCCTATGGGATGCTGCAGGCGCGAAAACTTTACAATGCGGGAAACCGTGATAAGGGGACACCGAGTGCCAGCATCATATGTTGGCTGTCCAGATGTGTAAAATACATCTGTTAGCAAGGGCCGGGCAAGACCGGTGCCAGCCGCCGCGGTAACACCGGCGGCCCGAGTGGTGATCGTGATTATTGGGTCTAAAGGGTCCGTAGCCGGTTTGGTCAGTCCTCCGGGAAATCTGACGGCTCAACCGTTAGGCTTTCGGTGGATACTGCCAGACTTGGAACCGGGAGAGGTAAGAGGTACTACAGGGGTAGGAGTGAAATCTTGTAATCCCTGTGAGACCACCTGTGGCGAAGGCGTCTTACCAGAACGGACCTGACGGCAAGGGACGAAAGCTAGGGG…	d:Archaea(1.00),p:Halobacterota(1.00),c:Methanosarcinia(1.00),o:Methanosarciniales(1.00),f:Methanosarcinaceae(1.00),g:Methanosarcina(1.00),s:uncultured_archaeon(1.00)
Otu151	0.000372046	0.000574206	0.0012796	0.000543286	0.000305109	CCAGCCTACGGGTCGCTGCAGGCGCGAAAACTTTACAATGCGGGAAACCGTGATAAGGGGACACCGAGTGCTAGCATCATATGCTGGCTGTCCAGGTGTGTAAAATACACCTGTTAGCAAGGGCCGGGCAAGACCGGTGCCAGCCGCCGCGGTAACACCGGCGGCCCGAGTGGTGATCGTGATTATTGGGTCTAAAGGGTCCGTAGCCGGTTTGGTCAGTCCTCCGGGAAATCTGATAGCTCAACTATTAGGCTTTCGGGGGATACTGCCAGACTTGGAACCGGGAGAGGTAAGAGGTACTACAGGGGTAGGAGTGAAATCTTGTAATCCCTGTGGGACCACCTGTGGCGAAGGCGTCTTACCAGAACGGGTTCGACGGTGAGGGACGAAAGCTGGGGG…	d:Archaea(1.00),p:Halobacterota(1.00),c:Methanosarcinia(1.00),o:Methanosarciniales(1.00),f:Methanosarcinaceae(1.00),g:Methanosarcina(1.00),s:uncultured_Methanosarcina(0.14)
Otu2377	0	0	6.73272e-05	0.000271593	0.000203373	CCAGCCTACGGGACGCTGCAGTTAGGAAACCTTTACACTGCGCGCAAGCGCGATAGGGGTAGTTCGAGTGCTCTCTATGAGAGCTTTTGCCAACCGTAAATACGTTGGCGAATAAGGGGGGGGTAATATACGTGCCAGCCGCCGCGGTAATACGTAATCCCCAAGTGGTACCCACGAATATTGGGCCTAAAGCGTTCGTAGCCGGTTGAACAAGTCCTTGGTGAAAAGGGCACGCTTAACGTGTCCAATGGCTAAGGATACTGTTCGGCTAAGAGGCTAGTAGAGGTGCATGGAATTACGGGGGTAACGGTGAAATGTTGTGATCCTCGTAGGACCACCGGTAGCGAAGGCGATGCACCAGGATAGACCTGACGGTGAGGAACGAAAGCTGGGGGAGCG…	d:Archaea(1.00),p:Iainarchaeota(1.00),c:Iainarchaeia(1.00),o:Iainarchaeales(1.00),f:Iainarchaeales(1.00),g:Candidatus_Iainarchaeum(1.00),s:Diapherotrites_archaeon(1.00)
Otu620	0	0.000410119	0.000538578	0.000271593	0.000203373	CCAGCCTACGGGTGGCACCAGGCGCGAAACTTCCGCAATGCGCGAAAGCGTGACGGGGGCAGTCCGAGTGATTCTCTTAGGAGAGTCTTTTGCTTAGTTCGAATAACTAGGCGAATAAGTGGTGGGTAAATCCTGTGCCAGCCGCCGCGGTAATACAGGTAGCACGAGTGGTGTCCACGTATATTGAGTCTAAAGCGTCCGTAGCCGGATTGGCAAATCTTCTGTGAAATCCTACAGCTTAACTGAAGGACTTGCAGGGGAGACTACCAGTCTAGGAAGTGGAGGAGGTACTGGGTACTACAGGGGGAACGGTAAAATGTTGTAATCCTTGTAGGACCACCAGTGGCGAAAGCGCAGTACCAAGACACGTTCGACGGTGAGGGACGAAGGCTAGGGGAG…	d:Archaea(1.00),p:Micrarchaeota(0.68),c:Micrarchaeia(0.68),o:Micrarchaeales(0.68),f:CG1-02-32-21(0.61),g:CG1-02-32-21(0.61),s:uncultured_archaeon(0.61)
Otu3934	0	8.20238e-05	6.73272e-05	6.79132e-05	5.08583e-05	CCAGCCTACGGGTGGCTGCAGTTACGAAAATTCCGCAATGCGCGAAAGCGTGACGGGGTTAATCCGAGTGATCGGCGAAAGCCGTTCTTTTGGCAGGTTTGAAACGCCTGCAGAATAAGGGGTGGGTAAATCTCGTGCCAGCCGCCGCGGTAATACTAGTAGCCCAAGTGTTGTCCACGAATATTGAGCCTAAAGCGAGTGTAGCCGGATGCGCACGTCCTCCGTGAAATCTTCCCGCCTAACGGGAAGGCTTGCGGGGGATACGACGCGTCTTGGGAATGGGGGAGACCCGGGGTACGATAGGGGGAGGAGTAAAATCCTGTAATCCTTATCGGACCACCAGTGGCGAAGGCGCCGGGCCAAAACATGTCCGACGGTGAGACTCGAAGGCTAGGGGAG…	d:Archaea(1.00),p:Micrarchaeota(1.00),c:Micrarchaeia(1.00),o:Micrarchaeales(1.00),f:CG1-02-32-21(1.00),g:CG1-02-32-21(1.00),s:uncultured_archaeon(1.00)
Otu4977	0	0.000164088	0	0	5.08583e-05	CCAGCCTATGGGTCGCAGCAGGCGCGAAACTTCCGCAATGCGCGAAAGCGTGACGGGGGAACTCTGAGTGCTCTTCTTACGAAGAGCTTTTGCCTAGATTGAATCTCTAGGAGAATAAGTACTGGGTAAATCCTGTGCCAGCCGCCGCGGTAATACAGGTGGTACAAGTAGTATCCACGAATATTGAGTCTAAAGCGCTCGTAGCAGGCTTGGACAGTTTTCTGTGAAATCTTCCGGCTCAACCGGAAGGCGCGCAGGGAATACTACCAGGCTTGGGAGTGGGGGAGGCCAAGGGTACTTGAGGGGGAGGAGTAAAATCCTGTAATCCTTCAAGGACCTTCAGTAGCGAAGGCGCTTGGCCAAAACACGTCCGACTGTGAGGAGCGAAGGCTAGGGGAG…	d:Archaea(0.98),p:Micrarchaeota(0.92),c:Micrarchaeia(0.92),o:Micrarchaeales(0.92),f:CG1-02-32-21(0.47),g:CG1-02-32-21(0.47),s:uncultured_archaeon(0.60)
Otu6097	0	0	0	0.000135846	5.08583e-05	CCAGCCTACGGGGCGCCCAGGCGCGAAACTTCTGCAATGCGCGTAAGCGTGACAGGGTAAATCTGAGTGATGGTAACTTAGTTATCATCTTTTGCCAAGTGCAAATAGCTTGGAGAATAAGGGTGTGGGCAATCAAACATTTTCCTTAATTGAGAATGTTTGGCGCATACACACCTTATTAACGGTGTCTAACAGTTATTAGGGAGTGGCCTATGACTGGTGGCAGCCGCCGCGGTAACACCAGCGCCTCGAGTGGTACCCACGAAAATTGGGCCTAAAGCGTCCGTAGCTGGACTTTCAAGTCAACTGTGAAATGTTGGAGCTCAACCCTAACGCGTGCAGTAGATACTGTTAGTCTTGGGAACGGGGGAGGATCGGAGTACTTGCAGGGTAGGGGTA…	d:Archaea(1.00),p:Micrarchaeota(1.00),c:Micrarchaeia(1.00),o:Micrarchaeales(1.00),f:Micrarchaeales(1.00),g:Micrarchaeales(1.00),s:uncultured_archaeon(0.70)
Otu7177	0	8.20238e-05	6.73272e-05	0.000135846	0.000101737	CCAGCCTACGGGGTGCTGCAGGCGCGAAACTTCTGCAATGCGCGAAAGCGTGACAGGGGAAATCTGAGTGGTAGAAACTTAGTTTCTATCTTTTGCCAAGTGTAAATAGCTTGGAGAATAAGGGTGTGGGCAAGACTGGTGGCAGCCGCCGCGGTAACACCAGCGCCTCGAGTGGTACCCACGAATATTGGGCCTAGAGTGTCCGTAGCCGGACTATTAAGTCCGCTGTGAAATGTTGGGGCTCAACCCTAACGCGTGCAGTGGATACTGTTAAGTCTTGGGAATGGGGGAGGGTCGGAGTACTTCCAGGGTAGGGGTAAAATCCGTTGAGCCTGGAAGGACTACCAGTGGCGAAGGCGCCGACCCAAAACATATCCGACGGTGAGGGACGAAAGCCGG…	d:Archaea(1.00),p:Micrarchaeota(1.00),c:Micrarchaeia(1.00),o:Micrarchaeales(1.00),f:Micrarchaeales(1.00),g:Micrarchaeales(1.00),s:uncultured_archaeon(1.00)
Otu3196	0	8.20238e-05	6.73272e-05	0	0	CCAGCCTATGGGGGGCACCAGGCGCGGAACCTCTGCAATGCGCGAAAGCGTGACAGGGTAAATCTGAGTGGCAGAAACTTAGTTTCTGTCTTTTGCCAAGTGTAAATAACTTGGAGAATAAGGGTGTGGGCAAGACTGGTGGCAGCCGCCGCGGTAACACCAGCGCCTCGAGTGGTACCCACGAATATTGGGTCTAAAGTGTCCGTAGCCGGTCTTTTAAGTCCGCTGTGAAATGTTGGAGCTCAACTCTAACGCGTGCAGTGGATACTGTAATGACTTGGGAATGGGGGAGGGTCGGAGTACTTCCAGGGTAGGGGTAAAATCCGTTGAGCCTGGAAGGAATACGAGTGGCGAAGGCGCCGATCCAAAACATATCCGACGGTGAGGGACGAAAGCTGG…	d:Archaea(1.00),p:Micrarchaeota(1.00),c:Micrarchaeia(1.00),o:Micrarchaeales(1.00),f:Micrarchaeales(1.00),g:Micrarchaeales(1.00),s:uncultured_archaeon(1.00)
Otu2370	0	0	6.73272e-05	0.000135846	0.000203373	CCAGCCTATGGGACGCACCAGGCGGGAAACCTCTGCAATGCGCGTAAGCGTGACAGGGGAAATCTGAGTGGCGAGAACTCAGTTCTCGTCTTTTGCCAAGTGTAAATAGCTTGGAGAATAAGGGTGTGGGCAATCACACCCTTAACGTTGTCTAACAGTCGTTAGGGAGTGGCCTATGACTGGTGGCAGCCGCCGCGGTAACACCAGCGCCTCGAGTGGTACCCACGAATATTGGGCCTAAAGCGTCCGTAGCCGGACTGCTAAGTCTACTGTGAAATGTTGGAGCTCAACTCTAACGCGTGCAGTAGATACTGTCAGTCTTGGGAACGGGGGAGGATCGGAGTACTTCCAGGGTAGGGGTAAAATCCGTTGAGCCTGGAAGGACTACCAGTGGCGAAG…	d:Archaea(1.00),p:Micrarchaeota(1.00),c:Micrarchaeia(1.00),o:Micrarchaeales(1.00),f:Micrarchaeales(1.00),g:Micrarchaeales(1.00),s:uncultured_euryarchaeote(0.30)
Otu449	0	0	0	0.000339516	0.000406846	CCAGCCTACGGGTTGCTGCAGGCGGGAAACTTCTGCAATGTACGAAAGTATGACAGAGCAAGCCAGAGTGCTTTTCCTTTTTGGAAAAGCTTTTGTGCGATGTAAAAAGTCGCGCGAATAAGGACTGGGCAAGACTGGTGCCAGCCGCCGCGGTAATCCCAGCAGTCCAAGTCGCAGCCACAATTATTGGGTCTAAAACATCCGTAGCTTGCTTTTCAAGTCTTCTGTGAAATCTGGCCTCTTAAGGGTCGGGCGCGCAGAAGATACTGTTTAGCTAGAGACCGGGAGATGTAAGAAGTACGTATAGAGTAGCGGTAAAATGCGTTGATCCTATATGGACTAACGATAGCGAAGGCATCTTACAATAACGGATCTGACAGTGAGGGATGAAGGCTAGGG…	d:Archaea(1.00),p:Nanoarchaeota(0.63),c:Nanoarchaeia(0.63),o:Woesearchaeales(0.63),f:GW2011_GWC1_47_15(0.42),g:GW2011_GWC1_47_15(0.42),s:Candidatus_Staskawiczbacteria(0.08)
Otu9282	0	0	0	0.000271593	0.000508583	CCAGCCTATGGGTGGCACCAGTCGGGAAAATTCTGCAATGCGCGAAAGCGTGGCAGAGCAAGCCAAAGTGCTTTTCCTCATGGAAAAGCTTTTATGTGATGCAAAAAGTCGCATGAATAAGGACTGGGCAAGACTGGTGCCAGCCGCCGCGGTAATCCCAGCGGTCCAAGTCGCAATCACTTTTACTGGGTCTAAAATATCCGTAGCTTGCTAAACAAGTTCTTTGTGAAATCCGGCCTCTTAAGGGTCGAAGAGCAGAGAATACTATTTAGCCAGAGACCGGGAGACGTAAGAAGTACTGTCAGGGTAGCGGTTAAATGCGTTAATCCTGACTGGACTAACAACAGCGAAGGCACCTTACGAGAACGGATCTGACAGTGAGGGATGAAGGCTAGGGGC…	d:Archaea(1.00),p:Nanoarchaeota(0.69),c:Nanoarchaeia(0.69),o:Woesearchaeales(0.69),f:GW2011_GWC1_47_15(0.53),g:GW2011_GWC1_47_15(0.53),s:Candidatus_Amesbacteria(0.54)
Otu8302	0	0	0	0	0.000152555	CCAGCCTACGGGTGGCACCAGTCGGGTATTTTCTGCAATGTACGAAAGTATGACAGGGCGAGCCAGAGTGATTTTCTATATTTGAAAATCTTTTGTGACATGTAAACAGTGTTACGAATAAGGACCGGGCAAGACTGGTGCCAGCCGCCGCGGTAATCCCAGCGGTCCAAGTCGCAGCCACATTTGTTGGGTCTAAAACACCCGTAGCTTGCTTTTCAAGTCTTTTGTGAAATCGGGACTCTTAAGGTTCCGGCGTGCAAAAGATACTGTTAAGCTAGAGACCGGGAGGCGTAAGAAGTACACACAGGGTAGCGGTAAAATGCGTTGATCCTATGTGGACTCACAGTCGCGAAGGCGTCTTACGAGAACGGTTCTGACAGTGAGGGATGAAGGCTAGGG…	d:Archaea(1.00),p:Nanoarchaeota(0.79),c:Nanoarchaeia(0.79),o:Woesearchaeales(0.79),f:GW2011_GWC1_47_15(0.59),g:GW2011_GWC1_47_15(0.59),s:uncultured_archaeon(0.62)
Otu44	6.20076e-05	0	0.000269289	0.00577247	0.0169865	CCAGCCTATGGGGGGCAGCAGTCGGGAAAATTCTGCAATATGCGCAAGCGTGACAGAGCAAGCCAAAGTGCTTTTCTATATTTGAAAAGCTTTTGTGAGATGTAAAAAGTCTTACGAATAAGGACTGGGCAAGACCGGTGCCAGCCGCCGCGGTAATCCCGGCGGTCCAAGTCGCAACCACATTTGTTGGGTCTAAAACATCCGTAGCTTGCTTTACAAGTCTCTTGTGAAATCCGGCCTCTTAAGGGTCGAACTGCAAGAGATACTGTATCGCTCGAGACCGGGAGACGTAAGAAGTACGGATAGGGTACCGGTAAAATGGGTTGATCCTATCTGGACTAACAATAGCGAAGGCATCTTACGAGAACGGATCTGACAGTGAGGGATGAAGGCTAGGGG…	d:Archaea(1.00),p:Nanoarchaeota(0.83),c:Nanoarchaeia(0.83),o:Woesearchaeales(0.83),f:GW2011_GWC1_47_15(0.73),g:GW2011_GWC1_47_15(0.73),s:Candidatus_Staskawiczbacteria(0.32)
Otu4090	0	0	0	6.79132e-05	0.000203373	CCAGCCTATGGGAGGCACCAGTCACGAAAACTTTACAATGCGCAAAAGCGCGATAAGGGGATTCCAAGTGCTTTACCAATGGTAAGGCTTTTGCCAAGTGTAAGTAGCTTGGCGAATAAGTGGTGGGTAAGACCGGTGCCAGCCGCCGCGGTAACCCCGGCGCCACAAGTGGTAGCCACATTTATTGGGTCTAAAGCGTTCGTAGCCGGTTTGGGTTATTTTATGTGAAATCGTTGGGCTTAACTTAACGGTGTGCATAAAACACTCCCAAGCTTGAGACCGGGAGGGGATAGAGGTATTCTGGGGGGAGCGGTAAAATGCTATAATCCCTAGAGGACCACCAGTGGCGAAGGCTTCTATCCAGAACGGGTCTGACGGTGAGGAACGAAGGCTAGGGGA…	d:Archaea(1.00),p:Nanoarchaeota(0.83),c:Nanoarchaeia(0.83),o:Woesearchaeales(0.83),f:Woesearchaeales(0.70),g:Woesearchaeales(0.70),s:uncultured_archaeon(0.55)
Otu6587	0	0	0	0	0.000203373	CCAGCCTACGGGTTGCACCAGGCGAGGATTCTTTGCAATGCGCGAAAGCGTGACAAGGGAAGCCTCAGTGCTCACCTTCGGGTGGGCTTTTGCCAAGTGTAAATAGCTTGGAGAATAAGTGGTGGGCAAGACCGGTGCCAGCCGCCGCGGTAACCCCGGCGCCACAAGTGGCAATCACGATTATTGGGCCTAAAGCATCCGTAGCCGATTATAACAGTCTCTTGTGAAATCGTTAGGCTTAAACTAACGGCGTGCAAGAGATACTATATGATTAGAGATCGGGAGAAGACAACAGTATTCCTTGGGGAGCGGTAAAATGTGATAATCCTTGGAAGACTACCAATGGCGAAGGCAGTTGTCTAGAACGAGTCTGACGGTGAGGGATGAAAGCTAGGGGAG…	d:Archaea(1.00),p:Nanoarchaeota(0.84),c:Nanoarchaeia(0.84),o:Woesearchaeales(0.84),f:Woesearchaeales(0.75),g:Woesearchaeales(0.75),s:uncultured_archaeon(0.41)
Otu751	0	0	0	0	0.000152555	CCAGCCTACGGGGCGCTGCAGTCGGGAAAATTCTGCAATGCGCGAAAGCGTGACAGAGCAAGCCAAAGTGTTTTTCTTTTTTTGAAAAACTTTTGTGCGATGTAAAAAGTCGCACGAATAAGGACTGGGCAAGACTGGTGCCAGCCGCCGCGGTAATCCCAGCAGTCCAAGTCGCAATCACATTTATTGGGTCTAAAACATTCGTAGCTTGCCAGGCCAGTCTCTTGTGAAATCCCGCCTCTTAAGGGTGGAACTGCAAGAGATACTACTTGGCTAGAGACCGGGAGATGTACTGAGTACTGTGGGAGTAGCGGTAAAATGTGTTGATCCTCACAGGACTAACAACAGCGAAGGCACGGTACAAGAACGGATCTGACAGTGAGGAATGAAGGCTAGGGG…	d:Archaea(1.00),p:Nanoarchaeota(0.85),c:Nanoarchaeia(0.85),o:Woesearchaeales(0.85),f:GW2011_GWC1_47_15(0.77),g:GW2011_GWC1_47_15(0.77),s:Candidatus_Staskawiczbacteria(0.24)
Otu4113	0	0	0	0.000135846	0.000101737	CCAGCCTATGGGTTGCAGCAGTCGGGAAAATTCTGCGATGCGCGCAAGCGTGACAGAGCAAGCCAGAGTGCTTTCCTATAATTGGAAAGCTTTTGTACAATGTAAAAAGTCGTACGAATAAGGACTGGGCAAGACTGGTGCCAGCCGCCGCGGTGATCCCAGCGGTCCAAGTCGCAGCCACGTTTATTGGGTCTAAAACATCCGTAGCTTGCTTCGTAAGTCTCCTGTGAAATCTGGCCTCTCAAGGGTCGGGCGCGCAAGAGATACTGCGGAGCTAGGGACCGGGAGACGTAAGGAGTACAGACAGGGTAGCGGTAAAATGCGTTGATCCTATCTGGACTAACGATAGCGAAGGCACCTTACGAGAACGGATCCGACAGTGAGGGATGAAGGCTAGGG…	d:Archaea(1.00),p:Nanoarchaeota(0.85),c:Nanoarchaeia(0.85),o:Woesearchaeales(0.85),f:Woesearchaeales(0.59),g:Woesearchaeales(0.59),s:uncultured_archaeon(0.60)
Otu1100	0	0	0	0.000135846	0.000152555	CCAGCCTATGGGTTGCACCAGTCGGGAAAATTCTGCAATGCGCGCAAGCGTGACAGAGCAAGCCAGAGTGCTTTTCTTCTTAGAAAAGCTTTTGTGCGATGTAAAAAGTCGCACGAATAAGGACTGGGAGAGACTGGTGCCAGCCGCCGCGGTAATCCCAGCAGTCCAAGTCGCAACCACATTTGTTGGGTCTAAAACATCCGTAGCTTGCTTCGTAAGTCTCCTGTGAAATCCTTCATCTTAAGTGAAGAAGTGCATGAGATACTGCGAGGCTAGAGACCGGGAGGCGTATTGAGTACAAAGGGAGTAGCGGTAAAATGCGTTGATCCTCTTTGGACTACCAGTCGCGAAGGCGCGATACGAGCACGGTTCTGACAGTGAGGGATGAAGGCTAGGGGC…	d:Archaea(1.00),p:Nanoarchaeota(0.91),c:Nanoarchaeia(0.91),o:Woesearchaeales(0.91),f:Woesearchaeales(0.32),g:Woesearchaeales(0.32),s:uncultured_archaeon(0.71)
Otu2197	0	0	0.000269289	0.00169808	0.00259353	CCAGCCCATGGGAGGCAGCAGTCGGGTATTTTCTGCAATGTACGAAAGTATGACAGGGCGAGCCAGAGTGATTTTCTATATTTGAAAATCTTTTGCGACATGTAAACAGTGTTACGAATAAGGACCGGGCAAGACTGGTGCCAGTCGCCGCGGTAATCCCAGCGGTCCAAGTCGCAACCACAATTATTGGGTCTAAAACATCCGTAGCTTGCTTGATAAGTCTCTTGTGAAATCCGGCCTCTTAAGGGTCGAAGAGCGAGAGATACTGTCGGGCTAGAGCCCGGGAGAGGTAAGAAGTACGGTCGGGGTACCGGTAAAATGGGTTGATCCCGTCTGGACTAACAACAGCGAAGGCATCTTACCAGCACGGACCTGACAGTAAGGGATGAAGGCTAGGGG…	d:Archaea(1.00),p:Nanoarchaeota(0.92),c:Nanoarchaeia(0.92),o:Woesearchaeales(0.92),f:GW2011_GWC1_47_15(0.70),g:GW2011_GWC1_47_15(0.70),s:uncultured_archaeon(0.62)
Otu1044	0	0	0	0.00020377	0.000101737	CCAGCCTATGGGTTGCTGCAGTCGGGAAACTTCTGCAATGCGCGCAAGCGTGACAGAGCAAGCCAGAGTGCTTTCCTATATTTGGAAAGCTTTTGTGAGATGCAAAAAGTCTCACGAATAAGGACTGGGCAAGACTGGTGCCAGCCGCCGCGGTAATACCAGCGGTCCAAGTCGCAGCCACGTTTATTGGGTCTAAAACATCCGTAGCTTGCTTCGTAAGTCTCTTGTGAAATCTGGCCTCTTAAGGGTCGGGCGCGCAAGAGATACTGCGGAGCTAGGAACCGGGAGACGTAAGGAGTACAGACAGGGGAGCGGTAAAATGCGTTGATCCTCTCTGGACTAACGATAGCGAAGGCCCCTTACGAGAACGGATTCGACAGTGAGGGATGAAGGCTAGGG…	d:Archaea(1.00),p:Nanoarchaeota(0.94),c:Nanoarchaeia(0.94),o:Woesearchaeales(0.94),f:GW2011_GWC1_47_15(0.41),g:GW2011_GWC1_47_15(0.41),s:uncultured_archaeon(0.74)
Otu2500	0	0	6.73272e-05	0.000135846	0.000305109	CCAGCCTATGGGGCGCACCAGTCGGGAAAATTCTGCAATGCGCGCAAGCGTGACAGAGCAAGCCAACTTGTTTTTCAATTTAATTGTAAATCTTTTGTGAGCTGTAAAAAGGCTTACGAATAAGGACTGGGAGAGACTGGTGCCAGCCGCCGCGGTAATCCCAGCAGTCCAAGTCGCAACCACATTTGTTGGGTCTAAAACATCCGTAGCTCGCTTCGTAAGTCTGTCGTGAAATCCTACCTCTTAAGGGTAGAAGTGCGATAGGTACTGCGATAGCTAGGGACCGGGAGACGTAACGAGTACGCATAGAGTACCGGTAAAATGGGTTGATCCTATGTGGACTAACAACAGCGAAGGCACGTTACGAGCACGGATCCGACAGTGAGGGATGAAGGCTAG…	d:Archaea(1.00),p:Nanoarchaeota(0.94),c:Nanoarchaeia(0.94),o:Woesearchaeales(0.94),f:GW2011_GWC1_47_15(0.81),g:GW2011_GWC1_47_15(0.81),s:Candidatus_Staskawiczbacteria(0.27)
Otu32	0	0	0.000269289	0.00726618	0.0112366	CCAGCCTATGGGATGCTCCAGTCGGGAAACTTCTGCAATGCGCGCAAGCGTGACAGAGCAAGCCAACGTGCGTTTCTATAATTGAAATGCTTTTGTGTGCTGTAAAAAGGCATACGAATAAGGACTGGGAGAGACTGGTGCCAGCCGCCGCGGTAATCCCAGCAGTCCAAGTCGCAACCACATTTGTTGGGTCTAAAACATCCGTAGCTCGTTTTGTAAGTCTCTTGTGAAATCCGGCCTCTCAAGGGTCGAAGTGCAAGAGATACTGTAAAACTGGAGACCGGGAGATGTATCGAGTACGCATAGGGTAGCGGTAAAATGTGTTGATCCTATGTGGACTAACAACAGCGAAGGCACGATACAAGCACGGTTCTGACAGTGAGGGATGAAGGCTAGGGG…	d:Archaea(1.00),p:Nanoarchaeota(0.94),c:Nanoarchaeia(0.94),o:Woesearchaeales(0.94),f:GW2011_GWC1_47_15(0.83),g:GW2011_GWC1_47_15(0.83),s:uncultured_archaeon(0.50)
Otu463	0	0	0	0.000271593	0.00122084	CCAGCCTATGGGGCGCTCCAGTCGGGAAACTTCTGCAATGCGCGCAAGCGTGACAGAGCAAGCCAACGTGGTGTTCTATTTTATTGAACACCTTTTGTGTGCTGTAAATAGGCATACGAATAAGGACTGGGAGAGACGGGTGCCAGCCGCCGCGGTAATCCCCGCAGTCCAAGTCGCAACCACATTTGTTGGGTCTAAAACATCCGTAGCTTGCTTTGTAAGTCTCATGTGAAATCCGATCTCTCAAGGGTCGACGTGCACGAGATACTGCAAAGCTTGAGACCGGGAGACGCAGTGAGTACGCATCGGGTACCGGTAAAATGGGTTGATCCAATGCGGACTACCAACCGCGAAGGCACGCTGCGAGCACGGATCTGACAGTGAGGGATGAAGGCTAGG…	d:Archaea(1.00),p:Nanoarchaeota(0.95),c:Nanoarchaeia(0.95),o:Woesearchaeales(0.95),f:Woesearchaeales(0.36),g:Woesearchaeales(0.36),s:uncultured_archaeon(0.67)
Otu50	0	0	6.73272e-05	0.00169808	0.00452603	CCAGCCTACGGGGTGCTGCAGGCGGGAATTTTCTGCAATGTACGAAAGTATGACAGGGCGAGCCAGAGTGATTCTCTATAATTGAGAATCTTTTGTGACATGTAAATAGTGTTACGAATAAGGACCGGGCAAGACTGGTGCCAGTCGCCGCGGTAATCCCAGCGGTCCAAGTCGCAACCACAATTATTGGGTCTAAAACATCCGTAGCTTGCTTTGTAAGTCTCTTGTGAAATCCGGCCTCTTAAGGGTCGAAGAGCGGGAGATACTGCTAAGCTAGAGACCGGGAGAAGTAAGAAGTACGGTCGGGGTACCGGTAAAATGGGTTGATCCTGTCTGGACTAACAACAGCGAAGGCATCTTACTAGCACGGATCTGACAGTAAGGGATGAAGGCTAGGGG…	d:Archaea(1.00),p:Nanoarchaeota(0.96),c:Nanoarchaeia(0.96),o:Woesearchaeales(0.96),f:GW2011_GWC1_47_15(0.88),g:GW2011_GWC1_47_15(0.88),s:uncultured_archaeon(0.78)
Otu5285	0	0	0	0.000611209	0.000254292	CCAGCCTATGGGTGGCTCCAGTCGGGAAACTTCTGCAATGCGCGCAAGCGTGACAGAGCAAGCCAACGTGATTTTCTATAATTGAAAATCTTTTGTGTGCTGTAAAAAGGCATACGAATAAGGACTGGGAGAGACGGGTGCCAGCCGCCGCGGTAATCCCCGCAGTCCAAGTCGCAACCACATTTGTTGGGTCTAAAACATCCGTAGCTTGCTTTATAAGTCTCTTGTGAAATCCGGCCTCTCAAGGGTCGACGTGCAAGAGATACTGTGAAGCTTGAGACCGGGAGACGTAACGAGTACGCATGGAGTACCGGTAAAATGGGTTGATCCTATGCGGACTAACAATAGCGAAGGCACGTTACGAGCACGGATCTGACAGTGAGGGATGAAGGCTAGGGG…	d:Archaea(1.00),p:Nanoarchaeota(0.97),c:Nanoarchaeia(0.97),o:Woesearchaeales(0.97),f:GW2011_GWC1_47_15(0.84),g:GW2011_GWC1_47_15(0.84),s:Candidatus_Staskawiczbacteria(0.39)
Otu4944	0	0	0	0	0.000152555	CCAGCCTATGGGATGCTGCAGTCGGGGAACTTCTGCAATGCGCGCAAGCGTGACAGAGCAAGCCAACGTGATACTCTCTATTATGTTAGTATCTTTTGTGTGCTGTAAAAAGGCATACGAATAAGGACTGGGAGAGACTGGTGCCAGCCGCCGCGGTAATCCCAGCAGTCCAAGTCGCAACCACATTTGTTGGGTCTAAAACATCCGTAGCTTGCTTCGTAAGTCTCTTGTGAAATCCTTCATCTCAAGTGAAGAAGTGCAAGAGATACTGCAAAGCTAGAGACCGGGAGACGTAAAGAGTACAGAAAGGGTACCGGTAAAATGGGTTGATCCTTTCTGGACTAACAATCGCGAAGGCACTTTACGAGCACGGATCTGACAGTGAGGGATGAAGGCTAG…	d:Archaea(1.00),p:Nanoarchaeota(0.97),c:Nanoarchaeia(0.97),o:Woesearchaeales(0.97),f:GW2011_GWC1_47_15(0.85),g:GW2011_GWC1_47_15(0.85),s:Candidatus_Staskawiczbacteria(0.38)
Otu2137	0	0	0	0.00020377	0.000406846	CCAGCCTATGGGACGCTGCAGCTATGAATCTTCTGCAATGCGCGCAAGCGTGACAGAGCGAACCAAAGTGTTTATCTTTTTGATAAACCTTTGCTGGCTGTAAAAAGGCTGGTGAATAAGGACTGGGTAAGATCGGTGCCAGCCGCCGCGGTAATCCCGACAGTTCAAGTCGCAACCAACATTATTGGGTCTAAAACATCCGTAGCTTGCTTGATAAGTCTCTTGTGAAATCCTGCATCTCAAGTGTAGGGCGAGCAAGAGGTACTATTGAGCTAGAGACCGGTAGGTGTAAGAAGTACACTCAAGGTAGTAGTAAAATACGTTAATCTTGAGTGGACTCACAATTAGCGAAGGCATCTTACAAGGACGGATCTGACAGTGAGGGATGAAGGCCAAGGG…	d:Archaea(1.00),p:Nanoarchaeota(0.98),c:Nanoarchaeia(0.98),o:Woesearchaeales(0.98),f:Woesearchaeales(0.48),g:Woesearchaeales(0.48),s:uncultured_euryarchaeote(0.27)
Otu3933	0	0	0.000134695	0	0	TCTACGGGGCGCACCAGCAGCGAATCATTTGCTATGTGCGAAAGTATGACAATGCGAACCAAAGTGCTTTTTGTTTTATACGAAAAGCTTTTCTCCACTGTAAAAAGGTGGGGGAATAAGGACTGGGCAAGACTGGTGCCAGCCGCCGCGGTAATCCCAGCAGTTCAAGTTGCATCCACTATTATTGGGTCTAAAACATCCGTAGCTTGTAATTTAAGTTCCTTGTGAAATCCTACGTCTCAAGCGTGGGGCTTGCAGGGAATACTGAATTGCTAGAGATCGGTAGACGTAAAGAGTACACTGGAGGTAGTGGTTAAATACGTTAATCTTCGGTGGACTAACAATCAGCGAAGGCACTTTACGAGGACGAATCTGACAGTGAGGGATGAAGGCCAGGGG…	d:Archaea(1.00),p:Nanoarchaeota(0.98),c:Nanoarchaeia(0.98),o:Woesearchaeales(0.98),f:Woesearchaeales(0.98),g:Woesearchaeales(0.98),s:uncultured_euryarchaeote(0.76)
Otu5306	0	0	0	6.79132e-05	5.08583e-05	CCAGCCTACGGGATGCTCCAGGCGCGGAACCTTCACAATGCACGTAAGTGTGATGAGGGGACTCCAAGTGCTTACACAAAGTGTAGGCTTTTGCCATATGTAAATAGTATGGCGAATAAGTGGTGGGTAAGACGGGTGCCAGCAGCCGCGGTAACACCCGCGCCACGAGTGGCAATCGATTTTATTGGGCCTAAAGCGTCCGTAGCTGGTCTAGAAAAACTCTTGTGAAATTGTTTGGCTCAACCAAACAGCGTGCAGGGGACACTACTAGACTCGGAACCGGTAGGAGTCAGAAGTATGGTTGGGGTAACGGTAAAATGTTATAATCCCAACTAGACTACCTGTGGCGAAGGCGTCTGACTAGGACGGATTCGACAGTGAGGGACGAAAGCCAGGGGA…	d:Archaea(1.00),p:Nanoarchaeota(0.99),c:Nanoarchaeia(0.99),o:Woesearchaeales(0.99),f:Woesearchaeales(0.99),g:Woesearchaeales(0.99),s:uncultured_archaeon(0.35)
Otu4059	0	0	0.000269289	0	0	CCGCCTTGGGGGGCACCAGTCGGGAAAACTTCGCAATGCACGAAAGTGTGACGAGGGAATTCAGAGTGCTCAGGATTATGTCCTGGGCTTTTGCCAAGGGTAAATACCTTGGCGAATAAGTGGTGGGCAAGACTGGTGCCAGCCGCCGCGGTAACCCCAGCGCCACAAGTGGGAACCACTTTTATTGGGTCTAAAGCATCCGTAGCCGGTTCGGCAAATGCCTTGTGAAATCGTAGCGCTCAACGTTACGACGGGCAAGGTAGACTACCAAACTAGGGACCAGAAGATGTTAGCAGTATTCCTGGGGGAACGGTAAAATGTTATAATCCCAGGAGGACTACCGATGGCGAAGGCAGCTAACAAGTATGGATCCGACGGTGAGGGATGAAAGCTAGGGGA…	d:Archaea(1.00),p:Nanoarchaeota(0.99),c:Nanoarchaeia(0.99),o:Woesearchaeales(0.99),f:Woesearchaeales(0.99),g:Woesearchaeales(0.99),s:uncultured_archaeon(0.44)
Otu3503	0	0	0	0	0	CCAGCCTATGGGGCGCTCCAGGCGCGAACACTCTCCAATGTGCGAAAGCGTGAGAGGGGAATTCCTAGTGCTTATGGTTCATCCATAGGCTTTTGCCAAGTGTAAATAGCTTGGCGAATAAGTGGTGGGCCAGACTGGTGCCAGCCGCCGCGGTAACACCAGCGCCACGAGTGGCCATCGCGATTATTGGGCCTAAAGCGTCCGTAGCTGGTGCGGTGCATCCCTTGTGAAATCGTTCGGCTTAACCGAACGGCGTGCAGGGGACACGGCCGCGCTCGAGACCGGGAGGGGTCAGAAGTATTCCATGGGGACCGGTAAAATGGGATAATCCATGGAGGACTACCGATGGCGAAGGCATCTGACCGGAACGGATCTGACAGTGAGGGACGAAAGCCAGGG…	d:Archaea(1.00),p:Nanoarchaeota(0.99),c:Nanoarchaeia(0.99),o:Woesearchaeales(0.99),f:Woesearchaeales(0.99),g:Woesearchaeales(0.99),s:uncultured_archaeon(0.78)
Otu7639	0	0	0	6.79132e-05	0	CCAGCCTATGGGTGGCACCAGGCGCGAAAACTCTCCAATGTGCGAAAGCGTGAGAGGGGAACTCCCAGTGCTACAGGTTTATCCTGTGGCTTTTGCCAAGTGTAAATAGCTTGGCGAATAAGTGGTGGGCAAGACCGGTGCCAGCCGCCGCGGTAACACCGGCGCCACAAGTGGTCATCACGATTATTGGGCCTAAAGCGTCCGTAGCTGGTGCGGTGCATCCCTTGTGAAATCGTTCGGCTTAACCGAACGGCGTGCAGGGGACACGGCCGCGCTCGAGACCGGGAGGGGTCAGAAGTATTCCATGGGGACCGGTAAAATGGGATAATCCATGGAGGACTACCGATGGCGAAGGCATCTGACCAGAACGGATCTGACAGTGAGGGACGAAAGCCAGGG…	d:Archaea(1.00),p:Nanoarchaeota(0.99),c:Nanoarchaeia(0.99),o:Woesearchaeales(0.99),f:Woesearchaeales(0.99),g:Woesearchaeales(0.99),s:uncultured_archaeon(0.78)
Otu2358	0	0	0	6.79132e-05	0.000254292	CCAGCCTACGGGGGGCACCAGGCGCGAAACCTCCACAATGCACGAAAGTGTGATGGGGGGATCCTACGTGCTCATGTTTTACATGGGCTTTTGCCGAGATTAGACATCTTGGCGAATAAGGGGTGGGCAAGACTGGTGCCAGCCGCCGCGGTAACCCCAGCGCCCCGAGTGGCAATCGCGATTATTGGGCCTAAAGCGTCCGTAGCCGGATAGGTAAATCCTCTGTGAAATCGCAGCGCTTAACGTTGCGGCATGCAGGGGAAACTGCCTGTCTTGAGACCGGGAGGGGTCAGAGGTATGCCGTGGGGACTGGTAAAATGGTATAATCCACGGTAGACCACCAATGGCGAAGGCATCTGACCGGAACGGATCTGACGGTGAGGGACGAAAGCTGGGGGA…	d:Archaea(1.00),p:Nanoarchaeota(0.99),c:Nanoarchaeia(0.99),o:Woesearchaeales(0.99),f:Woesearchaeales(0.99),g:Woesearchaeales(0.99),s:uncultured_euryarchaeote(0.54)
Otu6326	0	0	0	0	5.08583e-05	CCAGCCTATGGGTCGCAGCAGTTAGGAATCGTCTGCAATGCGCGCAAGCGTGACAGTTTGAGCCAGAGTGCTTCTCAATGAGAAGCTTTTGCCAAATGCAAAAAGTTTGGCGAATAAGGACTGGGTAAGACGGGTGCCAGCCGCCGCGGTAATACCCGCGGTCCAAGTCGCAGCCATCTTTATTGGGTCTAAAATATCCGTAGCTTGCCGAATAAGTTCCTTGTGAAATCCTATGTCTTGAGCATAGGGCGCGCAGGGAGTACTGTCCGGCTAGAGACTGGAAAACGTAGAAAGTACGATCAAAGTAGTGGTAAAATACTTTAATCTTGGTCGGACTCACAATAGCGAAGGCATTCTACGAGGACAGTTCTGACAGTGAGGGATGAAGGCCAGGGGCGC…	d:Archaea(1.00),p:Nanoarchaeota(1.00),c:Nanoarchaeia(1.00),o:Woesearchaeales(1.00),f:SCGC_AAA011-D5(0.98),g:SCGC_AAA011-D5(0.98),s:uncultured_euryarchaeote(0.14)
Otu719	0	0	0.000134695	0.000135846	0.00106798	CCAGCCTATGGGTTGCACCAGGCGCGAAACCTCTACAATGCACGCAAGTGTGATAGGGTAACCCCTCGTGCTCACCGTAAGGTGGGCTTTTGTCAAGTTTAGTGATCTTGACGAATAAGTGGTGGGCAAGACCGGTGCCAGCAGCCGCGGTAATACCGGCGCCACAAGTGGAGATCATGTTTATTGGGTCTAAAGTGTTCGTAGCTGGCTATGTAAGTTTCTTGTGAAAGTTCTGTGGCTTAACCCAGAAATTGCAAGGAATACTGCAAAGCTTGAGATCGGGAGAGGTATGAGGTATTGTTTGGGTAGCGGTAAAATGTTATAATCCTTACAAGACCAACTAAGGCGAAGGCATCATACTTGAACGAATCTGACAGTGAGGAACGAGAGCTGGGGGAG…	d:Archaea(1.00),p:Nanoarchaeota(1.00),c:Nanoarchaeia(1.00),o:Woesearchaeales(1.00),f:SCGC_AAA286-E23(1.00),g:SCGC_AAA286-E23(1.00),s:uncultured_archaeon(1.00)
Otu4872	0	0	0	0.000135846	0.000254292	CCAGCCTACGGGTGGCAGCAGTCACGGAACCTTTGCAATGCACGAAAGTGTGACAGGGGGATTCCAAGTGCTTTACCAACGGTAAGGCTTTTGCTAAGTGTAAGGAGCTTAGCGAATAAGTGGTGGGCAAGACCGGTGCCAGCCGCCGCGGTAACACCGGCGCCACGAGTGGTGATCATATTTATTGGGTCTAAAGCGTCCGTAGCCTGTTTGGTAAATTCTTTGTGAAATTGTTGAGCTTAACTTAACAGCTTGCAAAGAACACTGCCAAACTCGAGACCGGGAGGGGGTAGAAGTATTCCATGGGGAGCGGTAAAATGCAATAATCCTTGGAAGACTACCAGTGGCGAAGGCTTCTATCCAGAACGGGTCTGACGGTGAGGGACGAAGGCTAGGGGA…	d:Archaea(1.00),p:Nanoarchaeota(1.00),c:Nanoarchaeia(1.00),o:Woesearchaeales(1.00),f:Woesearchaeales(0.83),g:Woesearchaeales(0.83),s:uncultured_euryarchaeote(0.28)
Otu5657	0	0.00114861	0.000336636	0.000271593	5.08583e-05	CCAGCCTATGGGGCGCTCCAGGCGCGAAAACTTCTCAATGCACGAAAGTGTGAAGAGGGGATACTCAGTGCTTACGCCTCTGGCGTAGGCTTTTGTCGAGCGTAGACAGCTCGATGAATAAGTGGTGGGCAAGACCGGTGCCAGCCGCCGCGGTAACACCGGCGCCACAAGTGGTCATCACGATTATTGGGCCTAAAGCGTCCGTAGCTGGTGCGGTGCATCCCTTGTGAAATCGTTCGGCTTAACCGAACGGCGTGCAGGGGACACGGCCGCGCGCGAGACCGGGAGGGGTCAGAAGTATTCCATGGGGAACGGTAAAATGGGATAATCCATGGAGGACTACCGATGGCGAAGGCATCTGACCAGAACGGATCTGACAGTGAGGGATGAAGGCTAGGG…	d:Archaea(1.00),p:Nanoarchaeota(1.00),c:Nanoarchaeia(1.00),o:Woesearchaeales(1.00),f:Woesearchaeales(0.99),g:Woesearchaeales(0.99),s:uncultured_archaeon(0.98)
Otu213	0	0	0	6.79132e-05	5.08583e-05	CCAGCCTATGGGTTGCAGCAGTTGCGAAAACTTTACAATGCACGAAAGTGTGATAAGGGGATCCCAAGTGCTCATGTTTTACATGGGCTTTTGCCAAGGGCAGGAACCTTGGAGAATAAGTGGTGGGTAAGACTGGTGCCAGCCGCCGCGGTAACCCCAGCGCCACAAGTGGCAACCGCGTTTATTGGGTCTAAAGCGTCCGTAGCCTGTTTGATAAATCTCTTGTGAAATCGTCGGACTCAACCTGACGGCTTGCAGGAGACACTGTCTGACTTGAGACCGGAAGGGGTGTGAAGTATGGTGCGGGGAACGGTAAAATGTGATAATCCGCGCTAGACTACCAATGGCGAAGGCATCACACCAGGACGGATCTGACGGTGAGGCGCGACAGCGTGGGGA…	d:Archaea(1.00),p:Nanoarchaeota(1.00),c:Nanoarchaeia(1.00),o:Woesearchaeales(1.00),f:Woesearchaeales(0.99),g:Woesearchaeales(0.99),s:uncultured_archaeon(1.00)
Otu932	0	0	0	0	5.08583e-05	CCAGCCTACGGGAGGCTGCAGGCGCGAAACCTCTTCAATGCACGAAAGTGTGAAAGGGGGATCCCAAGTGCTCAGGCAATGCCTGGGCTTTTGCTATGTGTAAATAGCATGGCGAATAAGTGGTGGGTAAGACTGGTGCCAGCCGCCGCGGTAACACCAGCGCCACGAGTGGCCATCGCGATTATTGGGCCTAAAGCGTCCGTAGTCGGACTTGTGCATCTTCTGTGAAATCGCAGCGCTTAACGTTGCGGCACGCGGAAGACACGGCAAGTCTTGAGAGCGGGAGGCGTGAAGGGTACTCCGGGGGGACCGGTAAAATGGTATAATCCCCGGAAGACCACCTGTGGCGAAGGCGCTTCACGAGAACGCATCTGACGATGAGGGACGAAAGCCAGGGGA…	d:Archaea(1.00),p:Nanoarchaeota(1.00),c:Nanoarchaeia(1.00),o:Woesearchaeales(1.00),f:Woesearchaeales(0.99),g:Woesearchaeales(0.99),s:uncultured_euryarchaeote(0.76)
Otu4525	0	8.20238e-05	0.000201942	0	5.08583e-05	CCAGCCTATGGGGTGCTGCAGGCGCGAAAACTCTCCAATGTGCGAAAGCGTGAGAGGGGAATTCACAGTGCTTACGGTTTAGCCGTAGGCTTTTGCCATGTGTAAATAGCATGGCGAATAAGTGGTGGGTAAGACTGGTGCCAGCCGCCGCGGTAACACCAGCGCCACGAGTGGCTATCGCGATTATTGGGCCTAAAGCGTCCGTAGTCGGCTTTGTGCATCTTCTGTGAAATCGCAGCGCTCAACGCTGCGGCACGCGGAAGACACGGCAAAGCTTGAGAGCGGGAGGCGTGAAGGGTACTCCGGGGGGACCGGTAAAATGGTATAATCCCCGGAAGACCACCTGTGGCGAAGGCGCTTCACGAGAACGCATCTGACGATGAGGGACGAAAGCCAGGG…	d:Archaea(1.00),p:Nanoarchaeota(1.00),c:Nanoarchaeia(1.00),o:Woesearchaeales(1.00),f:Woesearchaeales(1.00),g:Woesearchaeales(1.00),s:metagenome(0.41)
Otu9446	0	8.20238e-05	6.73272e-05	0	0	CCAGCCTACGGGAGGCTCCAGGCGCGAAAACTTCTCAATGCACGCAAGTGTGAAGAGGGGATACTCAGTGCTTACGCTTCTGGCGTAGGCTTTTGTCAAGCGTAGACAGCTTGATGAATAAGTGGTGGGCAAGACCGGTGCCAGCCGCCGCGGTAACACCGGCGCCACAAGTGGTCATCACGATTATTGGGCCTAAAGCGTCCGTAGTCGGTTCTGTACATCCTCTGTGAAATCGCAGCGCTCAACGTTGCGGCATGCGGGGGACACGGCAGAGCTTGAGACCGGGAGGCGTGTAGGGTATTCCACGGGGACCGGTAAAATGGTATAATCCGTGGAGGACCACCTGTGGCGAAGGCGCTACACGAGAACGGATCTGACGATGAGGGACGAAAGCCAGGG…	d:Archaea(1.00),p:Nanoarchaeota(1.00),c:Nanoarchaeia(1.00),o:Woesearchaeales(1.00),f:Woesearchaeales(1.00),g:Woesearchaeales(1.00),s:metagenome(0.43)
Otu4792	0	0	0.000269289	0	0	CCAGCCTACGGGAGGCTGCAGGCGCGCAAACTCTCCAATGTGCGAAAGCGTGAGAGGGGAACTCCTAGTGCTTACGGTTTATCCGTAGGCTTTTGCCATGTGTAAATAGCATGGCGAATAAGTGGTGGGTAAGACTGGTGCCAGCCGCCGCGGTAACACCAGCGCCACAAGTGGCCATCGCGATTATTGGGCCTAAAGCGTTCGTAGTCGGTTCGGTGCATCCTCTGTGAAATTGCAGCGCTTAACGTTGCAGCATGCGGAGGACACGACCGAGCTCGAGACCGGGAGGCGTTGAGGGTATTCCAGGGGGACCGGTAAAATGGTATAATCCGTGGAGGACCACCTGTGGCGAAGGCGCTACACGAGAACGGATCTGACGATGAGGGACGAAAGCCAGGG…	d:Archaea(1.00),p:Nanoarchaeota(1.00),c:Nanoarchaeia(1.00),o:Woesearchaeales(1.00),f:Woesearchaeales(1.00),g:Woesearchaeales(1.00),s:metagenome(0.57)
Otu81	0	0.0110759	0.0123236	0.00142659	0.00254292	CCAGCCTATGGGGCGCACCAGGCGCGAAAACTCTCCAATGTGCGAAAGCGTGAGAGGGGAATTCACAGTGCTTACGGTTTAGCCGTAGGCTTTTGCCATGTGTAAATAGCATGGCGAATAAGTGGTGGGTAAGACTGGTGCCAGCCGCCGCGGTAACACCAGCGCCACGAGTGGCTATCGCGATTATTGGGCCTAAAGCGTCCGTAGTCGGTTCTGTACATCCTCTGTGAAATCGCAGCGCTCAACGTTGCGGCATGCGGGGGACACGGCAGAGCTTGAGACCGGGAGGCGTGTAGGGTATTCCACGGGGACCGGTAAAATGGTATAATCCGTGGAGGACCACCTGTGGCGAAGGCGCTACACGAGAACGGATCTGACGATGAGGGACGAAAGCCAGGG…	d:Archaea(1.00),p:Nanoarchaeota(1.00),c:Nanoarchaeia(1.00),o:Woesearchaeales(1.00),f:Woesearchaeales(1.00),g:Woesearchaeales(1.00),s:metagenome(0.82)
Otu8771	0	0	6.73272e-05	0	0	CCAGCCTATGGGTCGCTCCAGGCGCGAACACTCTCCAATGTGCGAAAGCGTGAGAGGGGAATTCCTAGTGCTTATGGTTCATCCATAGGCTTTTGCCAAGTGTAAATAGCTTGGCGAATAAGTGGTGGGCCAGACTGGTGCCAGCCGCCGCGGTAACACCAGCGCCACGAGTGGCCATCGCGATTATTGGGCTTAAAGCGTCCGTAGTCTGTTCTATGCATCTTCTGTGAAATCGCAGCGCTCAACGTTGCGGCACGCGGAAGACACGGCAAAGCTTGAGAGCGGGAGGCGTGAAGGGTACTCCGGGGGGACCGGTAAAATGGTATACTCCCCGGAAGACCACCTGTGGCGAAGGCGCTTCACGAGAACGCATCTGACGATGAGGGACGAAAGCCAGGG…	d:Archaea(1.00),p:Nanoarchaeota(1.00),c:Nanoarchaeia(1.00),o:Woesearchaeales(1.00),f:Woesearchaeales(1.00),g:Woesearchaeales(1.00),s:uncultured_archaeon(0.20)
Otu1544	0	0	0	6.79132e-05	0.000101737	CCAGCCTATGGGTCGCTGCAGGCGCGAAACCTCTTCAATGCACGAAAGTGTGAAAGGGGGATCCCAAGTGCTCAGGCAATGCCTGGGCTTTTGCTATGTGTAAATAGCATGGCGAATAAGTGGTGGGTAAGACTGGTGCCAGCCGCCGCGGTAACCCCAGCGCCACGAGTGGCACTCGCGTTTATTGGGCCTAAAGCGTCCGTAGCAGGTTCTATACATCTCTTGTGAAATTGCGAGGCTTAACTTGGCAGACTGCAGGGGGCACTGTAGGACTTGAGACCGGGAAGGGTTAGAGGTATTCCTGAGGGAGCGGTAAAATGCTATAATCTCAGGAGGACCACCTGTGGCGAAGGCGTCTAACTAGAACGGATCTGACTGTGAGGGACGAAAGCTAGGGGA…	d:Archaea(1.00),p:Nanoarchaeota(1.00),c:Nanoarchaeia(1.00),o:Woesearchaeales(1.00),f:Woesearchaeales(1.00),g:Woesearchaeales(1.00),s:uncultured_archaeon(0.43)
Otu711	0	0.0013127	0.00296228	6.79132e-05	0.000559401	CCAGCCTACGGGATGCAGCAGGCGCGAACACTCTCCAATGTGCGAAAGCGTGAGAGGGGAATTCCTAGTGCTTATGGTTCATCCATAGGCTTTTGCCAAGTGTAAATAGCTTGGCGAATAAGTGGTGGGCCAGACTGGTGCCAGCCGCCGCGGTAACACCAGCGCCACGAGTGGCCATCGCGATTATTGGGCTTAAAGCGTCCGTAGTCTGTTCTATGCATCTTCTGTGAAATCGCTGCGCTTAACGTAGCGGCATGCGGAAGACACGGTAGAACTTGAGACCGGGAGGCGTCAGAGGTACTCCGGGGGGACCGGTAAAATGGTATAATCCCCGGAAGACCACCTGTGGCGAAGGCGTCTGACGAGAACGGATCTGACGATGAGGGACGAAAGCCAGGG…	d:Archaea(1.00),p:Nanoarchaeota(1.00),c:Nanoarchaeia(1.00),o:Woesearchaeales(1.00),f:Woesearchaeales(1.00),g:Woesearchaeales(1.00),s:uncultured_archaeon(0.46)
Otu1564	0	0	0	0.00020377	0.000356029	CCAGCCTATGGGGCGCTCCAGGCGCGAAACCTTTCCAATGCACGCAAGTGTGAGAAGGGGATCCCAAGTGCTCAAGCATTGCTTGGGCTTCTGCTATGTGTAAATAGCATGGCGAATAAGTGGTGGGCAAGACTGGTGCCAGCCGCCGCGGTAACACCAGCGCCACGAGTGGCACTCGCGTTTATTGGGCCTAAAGCGTCCGTAGCAGGTTTCTTAAATTTCTTGTGAAATTGCCAGGCTTAACTTGGCAGTGTGCAGGGAACACTGGGAGACTAGAGACCGGGAGGGGTAAGAGGTATTCCTGAGGGAGCGGTAAAATGCTATAATCTCAGGAGGACCACCTGTGGCGAAGGCGTCTTACTAGAACGGATCTGACTGTGAGGGACGAAAGCTAGGGGA…	d:Archaea(1.00),p:Nanoarchaeota(1.00),c:Nanoarchaeia(1.00),o:Woesearchaeales(1.00),f:Woesearchaeales(1.00),g:Woesearchaeales(1.00),s:uncultured_archaeon(0.78)
Otu98	0	0.00164088	0.00403984	0.00230919	0.00315334	CCAGCCTACGGGTCGCTCCAGGCGCGAAAACTTCTCAATGCACGAAAGTGTGAAGAGGGGATACTCAGTGCTTACGCTTCTGGCGTAGGCTTTTGTCGAGCGTAGACAGCTCGATGAATAAGTGGTGGGCAAGACTGGTGCCAGCCGCCGCGGTAACACCAGCGCCACAAGTGGTCATCACGATTATTGGGCCTAAAGCGTCCGTAGCTGGTGCGGTGCATCCCTTGTGAAATTGTTCGGCTTAACCGAACAGCGTGCAGGGGACACGGCCGCGCTCGAGATTGGGAGGGGGTAGAAGTATTCCATAGGGACCGGTAAAATGGGATAATCTATGGAGGACTACCGATGGCGAAGGCATCTACCCAGAACAAATCTGACAGTGAGGGACGAAAGCCAGGG…	d:Archaea(1.00),p:Nanoarchaeota(1.00),c:Nanoarchaeia(1.00),o:Woesearchaeales(1.00),f:Woesearchaeales(1.00),g:Woesearchaeales(1.00),s:uncultured_archaeon(0.89)
Otu4430	0	8.20238e-05	0.000134695	0	0	CCAGCCTACGGGGTGCTCCAGGCGCGAAAACTTTCCAATGCACGAAAGTGTGAGAAGGGAATACTCAGTGCTTACGCTTCTGGCGTAGGCTTTTGTGGAGCGTAGACAGCTCGATGAATAAGTGGTGGGCAAGACCGGTGCCAGCCGCCGCGGTAACACCGGCGCCACAAGTGGTCATCACGATTATTGGGCCTAAAGCGTCCGTAGCTGGTGCGGTGCATCCCTTGTGAAATCGTTCGGCTTAACCGAACGGCGCGCAGGGGGCACGGCCGCGCTCGAGACCGGGAGGGGGCAGAAGTATTCCATAGGGACCGGTAAAATGGGATAATCTATGGAGGAATACCGATGGCGAAGGCATCTGCCCAGAACGGATCTGACAGTGAGGGACGAAAGCCAGGG…	d:Archaea(1.00),p:Nanoarchaeota(1.00),c:Nanoarchaeia(1.00),o:Woesearchaeales(1.00),f:Woesearchaeales(1.00),g:Woesearchaeales(1.00),s:uncultured_archaeon(1.00)
Otu2393	0	0	0	6.79132e-05	0.000152555	CCAGCCTATGGGGCGCTCCAGGTACGAAAACTTTACAATGCACGCAAGTGTGATAAGGGGATCCCCCGTGCTCAAGCATTGCTTGGGCTTTTGCGTAGTGTAAATAGCTATGCGAATAAGTGGTGGGTAAGACTGGTGCCAGCCGCCGCGGTAACACCAGCGCCACGAGTGGGAACCACGTTTATTGGGCCTAAAGCGTCCGTAGCCGGTTTGGTAAATCTTTTGTGAAATTGTACAGCTCAACTGGACAACGTGCAAGAGACACTGCTGAACTTGAGACCGGGAGGAGTCAGAAGTATTCCGGGGGGAGCGGTAAAATGTTATAATCCCCGGAGGACTACCTGTGGCGAAGGCGTCTGACCAGAACGGATCTGACGGTGAGGGACGAAAGCCAGGGGA…	d:Archaea(1.00),p:Nanoarchaeota(1.00),c:Nanoarchaeia(1.00),o:Woesearchaeales(1.00),f:Woesearchaeales(1.00),g:Woesearchaeales(1.00),s:uncultured_crenarchaeote(0.82)
Otu821	0	0.000410119	0.00074062	6.79132e-05	0	CCAGCCTATGGGTCGCAGCAGGCGCGAAAACTCTCCAATGTGCGAAAGCGTGAGAGGGGAACTCCTAGTGCGTACGGTTCATCCGTGCGCTTTTGCCATGTGTAAAAAGCATGGCGAATAAGTGGTGGGTAAGACTGGTGCCAGCCGCCGCGGTAACACCAGCGCCACGAGTGGCTATCGCGATTATTGGGCTTAAAGCGTCCGTAGTCGGCTTCATACATCTTCTGTGAAATTGCAGCGCTTAACGTTGCGGCATGCGGGAGACACGGTGAAGCTTGAGACCGGGAGGCGTGAAGGGTATTCCGGGGGGACCGGTAAAATGGTATAATCCCCGGAGGACCACCTGTGGCGAAGGCGCTTCACGAGAACGGATCTGACGATGAGGGACGAAAGCCAGGG…	d:Archaea(1.00),p:Nanoarchaeota(1.00),c:Nanoarchaeia(1.00),o:Woesearchaeales(1.00),f:Woesearchaeales(1.00),g:Woesearchaeales(1.00),s:uncultured_euryarchaeote(0.39)
Otu5881	0	0.00065615	0.000605925	6.79132e-05	0.000457664	CCAGCCTATGGGGGGCACCAGGCGCGCAAACCCTCCAATGTGCGAAAGCGTGAGAGGGGAACTCCTAGTGCTCATGGTTCATCCATGGGCTTTTGCCATGTGTAAATAGCATGGCGAATAAGTGGTGGGTAAGACTGGTGCCAGCCGCCGCGGTAACACCAGCGCCACGAGTGGCCATCGCGATTATTGGGCCTAAAGCGTCCGTAGTCGGCTCTGTACATCTTCTGTGAAATCGCTGCGCTTAACGTGGCGGCATGCGGAAGACACGGCAGAGCTTGAGACCGGGAGGCGTGAAGAGTACTCCGGGGGGACCGGTAAAATGGTATAGTCCGTGGAGGACCACCTGTGGCGAAGGCGCTACACGAGAACGGATCTGACGATGAGGGACGAAAGCCAGGG…	d:Archaea(1.00),p:Nanoarchaeota(1.00),c:Nanoarchaeia(1.00),o:Woesearchaeales(1.00),f:Woesearchaeales(1.00),g:Woesearchaeales(1.00),s:uncultured_euryarchaeote(0.56)
Otu4886	0	0	0.000269289	0	0	CCAGCCTACGGGTGGCAGCAGGCGCGAAAACTCTCCAATGTGCGAAAGCGTGAGAGGGGAATTCACAGTGCTTACGGTTTAGCCGTAGGCTTTTGCCAAGTGTAAATAGCTTGGCGAATAAGTGGTGGGTAAGACTGGTGCCAGCCGCCGCGGTAACACCAGCGCCACGAGTGGCTATCGCGATTATTGGGCCTAAAGCGTCCGTAGTCTGCCTTGTACATCTTCTGTGAAATCGTTGCGCTTAACGTAACGGCATGCGGAAGACACGGCAAGGCTTGAGAGCGGGAGGCGTGTAGGGTACTCCACGGGGACCGGTAAAATGGTATAATCCGTGGAAGACTACCTGTGGCGAAGGCGCTTCACGAGAACGGATCTGACGATGAGGGACGAAAGCCAGGG…	d:Archaea(1.00),p:Nanoarchaeota(1.00),c:Nanoarchaeia(1.00),o:Woesearchaeales(1.00),f:Woesearchaeales(1.00),g:Woesearchaeales(1.00),s:uncultured_euryarchaeote(0.62)
Otu770	0	0.00123066	0.00289493	0.000339516	0.000610219	CCAGCCTACGGGGCGCTCCAGGCGCGAAAACTCTCCAATGTGCGAAAGCGTGAGAGGGGAACTCCCAGTGCTACAGGTTTATCCTGTGGCTTTTGCCAAGTGTAAATAGCTTGGCGAATAAGTGGTGGGTAAGACTGGTGCCAGCCGCCGCGGTAACACCAGCGCCACGAGTGGCTATCGCGATTATTGGGCCTAAAGCGTCCGTAGTCGGCTTTGTGCATCTTCTGTGAAATCGCAGCGCTCAACGTTGCGGCACGCGGAAGACACGGCAAAGCTTGAGAGCGGGAGGCGTGAAGGGTACTCCGGGGGGACCGGTAAAATGGTATAATCCCCGGAAGACCACCTGTGGCGAAGGCGTCTGACGAGAACGGATCTGACGATGAGGGACGAAAGCCAGGG…	d:Archaea(1.00),p:Nanoarchaeota(1.00),c:Nanoarchaeia(1.00),o:Woesearchaeales(1.00),f:Woesearchaeales(1.00),g:Woesearchaeales(1.00),s:uncultured_euryarchaeote(0.72)
Otu36	6.20076e-05	0.00779216	0.0136705	0.0076058	0.0108317	CCAGCCTATGGGTGGCAGCAGGCGCGAAAACTCTCCAATGTGCGAAAGCGTGAGAGGGGAACTCCCAGTGCTCTAGGTTTATCCTAGGGCTTTTGCCATGTGTAAAAAGCATGGCGAATAAGTGGTGGGTAAGACTGGTGCCAGCCGCCGCGGTAACACCAGCGCCACGAGTGGCCATCGCGATTATTGGGCCTAAAGCGTCCGTAGTCGGACTTGTGCATCTTCTGTGAAATCGCAGCGCTTAACGTTGCGGCACGCGGAAGACACGGCAAGTCTTGAGAGCGGGAGGCGTGAAGGGTACTCCGGGGGGACCGGTAAAATGGTATAATCCCCGGAAGACCACCTGTGGCGAAGGCGCTTCACGAGAACGCATCTGACGATGAGGGACGAAAGCCAGGG…	d:Archaea(1.00),p:Nanoarchaeota(1.00),c:Nanoarchaeia(1.00),o:Woesearchaeales(1.00),f:Woesearchaeales(1.00),g:Woesearchaeales(1.00),s:uncultured_euryarchaeote(0.76)
Otu149	0	8.20238e-05	0.000134695	0	0.000101737	CCAGCCTACGGGAGGCAGCAGGCGCGCAAACTCTCCAATGTGCGAAAGCGTGAGAGGGGAATTCCTAGTGCTATGGGTTCATCCCATGGCTTTTGCCAAGTGTAAATAGCTTGGCGAATAAGTGGTGGGTAAGACTGGTGCCAGCCGCCGCGGTAACACCAGCGCCACGAGTGGCCATCGCGATTATTGGGCCTAAAGCGTCCGTAGTCGGCTCTGTACATCTTCTGTGAAATCGCTGCGCTTAACGTAGCGGCATGCGGAAGACACGGCAGAGCTTGAGACCGGGAGGCGTGAAGAGTACTCCGGGGGGACCGGTAAAACGGTATAATCCCCGGAAGACTACCTGTGGCGAAGGCGCTTCACGAGAACGGATCTGACGATGAGGGACGAAAGCCAGGG…	d:Archaea(1.00),p:Nanoarchaeota(1.00),c:Nanoarchaeia(1.00),o:Woesearchaeales(1.00),f:Woesearchaeales(1.00),g:Woesearchaeales(1.00),s:uncultured_euryarchaeote(0.77)
Otu1049	0	0	0	0	0	CCAGCCTATGGGGCGCACCAGGCGCGAAACCTTTCCAATGCACGCAAGTGTGAGAAGGGAATCCCCAGTGCTCAAGCACAGCTTGGGCTTTTGCTATGTGTAAATAACATGGCGAATAAGTGGTGGGTAAGACTGGTGCCAGCCGCCGCGGTAACACCAGCGCCACGAGTGGCCATCGCGATTATTGGGCCTAAAGCGTCCGTAGTCGGCTCTGTACATCTTCTGTGAAATCGCTGCGCTTAACGTAGCGGCATGCGGAAGACACGGCAGAGCTTGAGACCGGGAGGCGTGAAGAGTACTCCGGGGGGACCGGTAAAATGGTATAATCCCCGGAAGACTACCTGTGGCGAAGGCGCTTCACGAGAACGGATCTGACGATGAGGGACGAAAGCCAGGGGA…	d:Archaea(1.00),p:Nanoarchaeota(1.00),c:Nanoarchaeia(1.00),o:Woesearchaeales(1.00),f:Woesearchaeales(1.00),g:Woesearchaeales(1.00),s:uncultured_euryarchaeote(0.81)
Otu409	0	0	6.73272e-05	0.000950725	0.000661138	CCAGCCTACGGGGTGCACCAGGCGCGTAACCTCCACAATGCGCGAAAGCGTGATGGGGGGATCCCGAGTGCTTACATATTTTTGTAAGCTTTTGCCAAGGGTAAATACCTTGGAGAATAAGTGGTGGGTAAGACCGGTGCCAGCAGCCGCGGTAACCCCGGCGCCACAAGTGGCATTCTTGTATTTGGCCTAAAGCATTCGTAGCCGGTTTGAAAAATCTCTTGTGAAATTGTTGAACTCAATACAACAGCGTGCAGGAGACACTTTCAAGCTAGAGACTGGGCGGAGTTGGGGGTATTCCTAGGGGAGCGGTTAAATGTGATAATCCTAGGAGGACCACCTGTGGCGAAGGCGCCCAACTAGAACAGATCTGACGGTGAGGGATGAAAGCTAGGGGAG…	d:Archaea(1.00),p:Nanoarchaeota(1.00),c:Nanoarchaeia(1.00),o:Woesearchaeales(1.00),f:Woesearchaeales(1.00),g:Woesearchaeales(1.00),s:uncultured_euryarchaeote(0.85)
Otu238	0	0.00147679	0.00269289	0.00217294	0.00289824	CCAGCCTACGGGGCGCTCCAGGCGCGCAAACTCTCCAATGTGCGAAAGCGTGAGAGGGGAATTCCTAGTGCTATGGGTTCATCCCATGGCTTTTGCCAAGTGTAAATAGCTTGGCGAATAAGTGGTGGGTAAGACTGGTGCCAGCCGCCGCGGTAACACCAGCGCCACGAGTGGCTATCGCGATTATTGGGCCTAAAGCGTCCGTAGTCTGCCTTGTACATCTTCCGTGAAATCGTTGCGCTTAACGTAACGGCATGCGGAAGACACGGCAAGGCTTGAGAGCGGGAGGCGTGTAGGGTACTCCACGGGGACCGGTAAAATGGTATAATCCGTGGAAGACCACCTGTGGCGAAGGCGCTACACGAGAACGCATCTGACGATGAGGGACGAAAGCCAGGG…	d:Archaea(1.00),p:Nanoarchaeota(1.00),c:Nanoarchaeia(1.00),o:Woesearchaeales(1.00),f:Woesearchaeales(1.00),g:Woesearchaeales(1.00),s:uncultured_euryarchaeote(0.88)
Otu20	6.20076e-05	0.00869464	0.0166257	0.00706282	0.0144456	CCAGCCTATGGGTTGCTCCAGGCGCGAAAACTCTCCAATGTGCGAAAGCGTGAGAGGGGAACTCCCAGTGCTCTAGGTTTATCCTAGGGCTTTTGCCATGTGTAAAAAGCATGGCGAATAAGTGGTGGGTAAGACTGGTGCCAGCCGCCGCGGTAACACCAGCGCCACGAGTGGCTATCGCGATTATTGGGCCTAAAGCGTCCGTAGTCGGTTCTGTACATCTTCTGTGAAATCGTTGCGCTTAACGTAACGGCACGCGGAAGACACGGCAGAGCTTGAGAGCGGGAGGCGTGTAGGGTACTCCGGGGGGACCGGTAAAATGGTATAATCCCCGGAAGACCACCTGTGGCGAAGGCGCTACACGAGAACGCATCTGACGATGAGGGACGAAAGCCAGGG…	d:Archaea(1.00),p:Nanoarchaeota(1.00),c:Nanoarchaeia(1.00),o:Woesearchaeales(1.00),f:Woesearchaeales(1.00),g:Woesearchaeales(1.00),s:uncultured_euryarchaeote(0.90)
Otu396	0	0	0	0.00020377	0.000101737	CCAGCCTACGGGTTGCAGCAGGCGCGTAACCTCCACAATGCGCGAAAGCGTGATGGGGGGATCCCGAGTGCTTACATTATATGTAAGCTTTTGCCAAGGGTAAACACCTTGGAGAATAAGTGGTGGGAAAGACCGGTGCCAGCAGCCGCGGTAACCCCGGCGCCACAAGTGGCAATCGTGTATTTGGCCTAAAACATTCGTAGCCGGCTCAGTAAATCCTTTGTGAAATCGTTGAACTCAATACAACGGCGTGCAGGGGACACTACTAAGCTTGAGACTGGGAGGAGTTTGGAGTATTATTAGGGGAGCGGTTAAATGTGATAATCCTAGTAAGACTACCTGTGGCGAAGGCGCCAAACTAGAACAGTTCTGACGGTGAGGGATGAAAGCTAGGGGAGC…	d:Archaea(1.00),p:Nanoarchaeota(1.00),c:Nanoarchaeia(1.00),o:Woesearchaeales(1.00),f:Woesearchaeales(1.00),g:Woesearchaeales(1.00),s:uncultured_euryarchaeote(0.91)
Otu1405	0	0.00221418	0.00215411	0.00183333	0.0011186	CCAGCCTATGGGTCGCACCAGGCGCGAAACCTTTCCAATGCACGCAAGTGTGAGAAGGGAATCCCCAGTGCTCAAGCACAGCTTGGGCTTTTGCTATGTGTAAATAACATGGCGAATAAGTGGTGGGTAAGACTGGTGCCAGCCGCCGCGGTAACCCCAGCGCCACAAGTGGCATTCGCGTTTATTGGGCCTAAAGCGTCCGTAGCAGGTTTTGTAAATCCCTTGTGAAATTGCCAGGCTTAACTTGGCAGAGTGCAGGGAACACTGCAAAGCTTGGGACCGGGAGGAGTCAGAGGTATTCCTGAGGGAGCGGTAAAATGCTATAATCTCAGGAGGACCACCGGTGGCGAAGGCGTCTGACTAGAACGGATCCGACTGTGAGGGACGAAAGCCAGGGGA…	d:Archaea(1.00),p:Nanoarchaeota(1.00),c:Nanoarchaeia(1.00),o:Woesearchaeales(1.00),f:Woesearchaeales(1.00),g:Woesearchaeales(1.00),s:uncultured_euryarchaeote(0.92)
Otu9767	0	0	6.73272e-05	0	0	CCAGCCTACGGGTTGCTCCAGGCGCGCAAACTCTCCAATGTGCGAAAGCGTGAGAGGGGAACTCCCAGTGCTCTAGGTTTATCCTAGGGCTTTTGCCATGTGTAAAAAGCATGGCGAATAAGGGGTGGGTAAGACTGGTGCCAGCCGCCGCGGTAACACCAGCGCCTCGAGTGGGGATCGCGATTATTGGGTCTAAAGCGTCCGTAGCAGGCTTTGTAAATGCTTTGTGAAATTGTCTGGCTTAACCAGACAGCGTGCAGAGTAGACTGCAGAGCTCGAGACCGGGAGAGGTTAGAAGTATTCCTAGGGTACCGGTAAAATGGGTTAATCCTAGGAGGACTACCTATGGCGAAGGCATCTAACCAGAACGGTTCTGACTGTGAGGGACGAAAGCTAGGG…	d:Archaea(1.00),p:Nanoarchaeota(1.00),c:Nanoarchaeia(1.00),o:Woesearchaeales(1.00),f:Woesearchaeales(1.00),g:Woesearchaeales(1.00),s:uncultured_euryarchaeote(0.92)
Otu797	0	0	6.73272e-05	0	0	CCAGCCTATGGGACGCTCCAGGCGCGAAACCTTTACAATGCACGAAAGTGTGATAGGGGGATACTCAGTGCTTACGACTCTGTTGTAGGCTTTTGTCAATTGTAAATAAATTGGCGAATAAGTGGTGGGTAAGACTGGTGCCAGCCGCCGCGGTAACCCCAGCGCCACGAGTGGTTATCACGTTTATTGGGCCTAAAGCGTTCGTAGCCGGTTTGGTACATCTCTTGTGAAATTGTTCTGCTTAACAGGACAGCGTGCAGGAGAGACGGCCAGACTCGAGACTGGGAGGGGTTAGAAGTATGTCGTGGGGACTGGTAAAATGGGATAATCCACGATAGACTACCGATGGCGAAGGCATCTAACCAGAACAGTTCCGACGGTGAGGAACGAAAGCCAGGG…	d:Archaea(1.00),p:Nanoarchaeota(1.00),c:Nanoarchaeia(1.00),o:Woesearchaeales(1.00),f:Woesearchaeales(1.00),g:Woesearchaeales(1.00),s:uncultured_euryarchaeote(0.95)
Otu6914	0	0	0	6.79132e-05	0.000152555	CCAGCCTATGGGTCGCTCCAGGCGCGAAAACTCTCCAATGCACGAAAGTGTGAGAGGGGAATTCCAAGTGCTTAAGCATTACGCTTAGGCTTTTTTCGATCGCAAAAAGATCGGAGAATAAGTGGTGGGCAAGACCGGTGCCAGCAGCCGCGGTAACCCCGGCGCCACAAGTGGCAACCGTGTATTTGGCCTAAAGCGTCCGTAGCCGGTATTGCGCATCCTTTGTGAAATTGGCCTGCCTAACAGGTCAGCGTGCAGAGGACACGGCAATGCTTGGAACTGGGAGGCGTCAGAGGTATTCCTGGGGGAACGGTAAAATGTTATAATCCCAGGAGGACCACCGATGGCGAAGGCATCTGACGAGAACAGATTCGACGGTGAGGGACGAAAGCTAGGGGA…	d:Archaea(1.00),p:Nanoarchaeota(1.00),c:Nanoarchaeia(1.00),o:Woesearchaeales(1.00),f:Woesearchaeales(1.00),g:Woesearchaeales(1.00),s:uncultured_euryarchaeote(0.98)
Otu4967	0	0	0	0	5.08583e-05	CCAGCCTATGGGGTGCTCCAGGCGCGAAACCTCTACAATGCACGAAAGTGTGATAGGGGAATCCCAAGTGCTCAAGCACAGCTTGGGCTTTTGCCATATGTAAATAGTATGGCGAATAAGTGGTGGGTAAGACTGGTGCCAGCCGCCGCGGTAACACCGGCGCCACGAGTGGCAATCGCGTTTATTGGGCCTAAAGCGTCCGTAGCAGGTTTTGTAAATTTCTTGTGAAACTGCCAAGCTTAACTTGGCAATGTGGAGGAAACACTGCAAGACTAGAGACCGGGAAGGGTCGGAGGTATTCCTGAGGGAGCGGTAAAATGCTATAATCTCAGGAGGACCACCGGTGGCGAAGGCGTCCGACTAGAACGGATCTGACTGTGAGGGACGAAAGCTAGGGGA…	d:Archaea(1.00),p:Nanoarchaeota(1.00),c:Nanoarchaeia(1.00),o:Woesearchaeales(1.00),f:Woesearchaeales(1.00),g:Woesearchaeales(1.00),s:uncultured_euryarchaeote(0.99)
Otu746	0	8.20238e-05	0.000269289	6.79132e-05	0.000101737	CCAGCCTACGGGTCGCAGCAGGCGCGAAACCTTTACAATGCACGAAAGTGTGATAGGGGGACACTCAGTGCTTACGGTTCTGCCGTAGGCTTTTGTCGATCGTAAATAGATCGGCGAATAAGTGGTGGGTAAGACTGGTGCCAGCCGCCGCGGTAACCCCAGCGCCACGAGTGGTTATCACGATTATTGGGCCTAAAGCGTTCGTAGCCGGTTTGGTGCATCCCTTGTGAAATTGTTCGGCTTAACCGGACAGCGTGCAGGAGACACGGCCAGACTCGAGACCGGGAGGCGTCAGAAGTATGTCGTGGGGACTGGTAAAATGGGATAATCCACGATAGACTACCGATGGCGAAGGCATCTGACGAGAACGGATCTGACGGTGAGGAACGAAAGCCAGGG…	d:Archaea(1.00),p:Nanoarchaeota(1.00),c:Nanoarchaeia(1.00),o:Woesearchaeales(1.00),f:Woesearchaeales(1.00),g:Woesearchaeales(1.00),s:uncultured_euryarchaeote(0.99)
Otu2647	0	8.20238e-05	0	0	0	CCAGCCTATGGGGGGCTCCAGGCGCGAAACCTTTACAATGCACGAAAGTGTGATAGGGGGATACTCAGTGCTTACGGTTATGCTGTAGGCTTTTGTCGATCGTAAATAGATCGGCGAATAAGTGGTGGGTAAGACTGGTGCCAGCCGCCGCGGTAACCCCAGCGCCACAAGTGGTCATCGCGATTATTGGGCCTAAAGCGTTCGTAGCCGGTTTGGTGCATCTCTTGTGAAATTGTTCGGCTTAACCGAACAGCGTGCAGGAGACACGGCCAGACGCGAGACCGGGAGGCGTATGAAGTATTCCATGGGGACTGGTAAAATGGGATAATCCATGGAAGACTACCGATGGCGAAGGCATCATACGAGAACGGATCTGACGGTGAGGAACGAAAGCTAGGG…	d:Archaea(1.00),p:Nanoarchaeota(1.00),c:Nanoarchaeia(1.00),o:Woesearchaeales(1.00),f:Woesearchaeales(1.00),g:Woesearchaeales(1.00),s:uncultured_euryarchaeote(1.00)
Otu2872	0	0	6.73272e-05	6.79132e-05	0.000152555	CCAGCCTATGGGTGGCTGCAGGCGCGAAAACTTTACAATGCACGAAAGTGTGATAAGGGAATCCTGAGTGCTCAGGCATTGCCTGGGCTTTTGCCATATGTAAATAGTATGGCGAATAAGTAGTGGGTAAGACTGGTGCCAGCCGCCGCGGTAACACCAGCGCTACAAGTGGCAATCACGTTTATTGGGCCTAAAGCGTCCGTAGCAGGTTTTGTAAATTTTTTGTGAAACTGCCAAGCTTAACTTGGCAATGTGCAGGAAACACTGCAAGACTTGAGACCGGGAAGGGTCGGAGGTATTCCTGAGGGAGCGGTAAAATGCTATAATCTCAGGAGGACCACCGGTGGCGAAGGCGTCCGACTAGAACGGATCTGACTGTGAGGGACGAAAGCCAGGGGA…	d:Archaea(1.00),p:Nanoarchaeota(1.00),c:Nanoarchaeia(1.00),o:Woesearchaeales(1.00),f:Woesearchaeales(1.00),g:Woesearchaeales(1.00),s:uncultured_euryarchaeote(1.00)
Otu314	0	0.00254236	0.00558782	0.00285218	0.00386499	CCAGCCTATGGGGCGCTCCAGGCGCGAAACCTTTTCAATGCGCGCAAGCGTGAGAAGGGAATTCCAAGTGCTCAAGTTTTACTTGGGCTTTTGCCAAGTGTAAAAAGCTTGGCGAATAAGGGGTGGGAAAGACTGGTGCCAGCCGCCGCGGTAACACCAGCGCCTCGAGTGGGGGTCACGATTATTGGGTCTAAAGCGTCCGTAGCAGGCTTTGTAAATGCTTTGTGAAATCGGCAGGCTTAACCTGCCGGCGTGCAGAGTAGACTGCAGAGCTCGAGACCGGGAGAGGTTAGAAGTATTCCTAGGGTACCGGTAAAATGGGTTAATCCTAGGAGGACTACCTATGGCGAAGGCATCTAACCAGAACGGATCTGACTGTGAGGGACGAAAGCTAGGGGA…	d:Archaea(1.00),p:Nanoarchaeota(1.00),c:Nanoarchaeia(1.00),o:Woesearchaeales(1.00),f:Woesearchaeales(1.00),g:Woesearchaeales(1.00),s:uncultured_euryarchaeote(1.00)
Otu605	0	0.00123066	0.00289493	0.000407439	0.00101737	CCAGCCTATGGGTTGCTGCAGGCGCGAAACCTTTTCAATGCACGCAAGTGTGAGAAGGGAATTCCAAGTGCTCAAGTTTTACTTGGGCTTTTGCCAAGTGTAAAAAGCTTGGCGAATAAGGGGTGGGTAAGACTGGTGCCAGCCGCCGCGGTAACACCAGCGCCTCGGGTGGGGATCGCGCTTATTGGGTCTAAAACGTCCGTAGCAGGCTTTGTAAATGCTTTGTGAAATTGTCTGACTTAACCAGACAGCGTGCAGAGTAGACTGCAGAGCTCGAGACCGGGAGAGGTTAGCAGTATTCCTAGGGTACCGGTAAAATGGGTTAATCCTAGGAGGACTACCAATGGCGAAGGCAGCTAACCAGAACGGTTCTGACTGTGAGGGACGAAAGCTAGGGGA…	d:Archaea(1.00),p:Nanoarchaeota(1.00),c:Nanoarchaeia(1.00),o:Woesearchaeales(1.00),f:Woesearchaeales(1.00),g:Woesearchaeales(1.00),s:uncultured_euryarchaeote(1.00)
Otu8460	0	8.20238e-05	6.73272e-05	0	0	CCAGCCTACGGGGTGCAGCAGGCGCGAAACCTTTACAATGCGCTAACGCGTGATAAGGGTACTCCAAGTGCTTATGTTTTACATAGGCTTTTGCCAAGGGCGAATACCTTGGCGAATAAGTGGTGGGTAAGACTGGTGCCAGCAGCCGCGGTAACCCCAGCGCCACAAGTGGTGATCGGTTTTATTGGGCCTAAAGCATCCGTAGCTGGCCAAAAAAGTCTCTTGTGAAATCGGGACGCTTAGCGTACCGGACTGCAGGAGATACTATTTGGCTTGGAACTGGGAGGAGCAAGAGGAATTTTGGGGGAAGCGGTAAAATGCTATAATCCCCAAAAGACCACCGATGGCGAAGGCATCTTGCTAGAACAGATTCGACAGTCAGGGATGAAAGCTAGGGGA…	d:Archaea(1.00),p:Nanoarchaeota(1.00),c:Nanoarchaeia(1.00),o:Woesearchaeales(1.00),f:Woesearchaeales(1.00),g:Woesearchaeales(1.00),s:uncultured_euryarchaeote(1.00)
Otu527	0	0	0	0.000271593	5.08583e-05	CCAGCCTACGGGATGCAGCAGTCGGGAAAATTCTGCAATGCGCGCAAGCGTGACAGAGCAAGCCAGAGTGGTTTCATATAATTTGAAATCTTTTGTGTGATGTAAAAAGTCTCACGAATAAGGACTGGGTAAGACTGGTGCCAGCCGCCGCGGTAATCCCAGCGGTCCAAGTAGCAGCCACGTTTATTGGGTCTAAAACATCCGTAGCTCGCTGCGTCAGTCTCTTGTGAAATCTGGTCTCTTAAGGGCCAGGCGGGCAAGAGATACTGCGAAGCTAGAGGCCGGGAGACGTGAAGAGTACGCATCGGGTAGCGGTTAAATGCGTTGATCCAATGTGGACTAACGATAGCGAAGGCACTTCACGAGAACGGATCTGACAGTGAGGGATGAAGGCCAAGG…	d:Archaea(1.00),p:Thermoplasmatota(0.35),c:Thermoplasmata(0.35),o:uncultured(0.35),f:uncultured(0.35),g:uncultured(0.35),s:Candidatus_Amesbacteria(0.50)
Otu511	0	0	0	0.00020377	0.000203373	CCAGTCTATGGGTGGCTCCAGTCGGGAAACTTCTGCAATGTACGAAAGTATGACAGAGCAAGTCAGAGTGCTTTCTATTTATGGAAAGCTTTTGTGAGATGTAAAAAGTCTCACGAATAAGGACTGGGCAAGACTGGTGCCAGCCGCCGCGGTAATCCCAGCAGTCCAAGTCGCAGTCACAATTATTGGGTCTAAAACATCCGTAGCTTGCCTTTCAAGTCTTTTGTGAAATCTGGCCTCTTAAGGGGCGGGCGTGCAAAAGATACTGTTTGGCTAGAGACCGGGGGACGTAAAGAGTACAGATGGAGTAGCGGTAAAATGCGTTGATCCTATCTGGACTAACGACAGCGAAGGCACTTTACGATAACGGATCTGACAGTGAGGGATGAAGGCTAGGGG…	d:Archaea(1.00),p:Thermoplasmatota(0.40),c:Thermoplasmata(0.40),o:uncultured(0.40),f:uncultured(0.40),g:uncultured(0.40),s:Candidatus_Amesbacteria(0.51)
Otu7008	0	0	6.73272e-05	0	0	CCAGCCTACGGGGGGCTGCAGTCGCGAAAACTTCGCAATGGGGGCAACCCCGACGAGGGAATTCCAAGTGCCAGCACTTTGTGTTGGCTGTTCTCCTGTCTAAAAAACAGGAGGAGTAAGGGGCGGGTAAGACGGGTGCCAGCCGCCGCGGTAATACCCGCGCCCCTAGTGGTGGTCGATATTATTGAGCCTAAAACGTCCGTAGCCGGTCTTCTAAATCCTTGGGTAAATCGGACAGCTTAACTGTCCGAATTCCGGGGAGACTGGGAGACTTGGGACCGGGAGAGGTCAGAGGTACTTCTGGGGTAGGGGTAAAATCCTGTAATCCTGGAAGGACCACCGGTGGCGAAGGCGTCTGACTAGAACGGATCCGACGGTGAGGGACGAAGCCCTGGGGCG…	d:Archaea(1.00),p:Thermoplasmatota(1.00),c:Thermoplasmata(1.00),o:Methanomassiliicoccales(1.00),f:Methanomassiliicoccaceae(1.00),g:Methanomassiliicoccus(1.00),s:uncultured_bacterium(0.04)
Otu3219	0	0.000246031	0.000134695	0.000271593	0	CCAGCCTACGGGTGGCACCAGTCGCGAAAACTTCACAATGGGGGAAACCCCGATGAGGGAATTCCAAGTGCCAGCACATTGTGTTGGCTGTTCTCTGGTCTAAAAAACCGGAGAAGTAAGGGCCGGGTAAGACGGGTGCCAGCCGCCGCGGTAATACCCGCGGCCCAAGTGGTGGTCGATATTATTGAGCCTAAAACGTCCGTAGCCGGTTTTGTAAATCCTTGGGTAAATCGACCAGCTTAACTGTTCGAAGTCCGGGGAGACTGCAAGACTTGGGATAGGGAGAGGTGAGAGGTACTTCTGGGGTAGGGGTAAAATCCTGTAATCCTAGAAGGACCACCGGTGGCGAAGGCGTCTCACTAGAACGAATCCGACGGTGAGGGACGAAGCCCTGGGGCG…	d:Archaea(1.00),p:Thermoplasmatota(1.00),c:Thermoplasmata(1.00),o:Methanomassiliicoccales(1.00),f:Methanomassiliicoccaceae(1.00),g:uncultured(1.00),s:uncultured_archaeon(0.86)
Otu101	0.000124015	0	0	0	0	CCAGCCTATGGGTGGCTGCAGTCGCGAAAACTTCACAATGGGCGCAAGCCCGATGAGGGAATTCCTAGTGCTAGCTCTTTTTGAGTTAGCTTTTCTTCAGCGTAGATAACTGGAGGAATAAGGGCTGGGTAAGACGGGTGCCAGCCGCCGCGGTAATACCCGCAGCCCGAGTGGTGGTCGATTTTATTGAGTCTAAAACGTTCGTAGCCGGTCTGATAAATCCTTGGGTAAATCGGGAAGCTCAACTTTCCGAATTCCGAGGAGACTGTTAGACTTGGGATCGGGAGAGGTAAGAGGTACTTCAGGGGTAGGGGTAAAATCCTGTAATCCTTGGAGGACCACCGGTGGCGAAGGCGTCTTACTAGAACGAATCCGACGGTGAGGGACGAAGCCCTAGGT…	d:Archaea(1.00),p:Thermoplasmatota(1.00),c:Thermoplasmata(1.00),o:Methanomassiliicoccales(1.00),f:Methanomethylophilaceae(1.00),g:Candidatus_Methanomethylophilus(1.00),s:uncultured_archaeon(1.00)
Otu3774	0.000124015	0	0	0	0	CCAGCCTATGGGGGGCACCAGTCGCGAAAACTTCACAATGGGGGCAACCCCGATGAGGGAATTCCTAGTGCTAGTACTTTTTGTATTAGCTTTTCTTCAGCTTAGAAAACTGATGGAATAAGGGCTGGGTAAGACGGGTGCCAGCCGCCGCGGTAATACCTGCAGCCCAAGTGGTGGTCGATTTTATTGAGTCTAAAACGTTCGTAGCCGGTTTGATAAATCCTTGGGTAAATCGAGAAGCTTAACTTTTCGAATTCCGAGGAGACTGTCAAACTTGGGACCGGGAGAGGCTAGAGGTACTTCTGGGGTAGGGGTAAAATCCTGTAATCCTAGAAGGACCACCGGTGGCGAAGGCGTCTAGCTAGAACGGATCCGACGGTGAGGGACGAAGCCCTGGGG…	d:Archaea(1.00),p:Thermoplasmatota(1.00),c:Thermoplasmata(1.00),o:Methanomassiliicoccales(1.00),f:Methanomethylophilaceae(1.00),g:uncultured(0.41),s:uncultured_archaeon(0.52)
Otu1733	0	0	0	0	0	CCAGCCTATGGGGCGCTGCAGGCGCGAAAACTGTGCAATGCGCGCAAGCGCGACACGGGAAGCCTGAGTGCCTTAACTATGTTAAGGCTTTTCTTGATCCTAAAAAGCTCAAGGAATAAGAGCTGGGTAAGACGGGTGCCAGCCGCCGCGGTAACACCCGCGGCTCGAGTGGTAGTCACTTTTATTGAGCCAAAAGCGTTTGTAGCCGGATTTGTAAATCTCTAGGAAAATACTTCTGCTTAACTGAAGAAATTTTGGAGAGACTGCAAATCTAGGGACCGGGTGAGGTTGAATGTACTCCTGGGGTAGGGGTAAAATCCTGTAATCCTGGAAGGACGACCGGTGGCGAAGGCGTTCAACTAGAACGGATCCGACGGTGAGGAACGAAGGCTAGGGGAG…	d:Archaea(1.00),p:Thermoplasmatota(1.00),c:Thermoplasmata(1.00),o:Thermoplasmatales(1.00),f:Thermoplasmataceae(1.00),g:Cuniculiplasma(1.00),s:Cuniculiplasma_divulgatum(0.93)
Otu8612	0	8.20238e-05	0	0	5.08583e-05	CCAGCCTACGGGGCGCACCAGTGGGGAATATTGGACAATGGGGGAAACCCTGATCCACCAATGCCGCGTGGAGGAAGAAGGCCTTTGGGTTGTAAACTCCTGTCATAGGTGAAGAAGGTCTGTCAGTGAATAACTGGCAGGTTTGACTGTAGCTTAAGAGGAAGCACCGGCTAACTCCGTGCCAGCAGCCGCGGTAATACGGAGGGTGCAAGCGTTGTTCGGAATCACTGGGCGTAAAGCGTGTCTAGGCGGGAGTGTGTGTCAGGTGTGAAAGACCCAGGCTTAACTTGGGAATTGCGCCTGAAACTGCATTTCTAGAATCATGAAGAGGAGGGCGGAATTCCTAGTGTAGCAGTGGAATGCGTAGATATTAGGAAGAACACCGGAAGCGAAGGCGGC…	d:Bacteria(0.99),p:Myxococcota(0.53),c:bacteriap25(0.50),o:bacteriap25(0.50),f:bacteriap25(0.50),g:bacteriap25(0.50),s:uncultured_bacterium(0.74)
Otu5202	0	0	0	0.000135846	5.08583e-05	CCAGCCTACGGGTTGCTGCAGTGAGGAATATTGGACAATGGGGGAAACCCTGATCCAGGGACACCGTGTGAGTGATGAAGGTTTTGTACTGTAAAACTCTTTCAGTGGGGAAAATAATGATGGTACCCACAAAAGAAGCACCGGCTAACTCTGTGCCAGCAGCCGCGGTAAGACAGAGGGTGCAAGCGTTATTCGGAGTTATTGGGCGTAAAGGGCGTGTAGGCGGCCCGAAAAGTTAAATGTTAAATACCAGTGCCTAACATTGGTTCTGCATTTAATACTATCGGGCTAGAGTGTATGAGAGGTAATTGGAATTTCTAGTGGAGGGGTAAAATCTATTGATACTAGAAGGAACACCAGAGGCGAAGGCGAATTACTGGCGTACTACTGACGCTGAGG…	d:Bacteria(1.00),p:Acidobacteriota(0.04),c:Acidobacteriae(0.02),o:PAUC26f(0.01),f:PAUC26f(0.01),g:PAUC26f(0.01),s:uncultured_Acidobacteria(0.02)
Otu6840	0	0.000164088	0	0	0	CCAGCCTACGGGTGGCAGCAGTGGGGAATATTGGACAATGGGCGCAAGCCTGATCCAGCAATGCCGCGTGGGTGAAGACGGCCTGCGGGTTGTAAAACCCTTTAGGCGGGGAGGAACGGCGTCGTGCGAACAGTGCGGCGTTCTGACGTTACCCGCGGAATAAGCACCGGCTAACTCCGTGCCAGCAGCCGCGGTAATACGGAGGGTGCAAGCGTTAATCGGAATTACTGGGCGTAAAGGGCGCGTAGGCGGCATGGCAAGTCGGGAGTGAAAGCCCGGGGCTCAACCCCGGAACGGCTTTCGAAACTGCCAAGCTAGAGTACGGAAGGGGCAACTGGAATTCCCAGTGTAGCGGTGAAATGCGTAGATATTGGGAAGAACACCGGAGGCGAAGGCGGG…	d:Bacteria(1.00),p:Acidobacteriota(0.55),c:Blastocatellia(0.53),o:DS-100(0.53),f:DS-100(0.53),g:DS-100(0.53),s:uncultured_Acidobacteria(0.01)
Otu421	0	0	0.000134695	0.00020377	0.000305109	CCAGCCTATGGGGCGCACCAGTGGGGAATTTTGGGCAATGGGCGAAAGCCTGACCCAGCAACGTCGCGTGAATGATGAAATCTTTCGGGATGTAAAATTCATAAGTAGGGAAAGAATAGAAAGCTTAGGCTTTCGATGACGGTACCTTATTTAAGCCCCGGCTAACTCCGTGCCAGCAGCCGCGGTAATACGGGGGGGGCAAGCGTTGTTCGGAATTATTGGGCGTAAAGGGCGTGTAGGTGGTTTAGAAAGTCAGATGTGAAATCTTAGAGCTTAACTCTGAGCGGTCATTTGATACTTCTAGACTAGAGTGCAGAAGGGGTAGTTAGAATTCCTGGTGTAGCGGTGAAATGCGTAGATATCAGGAAGGATATCGGTGGCGAAGGCGAACTACTGGGC…	d:Bacteria(1.00),p:Acidobacteriota(0.66),c:Blastocatellia(0.62),o:Pyrinomonadales(0.25),f:Pyrinomonadaceae(0.25),g:RB41(0.25),s:uncultured_bacterium(0.80)
Otu838	0.000124015	0.00434732	0.00350106	0.000407439	0.000406846	CCAGCCTATGGGTCGCTCCAGTGGGGAATTTTGGGCAATGGGCGCAAGCCTGACCCAGCAACGCCGCGTGAGCGATGAAGTCCTTCGGGATGTAAAGCTCGTAAGTATGGGAAGAATAATAAGGTGCTAATACCATCTTAGATGACGGTACCATACGTAAGCCCCGGCTAACTCCGTGCCAGCAGCCGCGGTAATACGGGGGGGGCAAGCGTTGTTCGGAATTACTGGGCGTAAAGGGCGCGCAGGCGGCACGGATAGTTGGGTGTGAAAGTCCGGAGCTTAACTCCGGAATGTCACTCAATACTTCCGAGCTAGAGTGTGGAAGGGGCAATCGGAATTCTTGGTGTAGCGGTGAAATGCGTAGATATCAGGAAGAACACCTGTGGCGAAGGCGGATTG…	d:Bacteria(1.00),p:Acidobacteriota(0.97),c:Blastocatellia(0.94),o:11-24(0.46),f:11-24(0.46),g:11-24(0.46),s:uncultured_bacterium(0.91)
Otu5461	0	0.000164088	0.000134695	0.000135846	0.000101737	CCAGCCTACGGGTTGCTCCAGTGGGGAATCTTGCACAATGGGGGAAACCCTGATGCAGCGACGCCGCGTGAACGATGAAGCCCTTCGGGGTGTAAAGTTCTCTCGACGGGGACGATAATGACGGTACCCGGAGAAGAAGCTGCGGCTAACTACGTGCCAGCAGCCGCGGTAATACGTAGGCAGCAAGCGTTGTCCGGAATTACTGGGCGTAAAGAGTGCGTAGGCGGTTGGCTAAGTTTGGTGTGAAATCTCCCGGCTCAACTGGGAGGGTGCGCCGAAAACTGGTCGGCTAGAGTGTGGGAGAGGTAAGTGGAATTCCTGGTGTAGCGGTGAAATGCGTAGATATCAGGAGGAACACCTGCGGTGTAGACGGCTTACTGGACCATGACTGACGCTGAG…	d:Bacteria(1.00),p:Acidobacteriota(1.00),c:Acidobacteriae(1.00),o:Acidobacteriae(0.98),f:Acidobacteriae(0.98),g:Paludibaculum(0.98),s:uncultured_bacterium(0.92)
Otu3432	0	0	0	0.000135846	0	CCAGCCTATGGGGCGCACCAGTGGGGAATCTTGCACAATGGGGGAAACCCTGATGCAGCGACGCCGCGTGAACGATGAAGCCCTTCGGGGTGTAAAGTTCTTTCGGCAGGGACGATAATGACGGTACCTGCAGAAGCAGCTGCGGCTAACTACGTGCCAGCAGCCGCGGTAATACGTAGGCAGCAAGCGTTGTTCGGAATTACTGGGCGTAAAGAGTGCGTAGGCGGTTGGCTAAGTTTGATGTGAAATCTCCCGGCTTAACTGGGAGGGTGCGTCGAAAACTGGTCAGCGAGAGTGCGGGAGAGGATAGTGGAATTCCTGGTGTAGCGGTGAAATGCGTAGATATCAGGAGGAACACCTGAGGTGTAGACGGCTATCTGGACCGTAACTGACGCTGAG…	d:Bacteria(1.00),p:Acidobacteriota(1.00),c:Acidobacteriae(1.00),o:Acidobacteriae(1.00),f:Acidobacteriae(1.00),g:Paludibaculum(1.00),s:uncultured_bacterium(1.00)
Otu637	0	0.00114861	0.000471331	0.000339516	0.000101737	CCAGCCTATGGGTCGCTCCAGTGGGGAATCTTGCACAATGGGGGCAACCCTGATGCAGCGACGCCGCGTGAGCGATGAAGCCCCTCGGGGTGTAAAGCTCTTTCGACAGGAACGATTATGACGGTACCTGGAGAAGAAGCTGCGGCTAACTACGTGCCAGCAGCCGCGGTAATACGTAGGCAGCAAACGTTGTTCGGAATTATTGGGCGTAAAGAGTGTGTAGGCGGTTGCGTGTGTCTGGTGTGAAATCTCCTGGCTCAACTGGGAGGGTGCGCCGGAAACTGCGCGGCTTGAGTACTGGAGAGGATGGCGGAATTCCTGGTGTAGCGGTGAAATGCGTAGATATCAGGAGGAACACCTGTGGTGTAGACGGCTATCTGGACAGTCACTGACGCTGAG…	d:Bacteria(1.00),p:Acidobacteriota(1.00),c:Acidobacteriae(1.00),o:Bryobacterales(0.23),f:Bryobacteraceae(0.23),g:Bryobacter(0.23),s:uncultured_bacterium(0.88)
Otu2128	0	0	0	0.000271593	5.08583e-05	CCAGCCTACGGGGCGCTGCAGTAGGGAATATTGCACAATGGGGGAAACCCTGATGCAGCGACGCCGCGTGAGCGATGAAGCCCTTCGGGGTGTAAAGCTCTTTCGGCAGGAACGATAATGACGGTACCTGCGGAAGAAGCTGCGGCTAACTACGTGCCAGCAGCCGCGGTAATACGTAGGCAGCAAGCGTTGTTCGGGGTTACTGGGCGTAAAGGGTGTGTAGGCGGCTTCGTAAGTTCGGTGTGAAATCTCCCGGCTCAACTGGGAGGGTGCGCCGGAAACTGCGGAGCTGGAGCGCAGGAGAGGAAAGCAGAATTCCTGGTGTAGCGGTGAAATGCGTAGATATCAGGAGGAATACCGGTGGTGAAGGCGGCTTTCTGGACTGCTGCTGACGCTGAT…	d:Bacteria(1.00),p:Acidobacteriota(1.00),c:Acidobacteriae(1.00),o:Bryobacterales(0.26),f:Bryobacteraceae(0.26),g:Bryobacter(0.26),s:uncultured_bacterium(0.68)
Otu908	0	0	6.73272e-05	0	0	CCAGCCTATGGGTGGCAGCAGTGGGGAATCTTGCACAATGGGGGAAACCCTGATGCAGCGACGCCGCGTGAACGAAGAAGCCCTTCGGGGTGTAAAGTTCTTTCGACGGGGACGATAATGACGGTACCCGGAGAAGAAGCTGCGGCTAACTACGTGCCAGCAGCCGCGGTAATACGTAGGCAGCAAGCGTTGTTCGGAATTACTGGGCGTAAAGAGTTCGGAGGCGGTTAACTAAGTTTGGTGTGAAATCTCCCGGCTTAACTGGGAGGGTGCGCCGAAAACTGGCTAGCTAGAGTGTGGGAGAGGATAGTGGAATTCCTGGTGTAGCGGTGAAATGCGTAGATATCAGGAGGAACACCTGCGGTGTAGACGGCTATCTGGACCATGACTGACGCTGAG…	d:Bacteria(1.00),p:Acidobacteriota(1.00),c:Acidobacteriae(1.00),o:Bryobacterales(0.63),f:Bryobacteraceae(0.63),g:Bryobacter(0.63),s:uncultured_soil(0.63)
Otu141	0	0	0	0.00020377	0	CCAGCCTATGGGGCGCTGCAGTGGGGAATCTTGCACAATGGGGGAAACCCTGATGCAGCGACGCCGCGTGAGTGATGAAGTCCTTCGGGATGTAAGGCTCTTTCGACAGGAACGATAATGACGGTACCTGGAGAAGAAGCTGCGGCTAACTACGTGCCAGCAGCCGCGGTAATACGTAGGCAGCAAGCGTTGTTCGGAATTATTGGGCGTAAAGAGTATGTAGGCGGTTCACTAAGTCTGATGTGAAATCTCCCGGCTTAACTGGGAGGGTGCGTCGGATACTGGTGGGCTTGAGTACGGGAGAGGGAAGCGGAATTCCTGGTATAGCGGTGAAATGCGTAGATATCAGGAGGAACACCGGTGGTGTAGACGGCTTCCTGGACCGGAACTGACGCTGAG…	d:Bacteria(1.00),p:Acidobacteriota(1.00),c:Acidobacteriae(1.00),o:Bryobacterales(0.92),f:Bryobacteraceae(0.92),g:Bryobacter(0.92),s:uncultured_bacterium(0.94)
Otu150	6.20076e-05	0.00164088	0.000673272	0.00135846	0.000254292	CCAGCCTATGGGGCGCAGCAGTGGGGAATCTTGCACAATGGGGGAAACCCTGATGCAGCGACGCCGCGTGAGTGACGAAGCCCTTCGGGGTGTAAAGCTCTTTCGACGGGAACGATTATGACGGTACCCGGAGAAGAAGCTGCGGCTAACTACGTGCCAGCAGCCGCGGTAATACGTAGGCAGCAAACGTTGTTCGGAATTACTGGGCGTAAAGAGTGTGTAGGCGGTCCTGTAAGATTGGTGTGAAATCTCCCGGCTTAACTGGGAGGGTGCGCCGATAACTGCAGGGCTTGAGTATTGGAGAGGAGAGCGGAATTCCTGGTGTAGCGGTGAAATGCGTAGATATCAGGAGGAACACCGGTGGTGTAGACGGCTCTCTGGACAATCACTGACGCTGAG…	d:Bacteria(1.00),p:Acidobacteriota(1.00),c:Acidobacteriae(1.00),o:Bryobacterales(0.99),f:Bryobacteraceae(0.99),g:Bryobacter(0.99),s:uncultured_bacterium(0.87)
Otu285	0	0.000410119	0.000336636	0.00196957	0.00147493	CCAGCCTACGGGTTGCACCAGTGGGGAATCTTGCACAATGGGGGAAACCCTGATGCAGCGACGCCGCGTGAGCGATGAAGCCCTTCGGGGTGTAAAGCTCTTTCGACAGGGACGATTATGACGGTACCTGGAGAAGAAGCTGCGGCTAACTACGTGCCAGCAGCCGCGGTAATACGTAGGCAGCAAACGTTGTTCGGAGTTACTGGGCGTAAAGAGTACGTAGGCGGTTTGCCAAGTTTGGTGTGAAATCTCCCGGCTTAACTGGGAGGGTGCGCCGAGAACTGGCGAGCTTGAGTGTGGGAGAGGGAAGCGGAATTCCGGGTGTAGCGGTGAAATGCGTAGATATCAGGAGGAACACCGGTGGTGTAGACGGCTTCCTGGACCACAACTGACGCTGAG…	d:Bacteria(1.00),p:Acidobacteriota(1.00),c:Acidobacteriae(1.00),o:Bryobacterales(0.99),f:Bryobacteraceae(0.99),g:Bryobacter(0.99),s:uncultured_bacterium(1.00)
Otu1391	0	0.000328075	0	6.79132e-05	5.08583e-05	CCAGCCTATGGGATGCTCCAGTAGGGAATCTTGCACAATGGGGGAAACCCTGATGCAGCGACGCCGCGTGAGCGATGAAGCCCTTCGGGGTGTAAAGCTCTTTCAACGGGAACGATAATGACGGTACCCGGAGAAGAAGCTGCGGCTAACTACGTGCCAGCAGCCGCGGTAATACGTAGGCAGCAAGCGTTGTTCGGAGTTACTGGGCGTAAAGAGTACGTAGGCGGTTTGCTAAGTCTGGTGTGAAATCTCCTGGCTTAACTGGGAGGGTGCGCTAGATACTGGCAGGCTTGAGTATGGGAGAGGAGAGTGGAATTCCTGGTGTAGCGGTGAAATGCGTAGATATCAGGAGGAACGCCGGTGGTGTAGACGGCTCTCTGGACCATTACTGACGCTGAG…	d:Bacteria(1.00),p:Acidobacteriota(1.00),c:Acidobacteriae(1.00),o:Bryobacterales(1.00),f:Bryobacteraceae(1.00),g:Bryobacter(1.00),s:uncultured_bacterium(0.77)
Otu508	0	8.20238e-05	6.73272e-05	0.000271593	0	CCAGCCTACGGGTGGCTCCAGTGGGGAATCTTGCACAATGGACGAAAGTCTGATGCAGCGACGCCGCGTGAGCGATGAAGCCCTTCGGGGTGTAAAGCTCTTTCGACAGGAACGATAATGACGGTACCTGGAGAAGAAGCTGCGGCTAACTACATGCCAGCAGCCGCGGTAATACGTAGGCAGCAAGCGTTGTTCGGAATTACTGGGCGTAAAGCGTGCGTAGGCGGTGGCTCAAGTTTGGTGTGAAATCTCCCGGCTCAACTGGGAGGGTGCGCCGAAAACTGAGTTGCTCGAGTGTGGGAGAGGTAGGCGGAATTCCTGGTGTAGCGGTGAAATGCGTAGATATCAGGAGGAACACCGGCGGTGTAGACGGCTTACTGGACCATAACTGACGCTGAG…	d:Bacteria(1.00),p:Acidobacteriota(1.00),c:Acidobacteriae(1.00),o:Bryobacterales(1.00),f:Bryobacteraceae(1.00),g:Bryobacter(1.00),s:uncultured_bacterium(0.97)
Otu2217	0	0	0.000134695	6.79132e-05	5.08583e-05	CCAGCCTATGGGTGGCACCAGTGGGGAATCTTGCACAATGGGGGAAACCCTGATGCAGCGACGCCGCGTGAACGATGAAGCCCTTCGGGGTGTAAAGTTCTTTCGACAGGAACGATAATGACGGTACCTGGAGAAGAAGCTGCGGCTAACTACGTGCCAGCAGCCGCGGTAATACGTAGGCAGCAAACGTTGTTCGGAATTATTGGGCGTAAAGAGTGTGTAGGCGGTTTTGTAAGCTTGGTGTGAAATCTCCCGGCTTAACTGGGAGGGTGCGCCGAATACTGCAAGACTTGAGTACTGGAGAGGATAGCGGAATTCCTGGTGTAGCGGTGAAATGCGTAGATATCAGGAGGAACACCGGCGGTGTAGACGGCTATCTGGACAGTCACTGACGCTGAG…	d:Bacteria(1.00),p:Acidobacteriota(1.00),c:Acidobacteriae(1.00),o:Elev-16S-1166(0.95),f:Elev-16S-1166(0.95),g:Elev-16S-1166(0.95),s:uncultured_bacterium(0.99)
Otu1875	0	0.000410119	0	0	5.08583e-05	CCAGCCTATGGGTCGCAGCAGTGGGGAATCTTGCACAATGGGGGAAACCCTGATGCAGCTACGCCGCGTGAGCGATGAAGCCCCTCGGGGTGTAAAGCTCTTTCGACGGGAACGATAATGACGGTACCCGGAGAAGAAGCTGCGGCTAACTACGTGCCAGCAGCCGCGGTAATACGTAGGCAGCAAACGTTGTTCGGAATTACTGGGCGTAAAGAGTGTGTAGGCGGTTGGGTAAGTTTGGTGTGAAATCTCCCGGCTTAACTGGGAGGGTGCGCCGAAAACTGACTGGCTTGAGTACTGGAGAGGATAGCGGAATTCCTGGTGTAGCGGTGAAATGCGTAGATATCAGGAGGAACACCTGCGGTGTAGACGGCTATCTGGACAGTAACTGACGCTGAG…	d:Bacteria(1.00),p:Acidobacteriota(1.00),c:Acidobacteriae(1.00),o:Elev-16S-1166(0.97),f:Elev-16S-1166(0.97),g:Elev-16S-1166(0.97),s:Acidobacterium_sp.(0.55)
Otu1448	6.20076e-05	0.000246031	6.73272e-05	0.000271593	0	CCAGCCTATGGGGGGCTGCAGCGGGGAATCTTGCACAATGGGGGAAACCCTGATGCAGCGACGCCGCGTGAGCGATGAAGCCCTTCGGGGTGTAAAGCTCTTTCGGCAGGGAAGACTTTGACGGTACCTGCAGAAGCAGCTGCGGCTAACTACGTGCCAGCAGCCGCGGTAATACGTAGGCAGCAAGCGTTGTTCGGAGTTACTGGGCGTAAAGGGTGCGTAGGCGGTTCTCTAAGTTTGGTGTGAAATCGCCCGGCTCAACTGGGAGGGTGCGCCGAAAACTGGAAAGCTAGAGTGTGGGAGAGGTGAGTGGAATTCCTGGTGTAGCGGTGAAATGCGTAGATATCAGGAGGAACACCGGTGGTGTAGACGGCTCACTGGACCATTACTGACGCTGAG…	d:Bacteria(1.00),p:Acidobacteriota(1.00),c:Acidobacteriae(1.00),o:Solibacterales(0.94),f:Solibacteraceae(0.94),g:Candidatus_Solibacter(0.94),s:uncultured_Acidobacteria(0.69)
Otu2690	6.20076e-05	0	0	0.000135846	0.000305109	CCAGCCTACGGGATGCTGCAGTGGGGAATTTTGCGCAATGGGGGCAACCCTGACGCAGCGACGCCGCGTGGAGGATGACGGCCTTCGGGTTGTAAACTCCTGTCAGAGGGGACGAAATCCCGCAAGGGACTGACGGTACCCTCAGAGGAAGCCCCGGCTAACTACGTGCCAGCAGCCGCGGTAATACGTAGGGGGCAAGCGTTACTCGGAATTACTGGGCGTAAAGGGTGAGTAGGCGGCTGGGCAAGTCAAGGATGAAATCCCGAGGCTCAACTTCGGAACCGTCCTTGAAACTGCTCAGCTTGAGGGCAGTTGAGGAGAGTGGAATTCCCGGTGGAGCGGTGAAATGCGTAGATATCGGGAGGAACACCTGAGGCGAAGGCGGCTCTCTAAGCTACT…	d:Bacteria(1.00),p:Acidobacteriota(1.00),c:Aminicenantia(1.00),o:Aminicenantales(1.00),f:Aminicenantales(1.00),g:Aminicenantales(1.00),s:uncultured_bacterium(0.98)
Otu7009	0	0	0	0	0	CCAGCCTATGGGGTGCAGCAGTGGGGAATATTGCGCAATGGGCGAAAGCCTGACGCAGCCATGCCGCGTGAGTGATGAAGGCCTTCGGGTCGTAAAGCCCTGTTGAGGGAGAGAAAGCTACTGTCGGTTAATACCCGGCAGTGGTGATAGTATCCCTAGAGAAAGCACCGGCTAACTACGTGCCAGCAGCCGCGGTAATACGTAGGGTGCAAGCGTTGCTCGGAATTACTGGGCGTAAAGGGAGCGCAGGCGGTTTTGTATGTCGTAGGTGAAATACTCCGGCTTAACTGGAAAAACGCCTGCGAAACTGCAAGACTAGAGGACAGGAGAGGTGGACGGAATTCCCGGTGTAGCGGTGAAATGCGTAGATATCGGGAGGAACGCCGAAGGCGAAGGCAA…	d:Bacteria(1.00),p:Acidobacteriota(1.00),c:Aminicenantia(1.00),o:Aminicenantales(1.00),f:Aminicenantales(1.00),g:Aminicenantales(1.00),s:uncultured_bacterium(1.00)
Otu6128	0	0	6.73272e-05	6.79132e-05	0	CCAGCCTATGGGGGGCACCAGTGGGGAATTTTGCGCAATGGGCGAAAGCCTGACGCAGCAACGCCGCGTGAAGGATGAAGTCCCTCGGGATGTAAACTTCGCAAATATGGGAAGAACTCAATGACGGTACCATATGTAAGCCCCGGCTAACTTCGTGCCAGCAGCCGCGGTAATACGAAGGGGGCAAGCGTTGTTCGGAATTACTGGGCGTAAAGCGCGTGTAGTCGGCTCTTCAAGTCAGGCGTGAAAGCCCTAGGCTCAACCTAGGAACTGCGTTTGATACTGTTGGGCTAGAGTGTAGAAGGGGCAATCGGAATTCCGTGTGTAGCGGTGAAATGCGTAGATATACGGAGGAACACCAGAGGCGAAGGCGGATTGCTGGGCTAACACTGACGCTGA…	d:Bacteria(1.00),p:Acidobacteriota(1.00),c:Blastocatellia(1.00),o:11-24(0.99),f:11-24(0.99),g:11-24(0.99),s:uncultured_bacterium(0.96)
Otu267	0	0.00065615	0.000201942	0.000407439	0	CCAGCCTATGGGGGCAGCAGTGGGGAATTTTGCGCAATGGGCGAAAGCCTGACGCAGCAACGCCGCGTGAAGGATGAGGTCCTTCGGGATGTAAACTTCGCAAGCATGGGAAGAAAAAATGACGGTACCATGCGTAAGCCCCGGCTAACTCCGTGCCAGCAGCCGCGGTAATACGGGGGGGGGCAAGCGTTGTTCGGAATTACTGGGCGTAAAGCGCGTGTAGGCGGCTTTTCAAGTCAGACGTGAAAGCCCTGGGCTTAACCCAGGAATTGCGTTTGATACTGTAAAGCTAGAGTGTGGAAGAGGCTACTGGAATTCCGTGTGTAGCGGTGAAATGCGTAGATATACGGAGGAACACCTGCGGCGAAGGCGGGTAGCTGGGCCAACACTGACGCTGAG…	d:Bacteria(1.00),p:Acidobacteriota(1.00),c:Blastocatellia(1.00),o:11-24(1.00),f:11-24(1.00),g:11-24(1.00),s:uncultured_Acidobacteria(0.62)
Otu1156	0	0.000984325	0.000269289	0.000543286	0.000152555	CCAGCCTATGGGTGGCACCAGTGGGGAATTTTGCGCAATGAGCGAAAGCTTGACGCAGCAACGCCGCGTGAAGGATGAAATCCTTCGGGATGTAAACTTCGCAAGTATGGGAAGAAACAAATGACGGTACCATATGTAAGCCCCGGCTAACTCCGTGCCAGCAGCCGCGGTAATACGGGGGGGGCAAGCGTTGTTCGGAATTACTGGGCGTAAAGCGCGTGTAGGCGGCTTTTTAAGTCAGACGTGAAAGCCCTAGGCTTAACCTAGGAATTGCGTTCGATACTGTGAAGCTAGAGTGTGGAAGAGGCTACTGGAATTCCGTGTGTAGCGGTGAAATGCGTAGATATACGGAGGAACACCTGCGGCGAAGGCGGGTAGCTGGGCCAACACTGACGCTGA…	d:Bacteria(1.00),p:Acidobacteriota(1.00),c:Blastocatellia(1.00),o:11-24(1.00),f:11-24(1.00),g:11-24(1.00),s:uncultured_bacterium(0.55)
Otu1825	0	0.000164088	6.73272e-05	0	0	CCAGCCTACGGGGTGCTGCAGTGGGGAATTTTGCGCAATGGGCGAAAGCCTGACGCAGCAACGCCGCGTGGAGGATGAAATCCTTCGGGATGTAAACTTCGCAAATCTGGGAAGAACACAATGACGGTACCAGATGTAAGCCACGGCTAACTACGTGCCAGCAGCCGCGGTAATACGTAGGTGGCAAGCGTTGTTCGGAATTACTGGGCGTAAAGCGCGTGTAGGCGGCTCTTCAAGTCAGACGTGAAAGCCCCGGGCTCAACTCGGGAACTGCGTTTGATACTGTCGAGCTAGAGTGTGGAAGGGGCGATTGGAATTCCGTGTGTAGCGGTGAAATGCGTAGATATACGGAGGAACACCAGAGGCGAAGGCGGATCGCTGGGCCAACACTGACGCTGA…	d:Bacteria(1.00),p:Acidobacteriota(1.00),c:Blastocatellia(1.00),o:11-24(1.00),f:11-24(1.00),g:11-24(1.00),s:uncultured_bacterium(0.87)
Otu5064	0	8.20238e-05	6.73272e-05	0	0.000101737	CCAGCCTATGGGTGCTGCAGTGGGGAATTTTGCGCAATGGGCGAAAGCCTGACGCAGCAACGCCGCGTGAAGGATGAAATCCTTCGGGATGTAAACTTCGTAAATATGGGAAGAACACAATGACGGTACCATATGTAAGCCCCGGCTAACTCCGTGCCAGCAGCCGCGGTAATACGGGGGGGGCAAGCGTTGTTCGGAATTACTGGGCGTAAAGCGCGTGTAGGCGGCTCTTCAAGTCAGGCGTGAAAGCCCCAGGCTTAACCTGGGAAAGGCGTTTAATACTGTTGAGCTAGAGTGTGGAAGGGGCTACTGGAATTCCGTGTGTAGCGGTGAAATGCGTAGATATACGGAGGAACACCTGCGGCGAAGGCGGGTAGCTGGGCCAACACTGACGCTGAG…	d:Bacteria(1.00),p:Acidobacteriota(1.00),c:Blastocatellia(1.00),o:11-24(1.00),f:11-24(1.00),g:11-24(1.00),s:uncultured_bacterium(0.95)
Otu184	0	0.000410119	0.000269289	0.000339516	5.08583e-05	CCAGCCTATGGGTGGCAGCAGTGGGGAATTTTGCGCAATGGGCGAAAGCCTGACGCAGCAACGCCGCGTGAAGGATGAAATCTTTCGGGATGTAAACTTCGCAAGCATGGGAAGAATTCTGACGGTACCATGCGTAAGCCCCGGCTAACTCCGTGCCAGCAGCCGCGGTAATACGGGGGGGGCAAGCGTTGTTCGGAATTACTGGGCGTAAAGCGCGTGTAGGCGGCTCTTCAAGTCAGGCGTGAAAGCCCTGAGCTCAACTCAGGAACTGCGCTTGATACTGTCGAGCTAGAGTGTGGAAGAGGCTACTGGAATTCCGTGTGTAGCGGTGAAATGCGTAGATATACGGAGGAACACCTGCGGCGAAGGCGGGTAGCTGGGCCAACACTGACGCTGAGA…	d:Bacteria(1.00),p:Acidobacteriota(1.00),c:Blastocatellia(1.00),o:11-24(1.00),f:11-24(1.00),g:11-24(1.00),s:uncultured_bacterium(0.99)
Otu1170	0	0	0.000134695	6.79132e-05	0	CCAGCCATGGGACGCTCCAGTGGGGAATTTTGCGCAATGGGCGAAAGCCTGACGCAGCAACGCCGCGTGAAGGATGAAATCTTTCGGGATGTAAACTTCGCAAGTGTGGGAAGAATATAATGACGGTACCACAAGTAAGCCCCGGCTAACTCCGTGCCAGCAGCCGCGGTAATACGGGGGGGGCAAGCGTTGTTCGGAATTACTGGGCGTAAAGGGCGCGTAGGCGGCTCTTCAAGTCAGCCGTGAAATCTCTAGGCTTAACCTAGAAGGGTCGGTTGATACTGTCGAGCTAGAGTGTAGAAGAGGCAACTAGAATTCCGTGTGTAGCGGTGAAATGCGTAGATATACGGAGGAATACCTGCGGCGAAGGCGGGTTGCTGGGCTAACACTGACGCTGAG…	d:Bacteria(1.00),p:Acidobacteriota(1.00),c:Blastocatellia(1.00),o:11-24(1.00),f:11-24(1.00),g:11-24(1.00),s:uncultured_bacterium(1.00)
Otu8445	0	0.000164088	0.000134695	0.000135846	0	CCAGCCTACGGGGGGCAGCAGTGGGGAATTTTGGGCAATGGCCGAAAGGCTGACCCAGCAACGCCGCGTGAAGGATGAAATTTTTCGGAATGTAAACTTCGTAAATTAGGAAAGAATAAGTTTGTACTAATACTGCAAGCGATGACGGTACCTAATGTAAGCCCCGGCTAACTCCGTGCCAGCAGCCGCGGTAATACGGGGGGGGCAAGCGTTGTTCGGAATTATTGGGCGTAAAGGGCGCGTAGGCGGTCAGACTAAGTCGAATGTAAAATACCAAGGCTTAACCTAGGCAGGTCGTTCGATACTAGTCGACTAGAGTGTGGAAGGGGTTGCCGGAATTCCTGGTGTAGCGGTGAAATGCGTAGATATCAGGAGGAACACCGGAGGCGAAGGCGGGCA…	d:Bacteria(1.00),p:Acidobacteriota(1.00),c:Blastocatellia(1.00),o:11-24(1.00),f:11-24(1.00),g:11-24(1.00),s:uncultured_bacterium(1.00)
Otu9353	0	8.20238e-05	6.73272e-05	0	0	CCAGCCTATGGGTCGCACCAGTGGGGAATTTTGCGCAATGAGCGAAAGCTTGACGCAGCAACGCCGCGTGAAGGATGAAATCCTTCGGGATGTAAACTTCGCAAGTATGGGAAGAAAAAAATGACGGTACCAGGTGTAAGCCACGGCTAACTCTGTGCCAGCAGCCGCGGTAATACAGAGGTGGCAAGCGTTGTTCGGAATTACTGGGCGTAAAGCGCGTGTAGGCGGCTCTTCAAGTCAGGCGTGAAAGCCCCGGGCTCAACTCGGGAACTGCGCTTGATACTGTCGAGCTAGAGCGTGGAAGGGGCGAGTGGAATTCCGTGTGTAGCGGTGAAATGCGTAGATATACGGAGGAACACCAGAGGCGAAGGCGGATCGCTGGGCCAACACTGACGCTGA…	d:Bacteria(1.00),p:Acidobacteriota(1.00),c:Blastocatellia(1.00),o:11-24(1.00),f:11-24(1.00),g:11-24(1.00),s:uncultured_bacterium(1.00)
Otu5028	0	0	6.73272e-05	0	5.08583e-05	CCAGCCTACGGGTTGCTGCAGTCGGGAATTTTGGGCAATGGGCGAAAGCCTGACCCAGCAACGCCGCGTGAAGGATGAAGTCTTTCGGGATGTAAACTTCGTAAGAATAGGAAGAATAAATGACGGTACTATTTGTAAGGTCCGGCTAACTACGTGCCAGCAGCCGCGGTAATACGTAGGGACCAAGCGTTGTTCGGATTTACTGGGCGTAAAGGGCGCGTAGGCGGCAATACAAGTCAGTTGTGAAATCTCCGAGCTTAACTCGGAACGGTCAACTGATACTGCTTTGCTAGAGTACAGAAGGGGCAATCGGAATTCTTGGTGTAGCGGTGAAATGCGTAGATATCAAGAGGAACACCTGAGGTGAAGACGGGTTGCTGGGCCGATACTGACGCTGAG…	d:Bacteria(1.00),p:Acidobacteriota(1.00),c:Blastocatellia(1.00),o:Blastocatellales(1.00),f:Blastocatellaceae(1.00),g:Blastocatella(0.98),s:uncultured_bacterium(0.71)
Otu1586	0	0	6.73272e-05	6.79132e-05	0	CCAGCCTATGGGGCGCTCCAGTCGGGAATTTTGGGCAATGGGCGAAAGCCTGACCCAGCAACGCCGCGTGAAGGATGAAGTATTTCGGTATGTAAACTTCGTAAGAATAGGAAGAATTAATGACGGTACTATTTGTAAGGTCCGGCTAACTACGTGCCAGCAGCCGCGGTAATACGTAGGGACCAAGCGTTGTTCGGATTTACTGGGCGTAAAGGGCGCGTAGGCGGCATGACAAGTCACTTGTGAAATCTCCGGGCTTAACTCGGAACGGCCAAGTGATACTGTCGCGCTAGAGTGCAGAAGGGGCAATCGGAATTCTTGGTGTAGCGGTGAAATGCGTAGATATCAAGAGGAACACCTGAGGTGAAGACGGGTTGCTGGGCTGACACTGACGCTGAG…	d:Bacteria(1.00),p:Acidobacteriota(1.00),c:Blastocatellia(1.00),o:Blastocatellales(1.00),f:Blastocatellaceae(1.00),g:JGI_0001001-H03(0.47),s:uncultured_bacterium(0.26)
Otu3901	6.20076e-05	8.20238e-05	0.000269289	0	5.08583e-05	CCAGCCTATGGGTTGCTGCAGTCGGGAATTTTGGGCAATGGGCGAAAGCCTGACCCAGCAACGCCGCGTGAAGGATGAAGTATTTCGGTATGTAAACTTCGAAAGAATAGGAAGAATAAATGACGGTACTATTTATAAGGTCCGGCTAACTACGTGCCAGCAGCCGCGGTAATACGTAGGGACCAAGCGTTGTTCGGAGTTACTGGGCGTAAAGGGCGCGTAGGCGGCAATTCAAGTCAGCTGTGAAATCTCTGGGCTTAACCCAGAACGGCCAGCTGATACTGCTTTGCTAGAGTGCAGAAGGGGCAATCGGAATTCTTGGTGTAGCGGTGAAATGCGTAGAAATCAAGAGGAACACCTGAGGTGAAGACGGGTTGCTGGGCTGACACTGACGCTGAT…	d:Bacteria(1.00),p:Acidobacteriota(1.00),c:Blastocatellia(1.00),o:Blastocatellales(1.00),f:Blastocatellaceae(1.00),g:JGI_0001001-H03(0.79),s:uncultured_bacterium(0.80)
Otu3963	0	0.000820238	0.00215411	0.000271593	0.000356029	CCAGCCTATGGGTTGCTGCAGTCGGGAATTTTGGGCAATGGGCGAAAGCCTGACCCAGCAACGCCGCGTGAAGGATGAAGTATTTCGGTATGTAAACTTCGAAAGAATAGGAAGAATTAATGACGGTACTATTTATAAGGTCCGGCTAACTACGTGCCAGCAGCCGCGGTAATACGTAGGGACCAAGCGTTGTTCGGATTTACTGGGCGTAAAGGGCGCGTAGGCGGTGCGGTAAGTCACTTGTGAAATCTCTGAGCTTAACTCAGAACGGCCAAGTGATACTGCAGTACTAGAGTGCAGAAGGGGCAATCAGAATTCTTGGTGTAGCGGTGAAATGCGTAGATATCAAGAGGAATACCTGAGGTGAAGACGGGTTGCTAGGCTGACACTGACGCTGAG…	d:Bacteria(1.00),p:Acidobacteriota(1.00),c:Blastocatellia(1.00),o:Blastocatellales(1.00),f:Blastocatellaceae(1.00),g:JGI_0001001-H03(0.88),s:uncultured_bacterium(0.67)
Otu662	6.20076e-05	0.000492163	0.000336636	0.000611209	0.000610219	CCAGCCTACGGGGGGCTCCAGTCGGGAATTTTGGGCAATGGGCGAAAGCCTGACCCAGCAACGCCGCGTGAAGGATGAAGTATTTCGGTATGTAAACTTCGAAAGAATAGGAAGAATAAATGACGGTACTATTTATAAGCTCCGGCTAACTACGTGCCAGCAGCCGCGGTAATACGTAGGGAGCAAGCGTTGTTCGGATTTACTGGGCGTAAAGGGCGCGTAGGCGGCGCGGTAAGTCACTTGTGAAATCTCTGAGCTTAACTCAGAACGGCCAAGTGATACTGCAGTGCTAGAGTGCAGAAAGGGCAATCGGAATGCTTGGTGTAGCGGTGAAATGCGTAGATATCAAGAGGAACACCTGAGGCGAAGGCGGGTTGCTAGGCTGACACTGACGCTGAG…	d:Bacteria(1.00),p:Acidobacteriota(1.00),c:Blastocatellia(1.00),o:Blastocatellales(1.00),f:Blastocatellaceae(1.00),g:uncultured(0.83),s:uncultured_bacterium(0.99)
Otu2193	0.000186023	0.00278849	0.00148164	0.000135846	0.000305109	CCAGCCTACGGGTTGCTGCAGTGGGGAATTTTGGGCAATGGGCGCAAGCCTGACCCAGCAACGCCGCGTGAAGGATGAAATCCCTCTGGGATGTAAACTTCGAAAGTCGGGAAAGAAATCGCCATGGATAACACCCGTGGTGATGACGGTACCCGACGTAAGCCCCGGCTAACTACGTGCCAGCAGCCGCGGTAATACGTAGGGGGCAAGCGTTGTTCGGAATTACTGGGCGTAAAGGGCGCGTAGGCGGCATGGCAAGTCGGGAGTGAAAGCCCGGGGCTCAACCCCGGAACTGCTTTCGAAACTGCCAAGCTAGAGTACGGAAGGGGCAACTGGAATTCCCAGTGTAGCGGTGAAATGCGTAGATATTGGGAAGAACACCGGAGGCGAAGGCGGGTT…	d:Bacteria(1.00),p:Acidobacteriota(1.00),c:Blastocatellia(1.00),o:DS-100(1.00),f:DS-100(1.00),g:DS-100(1.00),s:uncultured_bacterium(1.00)
Otu7436	0.000124015	0	0	0	0	CCAGCCTACGGGAGGCACCAGTGGGGAATTTTGCGCAATGGACGAAAGTCTGACGCAGCAACGCCGCGTGGGTGATGAAGGTCTTCGGATTGTAAAACCCTGTCGTCAGGGACGAAGGTTGGGGCTTTAATAGAGTTTCAACTTGACGGTACCTGGAGAGGAAGCCCCGGCTAACTCTGTGCCAGCAGCCGCGGTAATACAGAGGGGGCAAGCGTTATTCGGAATTACTGGGCGTAAAGGGCGCGTAGGCGGTTCTTTAAGTCGGATGTGCAATCCCCGAGCTCAACTTGGGAACTGCATCCGAAACTGGGGAGCTAGAGTGCTGGAGAGGGTGGTGGAATTCCACGTGTAGCGGTGAAATGCGTAGAGATGTGGAGGAACACCAGTGGCGAAGGCGGC…	d:Bacteria(1.00),p:Acidobacteriota(1.00),c:Holophagae(1.00),o:Holophagales(1.00),f:Holophagaceae(1.00),g:Holophaga(0.35),s:metagenome(0.34)
Otu8267	0	0	0	6.79132e-05	0	CCAGCCTATGGGAGGCTGCAGTGGGGAATTTTGCGCAATGGACGAAAGTCTGACGCAGCAACGCCGCGTGGGTGATGAAGGTCTTCGGATCGTAAAACCCTGTCGTCAGGGACGAGGGGTTGGGGCCTAATACGCCTTGACCTTGACGGTACCTGGAGAGGAAGCCCTGGCTAACTCTGTGCCAGCAGCCGCGGTAATACAGAGGGGGCAAGCGTTATTCGGAATCATTGGGCGTAAAGGGCGCGTGGGCGGTTCTTTAAGTCGGATGTGCAATCCCCGAGCTCAACTTGGGAACTGCATCCGAGACTGGAGAGCTAGAGTGCTGGAGAGGGTGGTGGAATTCCACGTGTAGCGGTGAAATGCGTAGAGATGTGGAGGAACACCAGTGGCGAAGGCGGC…	d:Bacteria(1.00),p:Acidobacteriota(1.00),c:Holophagae(1.00),o:Holophagales(1.00),f:Holophagaceae(1.00),g:Holophaga(0.43),s:uncultured_Geothrix(0.13)
Otu7487	0	0	0	0	0	NCAGCCTATGGGAGGCTGCAGTGGGGAATTTTGCGCAATGGGCGAAAGCCTGACGCAGCAACGCCGCGTGGGTGATGAAGGTCTTCGGATCGTAAAACCCTGTCGTTGGGGACGAAGGTGGTTTGGTGAACAGCCAGACTGCTTGACGGTACCCGGAGAGGAAGCCCCGGCTAACTCTGTGCCAGCAGCCGCGGTAATACAGAGGGGGCAAGCGTTATTCGGAATTATTGGGCGGAAAGGGCGCGTAGGCGGTTTTTTAAGTCAGATGTGTAATCCCCGAGCTCAACTTGGGAACTGCATCTGGGACTGGAAGGCGAGAGTGCTGGAGAGGGTGGTGGAATTCCTCGTGTAGCGGTGAAATGCGTAGAGATGAGGAGGAACACCAGTGGCGAAGGCGGC…	d:Bacteria(1.00),p:Acidobacteriota(1.00),c:Holophagae(1.00),o:Holophagales(1.00),f:Holophagaceae(1.00),g:uncultured(0.10),s:uncultured_bacterium(0.93)
Otu8508	6.20076e-05	8.20238e-05	6.73272e-05	0	0	CCAGCCTATGGGAGGCTGCAGTGGGGAATTTTGCGCAATGGGCGAAAGCCTGACGCAGCAACGCCGCGTGGGTGATGAAGGTCTTCGGATCGTAAAACCCTGTCGTCAGGGACGAAGGTTGCGAGTTTAAGAGATGCGCAACTTGACGGTACCTGGAGAGGAAGCCCCGGCTAACTCTGTGCCAGCAGCCGCGGTAATACAGAGGGGGCAAGCGTTATTCGGAATTATTGGGCGGAAAGGGCGCGTAGGCGGTTTTTTAAGTCAGATGTGTAATCCCCGAGCTCAACTTGGGAACTGCATCTGAGACTGGGAGACTAGAGTACTGGAGAGGGTGGTAGAATTCCACGTGTAGCGGTGAAATGCGTAGAGATGTGGAGGAATACCAGTGGCGAAGGCGGC…	d:Bacteria(1.00),p:Acidobacteriota(1.00),c:Holophagae(1.00),o:Holophagales(1.00),f:Holophagaceae(1.00),g:uncultured(0.81),s:uncultured_bacterium(0.71)
Otu3893	0	0	0	0	0	CCAGCCTACGGGTCGCAGCAGTGGGGAATTTTGCGCAATGGACGAAAGTCTGACGCAGCAACGCCGCGTGGGTGATGAAGGTCTTCGGATCGTAAAACCCTGTCGTCAGGGACGAAGGTAATGTGCCTAATACGCATGTTGCTTGACGGTACCTGGAGAGGAAGCCCCGGCTAACTCTGTGCCAGCAGCCGCGGTAATACAGAGGGGGCAAGCGTTATTCGGAATTATTGGGCGTAAAGGGCGCGTAGGCGGTCTTTTAAGTCAGATGTGCAATCCCCGAGCTCAACTTGGGAACTGCATCGGAGACTGGAAGACTCGAGTGCTGGAGAGGGTGGTAGAATTCCACGTGTAGCGGTGAAATGCGTAGAGATGTGGAGGAATACCAGTGGCGAAGGCGGC…	d:Bacteria(1.00),p:Acidobacteriota(1.00),c:Holophagae(1.00),o:Holophagales(1.00),f:Holophagaceae(1.00),g:uncultured(0.97),s:metagenome(0.88)
Otu4315	0	0	6.73272e-05	0	0	CCAGCCTACGGGGCGCTCCAGTGGGGAATTTTGCGCAATGGACGAAAGTCTGACGCAGCAACGCCGCGTGGGTGATGAAGGTCTTCGGATTGTAAAACCCTGTCGTCAGGGACGAAGGTAGGGGCCTTAATACGGTTTCTGCTTGACGGTACCTGGAGAGGAAGCCCCGGCTAACTCTGTGCCAGCAGCCGCGGTAATACAGAGGGGGCAAGCGTTATTCGGAATTATTGGGCGTAAAGGGCGCGTAGGCGGTTTTGTAAGTAGGATGTGTAATCCCCGAGCTCAACTTGGGAACTGCATCCTAGACTGCAAGGCTAGAGTGCTGGAGAGGGTGGTAGAATTCCACGTGTAGCGGTGAAATGCGTAGAGATGTGGAGGAATACCAGTGGCGAAGGCGGC…	d:Bacteria(1.00),p:Acidobacteriota(1.00),c:Holophagae(1.00),o:Holophagales(1.00),f:Holophagaceae(1.00),g:uncultured(0.97),s:uncultured_bacterium(0.92)
Otu1563	0	0	6.73272e-05	0	0	CCAGCCTACGGGGTGCAGCAGTGGGGAATTTTGCGCAATGGGCGAAAGCCTGACGCAGCAACGCCGCGTGGGTGATGAAGGTCTTCGGATCGTAAAACCCTGTCGTCGGGGACGAAGGTAGCTTAGTTAACAGCTGAGTTGCTTGACGGTACCCGGAGAGGAAGCCCCGGCTAACTCTGTGCCAGCAGCCGCGGTAATACAGAGGGGGCAAGCGTTATTCGGAATTATTGGGCGTAAAGGGCGCGTAGGCGGTTTTTTAAGTCAGATGTGTAATCCCCGAGCTCAACTTGGGAACTGCATCTGAGACTGGAAGGCTAGAGTACTGGAGAGGGTGGTAGAATTCCACGTGTAGCGGTGAAATGCGTAGAGGTGTGGAGGAATACCAGTGGCGAAGGCGGC…	d:Bacteria(1.00),p:Acidobacteriota(1.00),c:Holophagae(1.00),o:Holophagales(1.00),f:Holophagaceae(1.00),g:uncultured(0.99),s:uncultured_bacterium(0.96)
Otu4952	0	0	0	0.000135846	0.000101737	CCAGCCTACGGGGGGCTGCAGTGGGGAATTTTGCGCAATGGGCGAAAGCCTGACGCAGCAACGCCGCGTGGAGGACTGAAGGTGCTCTGCACTGTAAACTCCTGTCGCCCGGGAAGAAGGGATGGATGGTAAATAGCCGTCTGTTTTGACTGTACCGGGAGAGGAAGCCCCGGCTAACTCCGTGCCAGCAGCCGCGGTAATACGGAGGGGGCAAGCGTTACTCGGAATTATTGGGCGTAAAGGGCGCGTAGGCGGTCTTGTGCGTCGGAGGTGAAATCCCCGGGCTTAACCCGGGAGCTGCCTCCGATACGGCAGGACTTGAGTCCGGGAGAGGAGAGCAGAATTCCCAGTGTAGCGGTGAAATGCGTAGATATTGGGAGGAATACCAGTGGCGAAGGC…	d:Bacteria(1.00),p:Acidobacteriota(1.00),c:Holophagae(1.00),o:Subgroup_7(1.00),f:Subgroup_7(1.00),g:Subgroup_7(1.00),s:uncultured_bacterium(0.90)
Otu1873	0	8.20238e-05	6.73272e-05	0	0	CCAGCCTATGGGTGGCAGCAGTGAGGAATCTTGCGCAATGGGCGAAAGCCTGACGCAGCAACGCCGCGTGGAGGATGAAGGTCTTCGGATCGTAAACTCCTGTCAGATGGGGCGAAGGTCCACCGCCTAATACGCGGTGGTCTTGACGGTACCATCAGAGGAAGCCACGGCTAACTCTGTGCCAGCAGCCGCGGTAATACAGAGGTGGCGAGCGTTATTCGGAATTATTGGGCGTAAAGGGCGCGTAGGCGGCCAGATAAGTCCCGGGTGAAATCCCTCGGCTCAACCGAGGAACTGCCTTGGAAACTGTCTGGCTCGAGGCCGGGAGAGGGTAGTGGAATTCCCAGTGTAGCGGTGAAATGCGTAGATACTGGGAGGAACACCGGTGGCGAAGGCGGC…	d:Bacteria(1.00),p:Acidobacteriota(1.00),c:Thermoanaerobaculia(0.95),o:Thermoanaerobaculales(0.95),f:Thermoanaerobaculaceae(0.95),g:Subgroup_10(0.95),s:uncultured_bacterium(0.55)
Otu7181	0	0.000164088	0	6.79132e-05	0	CCAGCCTACGGGACGCTCCAGTGGGGAATATTGGACAATGGGGGCAACCCTGATCCAGCAACGCCGCGTGGGGGATGAAGGTCTTCGGATTGTAAACCCCTGTTAAGAGGGACGAAGGCTTTCGGGCGAACAGTCCGGAAGCTTGACGGTACCTCTAGAGGAAGCCCCGGCTAACTCTGTGCCAGCAGCCGCGGTAATACAGAGGGGGCGAGCGTTATTCGGAATTATTGGGCGTAAAGGGCGCGTAGGCGGCTGGGCAAGTCCAAGGTGAAATCCCTCGGCTCAACCGAGGAACTGCCTTGGAAACTGCCCGGCTTGAGGCCGGGAGAGGGTAGTGGAATTCCCAGTGTAGCGGTGAAATGCGTAGATATTGGGAGGAACACCGGTGGCGAAGGCGGC…	d:Bacteria(1.00),p:Acidobacteriota(1.00),c:Thermoanaerobaculia(1.00),o:Thermoanaerobaculales(1.00),f:Thermoanaerobaculaceae(1.00),g:Subgroup_10(1.00),s:uncultured_prokaryote(0.99)
Otu2457	0	0.000246031	6.73272e-05	0	5.08583e-05	CCAGCCTATGGGGCGCACCAGTGGGGAATTTTTCGCAATGGGGGAAACCCTGACGAAGCAACGCCGCGTGGAGGATGAAGGCCTTCGGGTCGTAAACTCCTGTCGACCGGGAAGAATGTACCTGACCTAATACGTCAAAGTGTTGACTGTACCGGTGGAGGAAGCCACGGCTAACTCTGTGCCAGCAGCCGCGGTAATACAGAGGTGGCAAGCGTTGTTCGGAATTACTGGGCGTAAAGGGCGCGTAGGCGGCCCGTCAAGTCCCGTGTGAAAGCCCCCGGCTCAACCGGGGAACGGCGCGGGAAACTAGCAGGCTTGAGTTCGGGAGAGGGAAGCGGAATTCCGGGTGTAGCGGTGAAATGCGCAGATATCCGGAGGAACACCGGTGGCGAAGGCGGC…	d:Bacteria(1.00),p:Acidobacteriota(1.00),c:Vicinamibacteria(1.00),o:Subgroup_17(1.00),f:Subgroup_17(1.00),g:Subgroup_17(1.00),s:uncultured_Acidobacteriales(0.19)
Otu3522	6.20076e-05	0.000902281	0.000605925	0.000339516	0.000457664	CCAGCCTACGGGAGGCTGCAGTGGGGAATTTTTCGCAATGGGCGCAAGCCTGACGAAGCAACGCCGCGTGGAGGATGAAGGTCTTCGGATTGTAAACTCCTGTCGACCGGGACGAATGCACTCGACCTAATACGTCGGAATGTTGACGGTACCGGTGGAGGAAGCCACGGCTAACTCTGTGCCAGCAGCCGCGGTAATACAGAGGTGGCAAGCGTTGTTCGGAATTACTGGGCGTAAAGGGCGCGTAGGCGGCCTTGTAAGTCTTGTGTGAAAGCCCTCGGCTTAACTGAGGATCTGCACGGGATACTGCGAGGCTTGAGTTCGGGAGAGGAAAGCGGAATTCCGGGTGTAGCGGTGAAATGCGTAGATATCCGGAGGAACACCAGTGGCGAAGGCGGC…	d:Bacteria(1.00),p:Acidobacteriota(1.00),c:Vicinamibacteria(1.00),o:Subgroup_17(1.00),f:Subgroup_17(1.00),g:Subgroup_17(1.00),s:uncultured_bacterium(0.58)
Otu5632	0	0.000246031	6.73272e-05	0.000135846	0	CCAGCCTATGGGTTGCTCCAGTGGGGAATTTTTCGCAATGGGCGCAAGCCTGACGAAGCAACGCCGCGTGGGGGATGAAGGTCTTCGGATTGTAAACCCCTGTCGACCGGGACGAAGGTACCCGACCTAACACGTCGGAGTATTGACTGTACCGGTGGAGGAAGCCACGGCTAACTCTGTGCCAGCAGCCGCGGTAATACAGAGGTGGCAAGCGTTGTTCGGAATTACTGGGCGTAAAGGGCGCGTAGGCGGCCCGATAAGTCCCGCGTGAAATCCCCCGGCTCAACCGGGGAACTGCGCGGGAAACTGTCGAGCTTGAGTTCGGGAGAGGGAAGCGGAATTCCGGGTGTAGCGGTGAAATGCGCAGATATCCGGAGGAACACCGGTGGCGAAGGCGGC…	d:Bacteria(1.00),p:Acidobacteriota(1.00),c:Vicinamibacteria(1.00),o:Subgroup_17(1.00),f:Subgroup_17(1.00),g:Subgroup_17(1.00),s:uncultured_bacterium(1.00)
Otu244	0	0.000164088	6.73272e-05	0.000611209	0.000305109	CAGCCTACGGGTCGCTGCAGTGGGGAATTGTTCGCAATGGGCGCAAGCCTGACGACGCAACGCCGCGTGGAGGATGAAGATTTTCGGATCGTAAACTCCTTTCGATCGAGACGAACGGGCTTCGGGCTAATACCCTGAGGCAGTGACGGTACCGAGAGAAGAAGCCCCGGCTAACTCCGTGCCAGCAGCCGCGGTAATACGGGGGGGGCCAGCGTTGTTCGGAATTACTGGGCGTAAAGGGCTCGTAGGCGGCCAACTAAGTCATACGTGAAATCCCTCGGCTTAACCGGGGAACTGCGTCTGATACTGGATGGCTTGAGTTCGGGAGAGGGATGCGGAACTCCAGGTGTAGCGGTGAAATGCGTAGATATCTGGAGGAACACCGGTGGCGAAGGCGGC…	d:Bacteria(1.00),p:Acidobacteriota(1.00),c:Vicinamibacteria(1.00),o:Vicinamibacterales(1.00),f:uncultured(1.00),g:uncultured(1.00),s:uncultured_Acidobacteria(0.30)
Otu6420	0	8.20238e-05	6.73272e-05	0	5.08583e-05	CCAGCCTATGGGTGGCTCCAGTAGGGAATTGTTCGCAATGGGCGCAAGCCTGACGACGCAACGCCGCGTGGAGGATGAAGACCTTCGGGTCGTAAACTCCTTTCGACCGAGATGAGCACCTGTCGACCTAATACGTTGACAGGCTGACAGTACCGAGGGAAGAAGCCCCGGCTAACTCCGTGCCAGCAGCCGCGGTAATACGGGGGGGGCAAGCGTTGTTCGGAATTACTGGGCGTAAAGGGTGCGTAGGTGGCCAACTAAGTCATACGTGAAATCCCTCAGCTTAACTGGGGAACTGCGTCTGATACTGGTTGGCTTGAGTGCAGGAGAGGAACGCGGAATTCCAGGTGTAGCGGTGAAATGCGTAGATATCTGGAGGAACACCGGTGGCGAAGGCGG…	d:Bacteria(1.00),p:Acidobacteriota(1.00),c:Vicinamibacteria(1.00),o:Vicinamibacterales(1.00),f:uncultured(1.00),g:uncultured(1.00),s:uncultured_bacterium(0.98)
Otu7293	0	0	0	0	0	CCAGCCTATGGGTTGCTCCAGTGGGGAATTGTTCGCAATGGGCGCAAGCCTGACGACGCAACGCCGCGTGGAGGATGAAGATCTTCGGGTCGTAAACTCCTGTCGAATGGGACGAATGGCTCGGCCGTAAATAACGGTCGGGAATGACGGTACCGTGAGAGGAAGCCCCGGCTAACTCCGTGCCAGCAGCCGCGGTAATACGGGGGGGGCGAGCGTTGTTCGGAATTACTGGGCGTAAAGGGCTCGTAGGTGGCCATCTAAGTCAGACGTGAAATCCCTCGGCTCAACCGGGGAACTGCGTCTGATACTGGGCGGCTTGAATTCGGGAGAGGGACGTGGAATTCCAGGTGTAGCGGTGAAATGCGTAGATATCTGGAGGAACACCGGTGGCGAAGGCGG…	d:Bacteria(1.00),p:Acidobacteriota(1.00),c:Vicinamibacteria(1.00),o:Vicinamibacterales(1.00),f:uncultured(1.00),g:uncultured(1.00),s:uncultured_bacterium(1.00)
Otu3072	0	0	0	0.000135846	5.08583e-05	CCAGCCTATGGGGTGCACCAGTGGGGAGTTGTTCGCAATGGGCGCAAGCCTGACGACGCAACGCCGCGTGGAGGATGAAGGTCTTCGGATTGTAAACTCCTGTTGACCGGGAAGAATGCCCCTGGGGTTAATAACTCTGGGGGGTGACGGTACCGGTTGAGGAAGCCCCGGCTAACTCTGTGCCAGCAGCCGCGGTAATACAGAGGGGGCAAGCGTTGTTCGGAATTACTGGGCGTAAAGGGCGCGTAGGCGGCCAACTAAGTCGGACGTGAAATCCCCTGGCTCAACCAGGGAACTGCGTCCGATACTGGATGGGTTGAATCCGGGAGAGGGATGTGGAATTCCAGGTGTAGCGGTGAAATGCGTAGATATCTGGAGGAACACCGGTGGCGAAGGCGG…	d:Bacteria(1.00),p:Acidobacteriota(1.00),c:Vicinamibacteria(1.00),o:Vicinamibacterales(1.00),f:Vicinamibacteraceae(0.99),g:Vicinamibacteraceae(0.43),s:uncultured_Acidobacteria(0.54)
Otu2976	0	0.000164088	6.73272e-05	0	0.000101737	CCAGCCTACGGGATGCTCCAGTGGGGAATTGTTCGCAATGGGCGAAAGCCTGACGACGCAACGCCGCGTGGGGGATGAAGGTCTTCGGATTGTAAACCCCTGTCGTGTGGGAAGAACGACCTCGTGGTGAACAGCCATGGGGTTTGACGGTACCACGTGAGGAAGCCCCGGCTAACTCTGTGCCAGCAGCCGCGGTAATACAGAGGGGGCAAGCGTTGTTCGGAATTACTGGGCGTAAAGGGCGCGTAGGCGGCCTACTAAGTCATACGTGAAATCCCACGGCTCAACCGTGGAACTGCGTCTGAGACTGGCAGGCTTGAATTCGGGAGAGGGATGCGGAATTCCAGGTGTAGCGGTGAAATGCGTAGATATCTGGAGGAACACCGGTGGCGAAGGCGG…	d:Bacteria(1.00),p:Acidobacteriota(1.00),c:Vicinamibacteria(1.00),o:Vicinamibacterales(1.00),f:Vicinamibacteraceae(1.00),g:Luteitalea(1.00),s:uncultured_bacterium(1.00)
Otu261	0	0.000738194	0.000134695	0.000271593	0.000152555	CCAGCCTACGGGGTGCAGCAGTGGGGAATTGTTCGCAATGGGCGCAAGCCTGACGACGCAACGCCGCGTGGAGGATGAAGGTCTTCGGATTGTAAACTCCTGTTGATCGGGACGAAAAGCTTTGACCTAACACGTCAAAGACTGACGGTACCGGTTGAGGAAGCCACGGCTAACTCTGTGCCAGCAGCCGCGGTAATACAGAGGTGGCAAGCGTTGTTCGGAATTACTGGGCGTAAAGGGCGCGTAGGCGGCCTTCTAAGTCGGACGTGAAAGCCCCAGGCTTAACCTGGGAACTGCGTCCGATACTGGAAGGCTTGGATTCGGGAGAGGGATGTGGAATTCCAGGTGTAGCGGTGAAATGCGTAGATATCTGGAGGAACACCGGTGGCGAAGGCGGCA…	d:Bacteria(1.00),p:Acidobacteriota(1.00),c:Vicinamibacteria(1.00),o:Vicinamibacterales(1.00),f:Vicinamibacteraceae(1.00),g:Vicinamibacteraceae(1.00),s:uncultured_bacterium(0.12)
Otu2259	0	0	0	0	0	CCAGCCTATGGGATGCTGCAGTGGGGAATATTGGACAATGGGCGCAAGCCTGATCCAGCAATGCCGCGTGGGTGAAGACGGCCTGCGGGTTGTAAAGCTCTTTCGGCCGGGAAGAAATCGCATGGGTGAATACCCTGTGTGGATGACGGTACCGGAACAAGAAGCGCCGGCTAACTACGTGCCAGCAGCCGCGGTAATACGTAGGGCGCGAGCGTTGTCCGGAATTATTGGGCGTAAAGAGCTCGTAGGCGGCTTGTCGCGTCTGCTGTGAAAACGCGGGGCTTAACTCCGCGCGTGCAGTGGGTACGGGCAGGCTAGAGTGTGGTAGGGGTGACTGGAATTCCTGGTGTAGCGGTGGAATGCGCAGATATCAGGAGGAACACCGATGGCGAAGGCAGG…	d:Bacteria(1.00),p:Actinobacteriota(0.97),c:Actinobacteria(0.97),o:Actinomycetales(0.88),f:Actinomycetaceae(0.88),g:Actinomycetaceae(0.05),s:uncultured_Actinomycetaceae(0.03)
Otu3896	0	0	0	0	0	CCAGCCTATGGGACGCTCCAGTGGGGAATATTGCGCAATGGGGGCAACCCTGACGCAGCGACGCCGCGTGCGGGAGGAAGGCCCTCGGGCCGCAGACCGCTTTCGGCGGGGACGAATCACGACGGTACCCGCGGAAGAAGCCCCGGCTAACTACGTGCCAGCAGCCGCGGTAATACGTAGGGGGCGAGCGTTGTCCGGATTCATTGGGCGTAAAGGGCGCGTAGGCGGCCCGGAAGGCCGGGGGTGAAAGCGCGGGGCCCAACCCCGCAAGCGCCCCCGGGACCCCCGGGCTCGGGTCCCGCAGGGGGTGGCGGAACTCCCGGTGTAGCGGTGGAATGCGCAGATATCGGGAGGAACACCGGTGGCGAAGGCGGCCACCTGGGCGGCGACCGACGCTGA…	d:Bacteria(1.00),p:Actinobacteriota(0.97),c:Coriobacteriia(0.95),o:Coriobacteriales(0.95),f:Atopobiaceae(0.67),g:uncultured(0.62),s:uncultured_bacterium(0.84)
Otu5999	0	0	0	0	0	CCAGCCTATGGGATGCTCCAGTGGGGAATCTTGCGCAATGGGCGAAAGCCTGACGCAGCAACGCCGCGTGAGGGAAGACGGCTTTAGGGTTGTAAACCTCTTTCAGTAGGGACGAAAACAGACGGTACCTACAGAAGAAGCTCCGGCTAACTACGTGCCAGCAGCCGCGGTAATACGTAGGGAGCGAGCGTTGTCCGGAATTATTGGGCGTAAAGCGCGTGTAGGCGGCCCGCCAAGTCGGGTGTGAAATCTTTCGGCTTAACCGGAAGCGGTCACTGGATACTGGCGGGCTTGAGTCCGGAAGAGGAGAGTGGAATTCCTGGTGTAGCGGTGGAATGCGCAGATATCAGGAGGAACACCAATGGCGAAGGCAGCTCTCTGGTACGTGACTGACGCTAA…	d:Bacteria(1.00),p:Actinobacteriota(0.98),c:Thermoleophilia(0.91),o:Solirubrobacterales(0.06),f:67-14(0.03),g:67-14(0.03),s:uncultured_bacterium(0.94)
Otu1485	0	0.000164088	0	0.000339516	0.000813693	CCAGCTACGGGTCGCACCAGTGGGGAATATTGCGCAATGGGCGAAAGCCTGACGCAGCAACGCCGCGTGGAGGACGACGGTCTTCGGATTGTAAACTCCTTTCAGCAGGAACGATTATGACGGTACCTGCAGAAGAAGCCCCGGCCAACTACGTGCCAGCAGCCGCGGTAATACGTAGGGGGCGAGCGTTGTCCGGATTCATTGGGCGTAAAGAGCTCGTAGGCGGCTTGGTAAGTCGGCTGTGAAACCCCCGGGCTCAACCCGGGGCCTGCAGTCGATACTGCCATGGCTAGAGTCCAGTAGGGGAGTACGGAATTTCCGGTGTAGCGGTGGAATGCGCAGATATCGGAAGGAACACCAGTGGCGAAGGCGGTACTCTGGGCTGGAACTGACGCTGAG…	d:Bacteria(1.00),p:Actinobacteriota(0.99),c:Acidimicrobiia(0.89),o:Acidimicrobiales(0.21),f:Acidimicrobiaceae(0.20),g:Ferrithrix(0.17),s:uncultured_bacterium(0.72)
Otu2272	0	0.000164088	6.73272e-05	0	0	CCAGCCTACGGGTTGCAGCAGTGGGGAATCTTGCTCAATGGGCGCAAGCCTGAAGCAGCAACGCCGCGTGAGGGATGAAGGCCTTCGGGTTGTAAACCTCTTTCAGCAGGGACGAAGATGACGGTACCTGCGGAAGAAGCCCCGGCCAACTACGTGCCAGCAGCCGCGGTAATACGTAGGGGGCGAGCGTTGTCCGGATTTATTGGGCGTAAAGAGCTCGTAGGCGGTTTGGTAAGTCGGGTGTGAAAGGCCGAGGCTCAACCTCGGGAAGCCACCCGATACTGCTATGACTTGAGTCCGGTAGAGGAGTGTGGAATTCCTGGTGTAGCGGTGAAATGCGCAGATATCAGGCGGAACACCAATGGCGAAGGCAGCACTCTGGGCCGGTACTGACGCTGA…	d:Bacteria(1.00),p:Actinobacteriota(0.99),c:Acidimicrobiia(0.96),o:Microtrichales(0.64),f:Microtrichaceae(0.51),g:uncultured(0.30),s:metagenome(0.04)
Otu9063	0	0	0	6.79132e-05	0	CCAGCCTACGGGGCGCACCAGTGGGGAATCTTGCGCAATGGGCGAAAGCCTGACGCAGCAACGCCGCGTGCGGGAAGAAGGCCCTCGGGTTGTAAACCGCTTTCAGAAGGAACGAAAATGACGGTACTTTCAGAAGAAGGTGCGGCCAACTACGTGCCAGCAGCCGCGGTGACACGTAGGCACCAAGCGTTGTCCGGATTTATTGGGCGTAAAGAGCTCGTAGGCGGTTCGGTAAGTCGGGTGTGAAAACTTTGGGCTTAACCCAAAGCCTGCACCCGATACTGCTGTGACTAGAGTTCGGTAGGGGAGCGGGGAATTCCTAGTGTAGCGGTGAAATGCGCAGATATTAGGAGGAACACCGATGGCGAAGGCAGCGGTCTGGGGCCACACTGACGCTGA…	d:Bacteria(1.00),p:Actinobacteriota(1.00),c:Acidimicrobiia(0.98),o:Microtrichales(0.98),f:Ilumatobacteraceae(0.98),g:CL500-29_marine_group(0.95),s:uncultured_bacterium(0.69)
Otu4116	0	0	0	0	5.08583e-05	CCAGCCTATGGGACGCTCCAGTGGGGAATCTTGCACAATGGGGGAAACCCTGATGCAGCGACGCCGCGTGCGGGACGAAGGCCCTAGGGTTGTAAACCGCTTTCAGCAGGGACGAAAGTGACGGTACCTCCAGAAGAAGCCCCGGCCAACTATGTGCCAGCAGCCGCGGTGATACATAGGGGGCAAGCGTTGTCCGGATTTACTGGGCGTAAAGAGCTCGTAGGCGGTTTACCAAGTCAGAAGTGAAATCTCCATGCTCAACATGGGGCGGCCTTTTGAAACTGGTATGACTAGAGTACGGTAGAGGAGTGTGGAATTCCCAGTGTAGCGGTGAAATGCGCAGATATTGGGAGGAACACCTATGGCGAAGGCAGCACTCTGGGCCGAAACTGACGCTGA…	d:Bacteria(1.00),p:Actinobacteriota(1.00),c:Acidimicrobiia(0.99),o:IMCC26256(0.99),f:IMCC26256(0.99),g:IMCC26256(0.99),s:uncultured_bacterium(0.87)
Otu3437	6.20076e-05	0	0	6.79132e-05	5.08583e-05	CCAGCCTACGGGTCGCTCCAGTAGGGAATCTTGCACAATGGGCGAAAGCCTGATGCAGCGACGCCGCGTGCGGGATGAAGGCCCTCGGGTTGTAAACCGCTTTCAGTAGGGACGAAAGTGACGGTACCTACAGAAGAAGCCCCGGCCAAATACGTGCCAGCAGCCGCGGTGATACGTATGGGGCAAGCGTTGTCCGGATTTACTGGGCGTAAAGAGCTCGTAGGCGGTTATGTAAGTCGATAAGTGAAATCTCCAGGCTCAACCTGGAGCGGCCTTACGATACTACATTGACTTGAGTAAGGTAGAGGAGTGTGGAATTTCTGGTGTAGCGGTGAAATGCGCAGATATCAGAAGGAACACCTATGGCGAAGGCAGCACTCTGGGCCGAAACTGACGCTG…	d:Bacteria(1.00),p:Actinobacteriota(1.00),c:Acidimicrobiia(0.99),o:IMCC26256(0.99),f:IMCC26256(0.99),g:IMCC26256(0.99),s:uncultured_bacterium(0.98)
Otu5887	0	0	0	0	5.08583e-05	CCAGCCTATGGGTTGCTCCAGTAGGGAATCTTGCTCAATGGGCGAAAGCCTGAAGCAGCGACGCCGCGTGCGGGATGAAGGCCCTCGGGTCGTAAACCGCTTTCAGCAGGAACGAAATTGACGGTACCTGCAGAAGAAGCCCCGGCCAACTACGTGCCAGCAGCCGCGGTGATACGTAGGGGGCAAGCGTTGTCCGGATTTATTGGGCGTAAAGAGCTCGTAGGCGGTTCGGTAAGTCGGGTGTGAAATATCAGGGCTCAACCCTGAGGGGCCACCCGATACTGCCGTGACTCGAGTCCGGTAGAGGAGTGTGGAATTCCCGGTGTAGCGGTGAAATGCGCAGATATCGGGAGGAACACCCATGGCGAAGGCAGCACTCTGGGCCGGTACTGACGCTGA…	d:Bacteria(1.00),p:Actinobacteriota(1.00),c:Acidimicrobiia(1.00),o:IMCC26256(0.99),f:IMCC26256(0.99),g:IMCC26256(0.99),s:uncultured_bacterium(0.98)
Otu6982	0	0	0	0	0	CCAGCCTATGGGAGGCAGCAGTGGGGAATCTTGCGCAATGGGCGAAAGCCTGACGCAGCGATGCCGCGTGCGGGATGAAGGCCTTCGGGTTGTAAACCGCTTTCAGCAGGGACGAAATTGACGGTACCTGCAGAAGAAGCCCCGGCCAACTACGTGCCAGCAGCCGCGGTAATACGTAGGGGGCGAGCGTTGTCCGGATTTATTGGGCGTAAAGAGCTCGTAGGCGGTTCGATAAGTCGGATGTGAAATCTCCACGCTCAACGTGGAGAGGCCATTCGATACTGTCGTGACTCGAGTCCGGTAGGGGAGTGTGGAAGTCCCGGTGTAGCGGTGAAATGCGCAGAGATCGGGAGGAACACCCGTAGCGAAGGCGGCACTCTGGGCCGGTACTGACGCTGA…	d:Bacteria(1.00),p:Actinobacteriota(1.00),c:Acidimicrobiia(1.00),o:IMCC26256(1.00),f:IMCC26256(1.00),g:IMCC26256(1.00),s:uncultured_bacterium(0.44)
Otu372	0	0	0.000134695	0.00142659	0.000508583	CCAGCCTACGGGGGGCTCCAGTGGGGAATCTTGCACAATGGGCGGAAGCCTGATGCAGCGACGCCGCGTGCGGGATGAAGGCCTTCGGGTTGTAAACCGCTTTCAGTAGGGAAGATAATGACGGTACCTACAGAAGAAGCCCCGGCCAACTACGTGCCAGCAGCCGCGGTAATACGTAGGGGGCGAGCGTTGTCCGGATTTATTGGGCGTAAAGAGCTCGTAGGCGGTTTGGTAAGTCAAATGTGAAATCTCCACGCTCAACGTGGAGGGGCCATTCGATACTGCCATGACTTGAGTTCGGTAGGGGAATGTGGAATTCCTGGTGTAGCGGTGAAATGCGCAGATATCAGGAGGAACACCCGTAGCGAAGGCGGCATTCTGGGCCGATACTGACGCTGA…	d:Bacteria(1.00),p:Actinobacteriota(1.00),c:Acidimicrobiia(1.00),o:IMCC26256(1.00),f:IMCC26256(1.00),g:IMCC26256(1.00),s:uncultured_bacterium(1.00)
Otu4592	0	0	0	0.000339516	0.000203373	CCAGCCTACGGGTCGCTCCAGTAGGGAATCTTGCGCAATGAGGGAAACCTTGACGCAGCGATGCCGCGTGTGGGAAGACGGCCCTAGGGTTGTAAACCACTTTCAGCAGGGACGAAATTGACGGTACCTGCAGAAGAAGCCCCGGCCAACTACGTGCCAGCAGCCGCGGTAATGCGTAGGGGGCGAGCGTTGTCCGGATTTATTGGGCGTAAAGAGCTCGTAGGCGGTTCAGTAAGTCAGATGTGAAAACTCAGGGCTCAACCCGGAGACGCCATCTGATACTGCTGTGACTCGAGTCCGGTAGAGGAGTGTGGAATTTCTGGTGTAGCGGTGAAATGCGCAGATATCAGAAGGAACACCAATGGCGAAGGCAGCACTCTGGGCCGGTACTGACGCTGA…	d:Bacteria(1.00),p:Actinobacteriota(1.00),c:Acidimicrobiia(1.00),o:IMCC26256(1.00),f:IMCC26256(1.00),g:IMCC26256(1.00),s:wastewater_metagenome(1.00)
Otu1305	0	0.00180496	0.000673272	0.000543286	0.000508583	CCAGCCTACGGGTCGCTGCAGTGGGGAATCTTGCGCAATGGGCGAAAGCCTGACGCAGCAACGCCGCGTGGGGGATGAAGGCTCTCGGGTTGTAAACCCCTTTCAGCAGGGACGAAATTGACGGTACCTGCAGAAGAAGCCCCGGCTAACTACTTGCCAGCAGCCGCGGTAACACGTAGGGGGCAAGCGTTGTCCGGATTTATTGGGCGTAAAGAGCTCGTAGGTGGCTAAGTAAGTCGGGTGTCAAATCCCCAGGCTCAACCTGGGTCTCCACTCGATACTGCTTTGGCTAGAGTCCGGTAGGGGAGCGTGGAATTCCTGGTGTAGCGGTGAAATGCGCAGATGTCAGGAGGAACACCAGCGGCGAAGGCGGCGCTCTGGGCCGGTACTGACACTGAG…	d:Bacteria(1.00),p:Actinobacteriota(1.00),c:Acidimicrobiia(1.00),o:Microtrichales(1.00),f:Iamiaceae(1.00),g:Iamia(1.00),s:uncultured_bacterium(0.76)
Otu462	0	0	0	0.000271593	0	CCAGCCTACGGGTGGCACCAGTGGGGAATCTTGCGCAATGGGCGAAAGCCTGACGCAGCAACGCCGCGTGGGGGATGAAGGCTCTCGGGTTGTAAACCCCTTTCAGCAGGGACGAAATAAGACGGTACCTGCAGAAGAAGCTCCGGCTAACTACGTGCCAGCAGCCGCGATAACACGTAGGGGGCAAGCGTTGTCCGGATTTATTGGGCGTAAAGAGCTCGTAGGTGGCTGAGTAAGTCGGATGTCAAATCCCCAGGCTCAACCTGGGATCCCATCCGATACTGCTCTGGCTAGAGTCCGGTAGGGGGGCGTGGAATTTCTGGTGTAGCGGTGAAATGCACAGATATCAGAAGGAACACCAGCGGCGAAGGCGGCGCTCTGGGCCGGTACTGACACTGA…	d:Bacteria(1.00),p:Actinobacteriota(1.00),c:Acidimicrobiia(1.00),o:Microtrichales(1.00),f:Iamiaceae(1.00),g:Iamia(1.00),s:uncultured_bacterium(1.00)
Otu8240	0	0.000164088	0	6.79132e-05	0	CCAGCCTACGGGGCGCACCAGTGGGGAATCTTGCGCAATGGGCGAAAGCCTGACGCAGCAACGCCGCGTGCGGGAAGAAGGCTCTCGGGTTGTAAACCGCTTTCAGTAGGAACGAAAATGACGGTACCTGCAGAAGAAGGTGCGGCCAACTACGTGCCAGCAGCCGCGGTGACACGTAGGCACCAAGCGTTGTCCGGATTTATTGGGCGTAAAGAGCTCGTAGGCGGTTCAGTAAGTCGGGGGTGAAAACTCCAAGCTCAACTTGGAGACGCCACTCGATACTGCTGTGACTTGAGTTCGGTAGGGGAGCGGGGAATTCCTGGTGTAGCGGTGAAATGCGCAGATATCAGGAGGAACACCGGTGGCGAAGGCGCCGCTCTGGGCCGAAACTGACGCTGA…	d:Bacteria(1.00),p:Actinobacteriota(1.00),c:Acidimicrobiia(1.00),o:Microtrichales(1.00),f:Ilumatobacteraceae(0.99),g:CL500-29_marine_group(0.70),s:uncultured_bacterium(0.63)
Otu248	0	8.20238e-05	0	0.000135846	5.08583e-05	CCAGCCTACGGGATGCTCCAGTGGGGAATCTTGCGCAATGGGCGAAAGCCTGACGCAGCAACGCCGCGTGCGGGAAGAAGGCTCTCGGGTTGTAAACCGCTTTCAGAAGGAACGAAACTGACGGTACTTTCAGAAGAAGGTGCGGCCAACTACGTGCCAGCAGCCGCGGTGACACGTAGGCACCAAGCGTTGTCCGGATTTATTGGGCGTAAAGAGCTCGTAGGCGGTTCAGTAAGTCGGGTGTGAAAACTTTGGGCTTAACCCAAAGCCTGCATCCGATACTGCTGTGACTTGAGTACGGTAGGGGAGCGGGGAATTTCTAGTGTAGCGGTGAAATGCGCAGATATTAGAAGGAACACCGGTGGCGAAGGCGCCGCTCTGGGCCGTAACTGACGCTGA…	d:Bacteria(1.00),p:Actinobacteriota(1.00),c:Acidimicrobiia(1.00),o:Microtrichales(1.00),f:Ilumatobacteraceae(1.00),g:CL500-29_marine_group(1.00),s:metagenome(0.91)
Otu183	0	0	0.000134695	0.00122222	0.00208535	CCAGCCTATGGGTGGCTGCAGTAGGGAATCTTGCGCAATGGGCGAAAGCCTGACGCAGCAATGCCGCGTGCGGGACGAAGGCCCTAGGGTCGTAAACCGCTTTCAGTAGGGACGAAAATGACGGTACCTGCAGAAGAAGCTCCGGCCAACTACGTGCCAGCAGCCGCGGTGATACGTAGGGAGCAAGCGTTGTCCGGAATTACTGGGCGTAAAGGGCTCGTAGGTGGTTGAGTAAGTCAGATGTGAAATCTCAGGGCCCAACCCTGAGCGTGCATTTGATACTGCTCTGACTAGAGTCCGGTAGGGGAGTGCGGAATTCCTGGTGTAGCGGTGAAATGCGCAGATATCAGGAGGAACACCGACAGCGAAGGCAGCACTCTGGGCCGGTACTGACGCTGA…	d:Bacteria(1.00),p:Actinobacteriota(1.00),c:Acidimicrobiia(1.00),o:Microtrichales(1.00),f:Microtrichaceae(1.00),g:Candidatus_Microthrix(1.00),s:uncultured_bacterium(1.00)
Otu22	0	0.000984325	0.000201942	0.00020377	0.000152555	CCAGCCTACGGGTGGCAGCAGTGGGGAATCTTGCGCAATGGGCGAAAGCCTGACGCAGCAACGCCGCGTGCGGGATGAAGGCCTTCGTGGTTGTAAACCGCTTTCAGCAGGGACGAAAATGACGGTACCTGCAGAAGAAGCTCCGGCTAACTACGTGCCAGCAGCCGCGGTAATACGTAGGGGGCGAGCGTTGTCCGGAATCATTGGGCGTAAAGAGCTCGTAGGCGGTTCAGTAAGTCGGGTGTGAAAGCTCCGAGCTCAACTCGGAGAGGCCACCCGATACTGCTGTGACTAGAATCCAGTAGGGGAGTGTGGAACTCCTGGTGTAGCGGTGAAATGCGCAGATATCAGGAAGAACACCAGCGGCGAAGGCGGCACTCTGGGCTGGTATTGACGCTG…	d:Bacteria(1.00),p:Actinobacteriota(1.00),c:Acidimicrobiia(1.00),o:Microtrichales(1.00),f:Microtrichaceae(1.00),g:IMCC26207(1.00),s:uncultured_bacterium(0.72)
Otu1369	0.000124015	0.00287053	0.000807967	0.00156183	0.00116922	CCAGCCTACGGGTCGCTCCAGTGGGGAATCTTGCGCAATGGGCGAAAGCCTGACGCAGCAACGCCGCGTGCGGGATGACGGCCTTCGTGGTTGTAAACCGCTTTCAGCAGGGACGAAACTGACGGTACCTGCAGAAGAAGCCCCGGCTAACTACGTGCCAGCAGCCGCGGTAATACGTAGGGGGCAAGCGTTGTCCGGATTCATTGGGCGTAAAGAGCTCGTAGGCGGTTCAGTAAGTCGGGTGTGAAAGCTCCGAGCTCAACTCGGAGAAGCCACCCGATACTGCTGTGACTTGAGTCCGGTAGAGGAGCGTGGAACTCCTGGTGTAGCGGTGGAATGCGCAGATATCAGGAAGAAAACCTGCAGCGAAGGCGGCGCTCTGGGCTGGAACTGACGCTG…	d:Bacteria(1.00),p:Actinobacteriota(1.00),c:Acidimicrobiia(1.00),o:Microtrichales(1.00),f:Microtrichaceae(1.00),g:IMCC26207(1.00),s:uncultured_bacterium(0.98)
Otu6516	0	0	0	0.000271593	0	CCAGCCTACGGGATGCTGCAGTGGGGAATCTCGCGCAATGGGCGAAAGCCTGACGCAGCAACGCCGCGTGCGGGATGACGGCCTTCGGGTTGTAAACCGCTTTCAGCAGGGACGAAAATGACGGTACCTGCAGAAGAAGCTCCGGCTAACTACGTGCCAGCAGCCGCGGTAATACGTAGGGGGCAAGCGTTGTCCGGATTTATTGGGCGTAAAGAGCTCGTAGGCGGTTGCGTAAGTCGCAAAGTCAAATCTCTGGGCTCAACCCAGAGCCGCTTTCGATACTGCGGTGACTTGAGTCCGGTAGGGGAGTGTGGAATTCCTGGTGTAGCGGTGAAATGCGCAGATATCAGGAGGAACACCAACAGCGAAGGCAGCACTCTGGGCCGGTACTGACGCTGA…	d:Bacteria(1.00),p:Actinobacteriota(1.00),c:Acidimicrobiia(1.00),o:Microtrichales(1.00),f:Microtrichaceae(1.00),g:uncultured(0.99),s:uncultured_bacterium(0.53)
Otu663	0	0	0.000134695	0	0.000203373	CCAGCCTACGGGTCGCTGCAGTGGGGAATCTTGCGCAATGGGCGAAAGCCTGACGCAGCAACGCCGCGTGCGGGATGACGGCCTTCGGGTTGTAAACCGCTTTCAGCAGGGACGAAAATGACGGTACCTGCAGAAGAAGCTCCGGCTAACTACGTGCCAGCAGCCGCGGTAATACGTAGGGAGCAAGCGTTGTCCGGATTTATTGGGCGTAAAGAGCTCGTAGGCGGTTCCGTAAGTCGAGTGTGAAAAATCTGGGCTCAACCCAGTGGAGCACTCGATACTGCGGTGACTAGAGTCCGGTAGGGGAGTGTGGAATTCCTGGTGTAGCGGTGAAATGCGCAGATATCAGGAGGAACACCGACGGCGAAGGCAGCACTCTGGGCCGGTACTGACGCTGAG…	d:Bacteria(1.00),p:Actinobacteriota(1.00),c:Acidimicrobiia(1.00),o:Microtrichales(1.00),f:Microtrichaceae(1.00),g:uncultured(1.00),s:uncultured_bacterium(1.00)
Otu263	0	0.000410119	0.000269289	0.00020377	0.000152555	CCAGCCTACGGGACGCACCAGTGGGGAATCTTGCGCAATGGGCGAAAGCCTGACGCAGCAACGCCGCGTGGGGGACGAAGGCTCTCGGGTTGTAAACCCCTTTCAGGAGGGACGAAATTGACGGTACCTCCAGAAGAAGCCCCGGCCAACTACGTGCCAGCAGCCGCGGTAACACGTAGGGGGCGAGCGTTGTCCGGATTTATTGGGCGTAAAGAGCTCGTAGGTGGCTCGGTAAGTCGGGTGTGAAATTTCGAGGCCCAACCTCGAGACGCCACCTGATACTGCTGTGGCTAGAGTCCGGTAGGGGAGCGTGGAATTCCTGGTGTAGCGGTGAAATGCGCAGATATCAGGAGGAACACCAGCGGCGAAGGCGGCGCTCTGGGCCGGTACTGACACTGA…	d:Bacteria(1.00),p:Actinobacteriota(1.00),c:Acidimicrobiia(1.00),o:Microtrichales(1.00),f:uncultured(1.00),g:uncultured(1.00),s:metagenome(0.49)
Otu7664	0	8.20238e-05	6.73272e-05	6.79132e-05	0	CCAGCCTATGGGATGCTGCAGTGGGGAATTTTGCGCAATGGGCGAAAGCCTGACGCAGCAACGCCGCGTGCGGGAAGAAGGCCTTCGGGTCGTAAACCGCTTTCGACAGGAACGAAATTGACGGTACCTGTAGAAGAAGCCCCGGCCAACTACGTGCCAGCAGCCGCGGTAATACGTAGGGGGCGAGCGTTGTCCGGATTTATTGGGCGTAAAGAGCTCGTAGGCCGTTCGGTAAGTCAGATGTGAAAACTCCAGGCTCAACTTGGAGACGCCATCTGATACTGCCGTGACTAGAGTCCGGTAGGGGAGCACGGAATTCCTGGTGTAGCGGTGAAATGCGCAGATATCAGGAGGAACACCAGCGGCGAAGGCGGTGCTCTGGGCCGGAACTGACGCTGA…	d:Bacteria(1.00),p:Actinobacteriota(1.00),c:Acidimicrobiia(1.00),o:Microtrichales(1.00),f:uncultured(1.00),g:uncultured(1.00),s:uncultured_bacterium(1.00)
Otu5015	0	0	6.73272e-05	6.79132e-05	5.08583e-05	CCAGCCTATGGGTTGCTGCAGTGGGGAATCTTGCGCAATGGGCGAAAGCCTGACGCAGCAACGCCGCGTGGGGGACGAAGGCTCTCGGGTTGTAAACCCCTTTCAGCAGGAACGAAATTGACGGTACCTGCAGAAGAAGCCCCGGCCAACTACGTGCCAGCAGCCGCGGTAATACGTAGGGGGCGAGCGTTGTCCGGATTCATTGGGCGTAAAGAGCTCGTAGGCGGTTTCGTAAGTCGGGTGTGAAAACCCCAGGCTCAACCTGGGGACGCCACCTGATACTGCGATGACTTGAGTCTGGTAGGGGACCACGGAATTCCTGGTGTAGCGGTGAAATGCGCAGATATCAGGAGGAACACCGGTGGCGAAGGCGGTGGTCTGGGCCAGTACTGACGCTGA…	d:Bacteria(1.00),p:Actinobacteriota(1.00),c:Acidimicrobiia(1.00),o:uncultured(0.98),f:uncultured(0.98),g:uncultured(0.98),s:uncultured_bacterium(0.99)
Otu3961	0	0.000164088	6.73272e-05	0	0	CCAGCCTATGGGAGGCTGCAGTGGGGAATATTGCGCAATGGGCGAAAGCCTGACGCAGCGACGCCGCGTGAGGGATGACGGCCTTCGGGTTGTAAACCTCTTTCAGCAGGGAAGAAATTGACGGTACCTGCAGAAGAAGCACCGGCTAACTACGTGCCAGCAGCCGCGGTAATACGTAGGGTGCAAGCGTTGTCCGGATTTATTGGGCGTAAAGAGCTCGTAGGCGGTCTGTCACGTCGGATGTGAAAACTCGGGGCTCAACCCCGAGCCTGCATTCGATACGGGCAGACTAGAGGATTGCAGGGGAGACTGGAACTCCTGGTGTAGCGGTGGAATGCGCAGATATCAGGAAGAACACCGGTGGCGAAGGCGGGTCTCTGGGCAATTACTGACGCTGAG…	d:Bacteria(1.00),p:Actinobacteriota(1.00),c:Actinobacteria(0.99),o:PeM15(0.72),f:PeM15(0.72),g:PeM15(0.72),s:uncultured_bacterium(0.62)
Otu2466	6.20076e-05	0	0	0	0.000152555	CAGCCTATGGGTGGCACCAGTGGGGGATATTGCACAATGGGCGAAAGCCTGATGCAGCGACGCCGCGTGGGGGATGAAGGCTTTCGGGTTGTAAACCTCTTTCGCTACCGAACAAGGCCGCAGTTTTTGTTGTGGTTGAGGGTAGGTGGATAAGAAGCGCCGGCTAACTACGTGCCAGCAGCCGCGGTAATACGTAGGGCGCGAGCGTTGTCCGGAATTATTGGGCGTAAAGAGCTCGTAGGCGGTTTGTTGCGTCTGCTGTGAAAACGCGGGGCTTAACTCCGCGCGTGCAGTGGGTACGGGCAGGCTAGAGTGCGGTAGGGGAGATTGGAATTCCTGGTGTAGCGGTGGAATGCGCAGATATCAGGAGGAACACCGATGGCGAAGGCAGATCTCTGG…	d:Bacteria(1.00),p:Actinobacteriota(1.00),c:Actinobacteria(1.00),o:Actinomycetales(0.89),f:Actinomycetaceae(0.89),g:Actinomycetaceae(0.22),s:uncultured_bacterium(0.37)
Otu8032	0	0	0	0	0	CCAGCCTATGGGGGGCTGCAGTGGGGAATTTTGCACAATGGGCGAAAGCCTGATGCAGCGACGCCGCGTGAGGGATGGAGGCCTTCGGGTTGTGAACCTCTTTCGCTCATGGTCAAGCCGCACGTGTGCGTGTGGTGAGGGTAGTGGGTAAAGAAGCGCCGGCTAACTACGTGCCAGCAGCCGCGGTAATACGTAGGGCGCGAGCGTTGTCCGGAATTATTGGGCGTAAAGGGCTTGTAGGCGGTTGGCCGCGTCTGCCGTGAAATCCTCTGGCTTAACTGGGGGCGTGCGGTGGGTACGGGTTGACTTGAGTGCGGTAGGGGAGACTGGAATTCCTGGTGTAGCGGTGGAATGCGCAGATATCAGGAGGAACACCGGTGGCGAAGGCGGCTCTCTGGA…	d:Bacteria(1.00),p:Actinobacteriota(1.00),c:Actinobacteria(1.00),o:Actinomycetales(1.00),f:Actinomycetaceae(1.00),g:Actinomyces(1.00),s:Actinomyces_culturomici(0.32)
Otu1643	0	8.20238e-05	0	6.79132e-05	0	CCAGCCTATGGGACGCTCCAGTGGGGAATTTTGCACAATGGGCGCAAGCCTGATGCAGCGACGCCGCGTGAGGGATGGAGGCCTTCGGGTTGTGAACCTCTTTCGCTCATGGTCAAGCCGCAGTTTTGATTGTGGTGAGGGTAGTGGGTAAAGAAGCGCCGGCTAACTACGTGCCAGCAGCCGCGGTAATACGTAGGGCGCGAGCGTTGTCCGGAATTATTGGGCGTAAAGGGCTTGTAGGCGGCTTGTCGCGTCTGCCGTGAAATCCTCTGGCTTAACTGGGGGCGTGCGGTGGGTACGGGCTGGCTTGAGTGCGGTAGGGGAGACTGGAATTCCTGGTGTAGCGGTGGAATGCGCAGATATCAGGAGGAACACCGGTGGCGAAGGCGGGTCTCTGGG…	d:Bacteria(1.00),p:Actinobacteriota(1.00),c:Actinobacteria(1.00),o:Actinomycetales(1.00),f:Actinomycetaceae(1.00),g:Actinomyces(1.00),s:uncultured_bacterium(0.30)
Otu5535	6.20076e-05	8.20238e-05	0	6.79132e-05	0	CCAGCCTACGGGGCGCAGCAGTGGGGAATATTGCACAATGGACGAAAGTCTGATGCAGCGACGCCGCGTGAGGGATGAAGGCCTTCGGGTTGTAAACCTTTTTCGCTTTTGACCAAGGCAGCATTTTGGTGTTGTTGAGGGTATGAGGTAAAGAAGCTCCGGCTAACTACGTGCCAGCAGCCGCGGTAATACGTAGGGAGCGAGCGTTGTCCGGATTTATTGGGCGTAAAGGGCTTGTAGGTGGCTTGTCGCGTCTGCCGTGAAATTCCGCAGCTTAACTGTGGTAGTGCGGTGGGTACGGGCAGGCTTGCGTGTGGTAGGGGAGACTGGAATTCCTGGTGTAGCGGTGGAATGCGCAGATATCAGGAGGAACACCGGTGGCGAAGGCGGGTCTCTGGG…	d:Bacteria(1.00),p:Actinobacteriota(1.00),c:Actinobacteria(1.00),o:Actinomycetales(1.00),f:Actinomycetaceae(1.00),g:Actinomyces(1.00),s:uncultured_bacterium(0.85)
Otu1992	0.000558068	8.20238e-05	0.000134695	0.000679132	0.000101737	CCAGCCTACGGGATGCTGCAGTGGGGGATATTGCACAATGGGCGCAAGCCTGATGCAGCGACGCCGCGTGAGGGATGACGGCTTTCGGGTTGTAAACCTCTTTTACTATTGAACAAGGCGCCATATTGGTGGTGTTGAGGGTAGGTGGTGAATAAGCGCCGGCTAACTACGTGCCAGCAGCCGCGGTAATACGTAGGGCGCGAGCGTTGTCCGGAATTATTGGGCGTAAAGAGCTCGTAGGCGGCTTGTCGCGTCTGCTGTGAAATCCTGGGGCTTAACTCTGGGCGTGCAGTGGGTACGGGCAGGCTAGAGTGCGGTAGGGGTGATTGGAATTCCTGGTGTAGCGGTGGAATGCGCAGATATCAGGAGGAACACCGATGGCGAAGGCAGGTCACTGGG…	d:Bacteria(1.00),p:Actinobacteriota(1.00),c:Actinobacteria(1.00),o:Actinomycetales(1.00),f:Actinomycetaceae(1.00),g:uncultured(0.99),s:Actinomycetaceae_bacterium(0.76)
Otu399	0.00527065	0.00221418	0.00235615	0.00319179	0.00106798	CCAGCCTACGGGGCGCAGCAGTGGGGGATATTGCGCAATGGGCGCAAGCCTGATGCAGCGACGCCGCGTGAGGGATGACGGCTTTCGGGTTGTAAACCTCTTTCGCTACCGAACAAGGCTCCATATTGGTGGGGTTGAGGGTAGGTGGATAAGAAGCGCCGGCTAACTACGTGCCAGCAGCCGCGGTAATACGTAGGGCGCGAGCGTTGTCCGGAATTATTGGGCGTAAAGAGCTCGTAGGCGGCTTGTCGCGTCTGCTGTGAAAACGCGGGGCTTAACTCCGCGCGTGCAGTGGGTACGGGCAGGCTAGAGTGTGGTAGGGGTGACTGGAATTCCTGGTGTAGCGGTGGAATGCGCAGATATCAGGAGGAACACCGATGGCGAAGGCAGGTCACTGGG…	d:Bacteria(1.00),p:Actinobacteriota(1.00),c:Actinobacteria(1.00),o:Actinomycetales(1.00),f:Actinomycetaceae(1.00),g:uncultured(1.00),s:metagenome(0.99)
Otu994	0.00192224	0.000410119	0	0.00020377	0.000254292	CCAGCCTACGGGTTGCACCAGTGGGGAATATTGCACAATGGGCGCAAGCCTGATGCAGCGACGCCGCGTGAGGGATGGAGGCCTTCGGGTTGTAAACCTCTTTTATCGGGGAGCAAGCGAGAGTGAGTTTACCCGTTGAATAAGCACCGGCTAACTACGTGCCAGCAGCCGCGGTAATACGTAGGGTGCAAGCGTTATCCGGAATTATTGGGCGTAAAGGGCTCGTAGGCGGTTCGTCGCGTCCGGTGTGAAAGTCCATCGCTTAACGGTGGATCCGCGCCGGGTACGGGCGGGCTTGAGTGCGGTAGGGGAGACTGGAATTCCCGGTGTAACGGTGGAATGTGTAGATATCGGGAAGAACACCAATGGCGAAGGCAGGTCTCTGGGCCGTTACTGACG…	d:Bacteria(1.00),p:Actinobacteriota(1.00),c:Actinobacteria(1.00),o:Bifidobacteriales(1.00),f:Bifidobacteriaceae(1.00),g:Bifidobacterium(1.00),s:uncultured_bacterium(0.44)
Otu108	0.00911612	0.00139474	0.000471331	0.00122222	0.000559401	CCAGCCTATGGGTGGCACCAGTGGGGAATATTGCACAATGGGCGCAAGCCTGATGCAGCGACGCCGCGTGCGGGATGACGGCCTTCGGGTTGTAAACCGCTTTTGACTGGGAGCAAGCCCTTCGGGGTGAGTGTACCTTTCGAATAAGCACCGGCTAACTACGTGCCAGCAGCCGCGGTAATACGTAGGGTGCAAGCGTTATCCGGAATTATTGGGCGTAAAGGGCTCGTAGGCGGTTCGTCGCGTCCGGTGTGAAAGTCCATCGCTTAACGGTGGATCCGCGCCGGGTACGGGCGGGCTTGAGTGCGGTAGGGGAGACTGGAATTCCCGGTGTAACGGTGGAATGTGTAGATATCGGGAAGAACACCAATGGCGAAGGCAGGTCTCTGGGCCGTCACT…	d:Bacteria(1.00),p:Actinobacteriota(1.00),c:Actinobacteria(1.00),o:Bifidobacteriales(1.00),f:Bifidobacteriaceae(1.00),g:Bifidobacterium(1.00),s:uncultured_Bifidobacterium(0.57)
Otu1879	0.00024803	8.20238e-05	0	0	0	CCAGCCTATGGGTCGCTCCAGTGGGGAATATTGCACAATGGGCGGAAGCCTGATGCAGCGACGCCGCGTGGGGGATGACGGCCTTCGGGTTGTAAACTCCTTTCACCATCGACGAAGGTTTTCTGACGGTAGATGGAGAAGAAGCACCGGCTAACTACGTGCCAGCAGCCGCGGTAATACGTAGGGTGCGAGCGTTGTCCGGAATTACTGGGCGTAAAGAGCTCGTAGGTGGTTTGTCGCGTCGTCTGTGAAATTCCGGGGCTTAACTCCGGGCGTGCAGGCGATACGGGCATAACTTGAGTACTGTAGGGGAGACTGGAATTCCTGGTGTAGCGGTGAAATGCGCAGATATCAGGAGGAACACCGGTGGCGAAGGCGGGTCTCTGGGCAGTAACTGAC…	d:Bacteria(1.00),p:Actinobacteriota(1.00),c:Actinobacteria(1.00),o:Corynebacteriales(1.00),f:Corynebacteriaceae(1.00),g:Corynebacterium(1.00),s:Corynebacterium_sp.(1.00)
Otu2267	0.000124015	8.20238e-05	0	0	0	CCAGCCTACGGGAGGCACCAGTGGGGAATATTGCACAATGGGCGCAAGCCTGATGCAGCGACGCCGCGTGGGGGATGAAGGCCTTCGGGTTGTAAACTCCTTTCAACCATGACGAAGCGTGAGTGACGGTAGTGGTGGAAGAAGCACCGGCTAACTACGTGCCAGCAGCCGCGGTAATACGTAGGGTGCGAGCGTTGTCCGGAATTACTGGGCGTAAAGAGCTCGTAGGTGGTTTGTCGCGTCGTCTGTGAAATTCCGGGGCTTAACTCCGGGCGTGCAGGCGATACGGGCATAACTTGAGTGCTGTAGGGGAGACTGGAATTCCTGGTGTAGCGGTGAAATGCGCAGATATCAGGAGGAACACCGATGGCGAAGGCAGGTCTCTGGGCAGTAACTGAC…	d:Bacteria(1.00),p:Actinobacteriota(1.00),c:Actinobacteria(1.00),o:Corynebacteriales(1.00),f:Corynebacteriaceae(1.00),g:Corynebacterium(1.00),s:Corynebacterium_terpenotabidum(0.45)
Otu4680	6.20076e-05	0	0	0	0	CCAGCCTATGGGGTGCACCAGTGGGGAATATTGCACAATGGGCGCAAGCCTGATGCAGCGACGCCGCGTGGGGGATGACGGCCTTCGGGTTGTAAACTCCTTTCGCAACCGACGAAGCCTTTGTGACGGTAGGTTGAGAAGAAGCACCGGCTAACTACGTGCCAGCAGCCGCGGTAATACGTAGGGTGCGAGCGTTGTCCGGAATTACTGGGCGTAAAGAGCTCGTAGGTGGTTTGTCGCGTCGTTTGTGGAATACCGCAGCTTAACTGCGGGGTTGCAGGCGATACGGGCATAACTTGAGTGCTGTAGGGGAGACTGGAATTCCTGGTGTAGCGGTGGAATGCGCAGATATCAGGAGGAACACCGATGGCGAAGGCAGGTCTCTGGGCAGTAACTGAC…	d:Bacteria(1.00),p:Actinobacteriota(1.00),c:Actinobacteria(1.00),o:Corynebacteriales(1.00),f:Corynebacteriaceae(1.00),g:Corynebacterium(1.00),s:uncultured_bacterium(0.99)
Otu8695	0	0	0	6.79132e-05	5.08583e-05	CCAGCCTATGGGTTGCAGCAGTGGGGAATATTGCACAATGGGCGAAAGCCTGATGCAGCGACGCCGCGTGGGGGATGACGGTCTTCGGATTGTAAACCCCTTTCAGTAGGGACGAAGCGCAAGTGACGGTACCTGCAGAAGAAGCACCGGCCAACTACATGCCAGCAGCCGCGGTAATACGTAGGGTGCGAGCGTTGTCCGGAATTACTGGGCGTAAAGAGCTCGTAGGCGGTTTGTCGCGTCGTCCGTGGAAACTCGGAGCTTAACTCCGAGCTTGCGGGCGATACGGGCAGACTTGAGTACTACAGGGGAGACTGGAATTCCTGGTGTAGCGGTGAAATGCGCAGATATCAGGAGGAACACCGGTGGCGAAGGCGGGTCTCTGGGTAGTAACTGACG…	d:Bacteria(1.00),p:Actinobacteriota(1.00),c:Actinobacteria(1.00),o:Corynebacteriales(1.00),f:Dietziaceae(1.00),g:Dietzia(1.00),s:Dietzia_cinnamea(0.99)
Otu782	0	0.000164088	6.73272e-05	6.79132e-05	0.000152555	CCAGCCTATGGGGGGCACCAGTGGGGAATATTGCACAATGGGCGCAAGCCTGATGCAGCGACGCCGCGTGGGGGATGACGGCCTTCGGGTTGTAAACCTCTTTCAGCAGGGACGAAGGGTGACTGACGGTACCTGTAGAAGAAGCACCGGCCAACTACGTGCCAGCAGCCGCGGTAATACGTAGGGGGCGAGCGTTGTCCGGAATTACTGGGCGTAAAGAGCTCGTAGGTGGTTTGTCGCGTTGTTCGTGAAAACTCACAGCTTAACTGTGGGCGTGCGGGCGATACGGGCAGACTGGAGTACTGCAGGGGAGACTGGAATTCCTGGTGTAGCGGTGGAATGCGCAGATATCAGGAGGAACACCGGTGGCGAAGGCGGGTCTCTGGGCAGTAACTGACG…	d:Bacteria(1.00),p:Actinobacteriota(1.00),c:Actinobacteria(1.00),o:Corynebacteriales(1.00),f:Mycobacteriaceae(1.00),g:Mycobacterium(1.00),s:uncultured_bacterium(0.82)
Otu1127	0	0	0	0	0.000508583	CCAGCCTACGGGTGGCACCAGTGGGGAATATTGCACAATGGGCGGAAGCCTGATGCAGCGACGCCGCGTGGGGGATGACGGCCTTCGGGTTGTAAACCTCTTTCGGTTGGGACGAAGCCTTTCGGGGTGACGGTACCTTCAGAAGAAGCACCGGCCAACTACGTGCCAGCAGCCGCGGTAATACGTAGGGTGCGAGCGTTGGCCGGAATTACTGGGCGTAAAGAGCTCGTAGGCGGTTTGTCGCGTCGATCGTGAAAACTCGCAGCTCAACTGTGGGCGTGCGGTCGATACGGGCAGACTTGAGTACTGCAGGGGAGACTGGAATTCCTGGTGTAGCGGTGACATGCGCAGATATCAGGAGGAACACCGGTGGCGAAGGCGGGTCTCTGGGCAGTAACT…	d:Bacteria(1.00),p:Actinobacteriota(1.00),c:Actinobacteria(1.00),o:Corynebacteriales(1.00),f:Nocardiaceae(0.99),g:Skermania(0.99),s:uncultured_bacterium(0.67)
Otu7121	0	0	0	0	0	CCAGCCTATGGGTGGCAGCAGTGGGGAATTTTGGACAATGGGCGCAAGCCTGATGCAGCGACGCCGCGTGAGGGATGACGGCCTTCGGGTTGTAAACCTCTTTCACCAGGGACGAAGCTTTTGTGACGGTACCTGGAGAAGAAGCACCGGCCAACTACGTGCCAGCAGCCGCGGTAATACGTAGGGTGCGAGCGTTGTCCGGAATTACTGGGCGTAAAGAGCTCGTAGGCGGTTTGTCGCGTCGTCTGTGAAGTTCTGCAGCTTAACTGCAGGCGTGCAGGCGATACGGGCAGACTTGAGTACTACAGGGGAGACTGGAATTCCTGGTGTAGCGGTGAAATGCGCAGATATCAGGAGGAACACCGGTGGCGAAGGCGGGTCTCTGGGTAGTAACTGACG…	d:Bacteria(1.00),p:Actinobacteriota(1.00),c:Actinobacteria(1.00),o:Corynebacteriales(1.00),f:Nocardiaceae(1.00),g:Gordonia(1.00),s:Gordonia_bronchialis(0.67)
Otu4177	6.20076e-05	0	6.73272e-05	0	0	CCAGCCTATGGGATGCTCCAGTGGGGAATATTGCACAATGGGCGCAAGCCTGATGCAGCGACGCCGCGTGAGGGATGACGGCCTTCGGGTTGTAAACCTCTTTCGCCAGGGACGAAGCGCAAGTGACGGTACCTGGTAAAGAAGCACCGGCCAACTACGTGCCAGCAGCCGCGGTAATACGTAGGGTGCGAGCGTTGTCCGGAATTACTGGGCGTAAAGAGCTCGTAGGCGGTTTGTCACGTCGTCTGTGAAATCCTGCAACTCAATTGTAGGCGTGCAGGCGATACGGGCAGACTTGAGTACTACAGGGGAGACTGGAATTCCTGGTGTAGCGGTGAAATGCGCAGATATCAGGAGGAACACCGGTGGCGAAGGCGGGTCTCTGGGTAGTAACTGACG…	d:Bacteria(1.00),p:Actinobacteriota(1.00),c:Actinobacteria(1.00),o:Corynebacteriales(1.00),f:Nocardiaceae(1.00),g:Gordonia(1.00),s:Gordonia_hydrophobica(0.97)
Otu5716	0	8.20238e-05	0	6.79132e-05	0	CCAGCCTATGGGTGGCAGCAGTGGGGAATATTGCACAATGGGCGAAAGCCTGATGCAGCGACGCCGCGTGAGGGATGACGGCCTTCGGGTTGTAAACCTCTTTCAGCAGGGACGAAGCGCAAGTGACGGTACCTGCAGAAGAAGCACCGGCTAACTACGTGCCAGCAGCCGCGGTAATACGTAGGGTGCAAGCGTTGTCCGGAATTACTGGGCGTAAAGAGTTCGTAGGCGGTTTGTCGCGGCGTTTGGGAAAACCAGCAGCTCAACTGCTGGCTTGCAGGCGATACGGGCAGACTTGAGTACTGCAGGGGAGACTGGAATTCCTGGTGTAGCGGTGAAATGCGCAGATATCAGGAGGAACACCGGTGGCGAAGGCGGGTCTCTGGGCAGTAACTGACG…	d:Bacteria(1.00),p:Actinobacteriota(1.00),c:Actinobacteria(1.00),o:Corynebacteriales(1.00),f:Nocardiaceae(1.00),g:Rhodococcus(1.00),s:Rhodococcus_erythropolis(0.81)
Otu7316	0	8.20238e-05	0	0	0	CCAGCCTACGGGATGCTGCAGTGGGGAATATTGCGCAATGGGCGGAAGCCTGACGCAGCGACGCCGCGTGAGGGATGACGGCCTTCGGGTTGTAAACCTCTTTCAGCAGGGACGAATGTGACGGTACCTGTAGAAGAAGCACCGGCTAACTACGTGCCAGCAGCCGCGGTAATACGTAGGGTGCGAGCGTTGTCCGGATTTATTGGGCGTAAAGAGCTCGTAGGCGGCTTGTCGCGTCGAATGTGAAAACCCGGGGCTCAACTCCGGGCTTGCATTCGATACGGGCAGGCTAGAGTTCGGTAGGGGAGTCTGGAATTCCTGGTGTAGCGGTGAAATGCGCAGATATCAGGAGGAACACCGGTGGCGAAGGCGGGACTCTGGGCCGATACTGACGCTGAG…	d:Bacteria(1.00),p:Actinobacteriota(1.00),c:Actinobacteria(1.00),o:Frankiales(0.95),f:Nakamurellaceae(0.94),g:Nakamurella(0.94),s:uncultured_bacterium(0.47)
Otu1178	0	0	0	0	0	CCTATGGGGGGCACCAGTGGGGAATATTGGGCAATGGAGGAAACTCTGACCCAGCGACGCCGCGTGCGGGATGAAGGCCTTCGGGTTGTAAACCGCTTTCAGTAGGGAAGAAGCGAAAGTGACGGTACCTACAAAAGAAGCACCGGCTAACTATGTGCCAGCAGCCGCGGTAATACATAGGGTGCAAGCGTTGTCCGGAATTATTGGGCGTAAAGAGCTCGTAGGTCGTTTGTTACGTCGGATGTGAAAACCTGAGGCTCAACCTCAGGCCTGCATTCGATACGGGCAAACTAGAGTTTGGTAGGGGAGACTGGAATTCCTAGTGTAGCGGTGGAATGCGCAGATATCAGGAGGAACACCAATGGCGAAGGCAGGTCTCTGGGCCAATACTGACACTGA…	d:Bacteria(1.00),p:Actinobacteriota(1.00),c:Actinobacteria(1.00),o:Frankiales(1.00),f:Sporichthyaceae(1.00),g:hgcI_clade(1.00),s:uncultured_bacterium(0.99)
Otu6963	0	0	0	0	5.08583e-05	CCAGCTTATGGGGGGCAGCAGTGGGGAATATTGCGCAATGGGCGAAAGCCTGACGCAGCGACGCAGCGTGAGGGACGAAGGCCTTCGGGTTGTAAACCTCTTTCAGCGGGGACGAAGCGAAGGTGACGGTACCCGCAGAAGAAGCACCGGCTAACTACGTGCCAGCAGCCGCGGTAATACGTAGGGTGCAAGCATTGTCCGGATTTATTGGGCGTAAAGAGCTCGTAGGCGGCTTGTCACGTCGGATGTGAAAACTCGGGGCTCAACCCCGAGCCTGCATTCGATACGGGCTAGCTAGAGTGTTGCAGGGGAGACTGGAATTCCTGGTGTAGCGGTGAAATGCGCAGATATCAGGAGGAACACCGGTGGCGAAGGCGGGTCTCTGGGCAACTACTGACG…	d:Bacteria(1.00),p:Actinobacteriota(1.00),c:Actinobacteria(1.00),o:Frankiales(1.00),f:Sporichthyaceae(1.00),g:Longivirga(1.00),s:uncultured_bacterium(0.80)
Otu6452	0	0	0	6.79132e-05	5.08583e-05	CCAGCCTACGGGACGCTCCAGTGGGGAATATTGCACAATGGGCGAAAGCCTGATGCAGCGACGCCGCGTGCGGGATGAAGGCCCTTGGGTTGTAAACCGCTTTTGGCAGGGAAGAAGCGAAAGTGACGGTACCTGCAGAATAAGCCCCGGCCAACTACGTGCCAGCAGCCGCGGTAATACGTAGGGGGCGAGCGTTGTCCGGATTTATTGGGCGTAAAGACCTCGTAGGCGGTTTGGTAAGTCGGCGGGGAAAGTTCGGAGCTCAACTCCGAAAGTGCCGTTGATACTGCCATGACTTGAGTCCGGTAGGGGAGTGTGGAATTCCTGGTGTAGCGGTGAAATGCGCAGATATCAGGAGGAACACCAGTGGCGAAGGCGGCACTCTGGGCCGGTACTGAC…	d:Bacteria(1.00),p:Actinobacteriota(1.00),c:Actinobacteria(1.00),o:KIST-JJY010(1.00),f:KIST-JJY010(1.00),g:KIST-JJY010(1.00),s:uncultured_bacterium(1.00)
Otu1595	0	0	0	0	0.000101737	CCAGCCTACGGGGGGCTCCAGTGGGGAATATTGCGCAATGGGCGAAAGCCTGACGCAGCAACGCCGCGTGAGGGATGAAGGCCTTCGGGTTGTAAACCTCTTTCAGCAGGGAAGAAGCGAAAGTGACGGTACCTGCAGAAGAAGCACCGGCTAACTACGTGCCAGCAGCCGCGGTAATACGTAGGGTGCAAGCGTTGTCCGGAATTATTGGGCGTAAAGAGCTCGTAGGCGGTTGGTCGCGTCTGCTGTGAAAACCTGGGGCTTAACTCCGGGCCTGCAGTGGGTACGGGCAGACTAGAGTGCGGTAGGGGAGACTGGAATTCCTGGTGTAGCGGTGAAATGCGCAGATATCAGGAGGAACACCGATGGCGAAGGCAGGTCTCTGGGCCGTAACTGACG…	d:Bacteria(1.00),p:Actinobacteriota(1.00),c:Actinobacteria(1.00),o:Micrococcales(0.18),f:Intrasporangiaceae(0.06),g:Lapillicoccus(0.03),s:uncultured_bacterium(0.35)
Otu3783	0	0	0	0	0	CCGCCTATGGGGCGCAGCAGTGGGGAATATTGCACAATGGGCGCAAGCCTGATGCAGCAACGCCGCGTGAGGGACGAAGGCCTTCGGGTTGTAAACCTCTTTTAGCAGGGAAGAAGCGAAAGTGACGGTACCTGCAGAAAAAGCACCGGCTAACTACGTGCCAGCAGCCGCGGTAATACGTAGGGTGCAAGCGTTGTCCGGAATTATTGGGCGTAAAGAGCTCGTAGGCGGCTTGTCGCGTCTGCTGGGAAAACGCGGGGCTTAACTCCGCGCGTGCAGTGGGTACGGGCAGGCTAGAGTGTGGTAGGGGTGACTGGAATTCCTGGTGTAGCGGTGGAATGCGCAGATATCAGGAGGAACACCGATGGCGAAGGCAGGTCACTGGGCCATTACTGACGC…	d:Bacteria(1.00),p:Actinobacteriota(1.00),c:Actinobacteria(1.00),o:Micrococcales(0.70),f:Microbacteriaceae(0.54),g:Chryseoglobus(0.05),s:uncultured_bacterium(0.47)
Otu8206	0	8.20238e-05	6.73272e-05	0	0	CCAGCCTACGGGGTGCTGCAGTGGGGAATATTGCACAATGGGCGAAAGCCTGATGCAGCGACGCCGCGTGAGGGATGACGGCCTTCGGGTTGTAAACCTCTTTCAGTAGGGAAGAAGCCCTTTCGGGGGTGACGGTACTTGCAGAAGAAGCGCCGGCTAACTACGTGCCAGCAGCCGCGGTAATACGTAGGGCGCGAGCGTTGTCCGGAATTATTGGGCGTAAAGAGCTCGTAGGCGGTTTGTCGCGTCTGCTGTGAAATCCTCAGGCTCAACTTGGGGCGTGCAGGGGGTACGGGCAGACTAGAGTGCGGTAGGGGAGACTGGAATTCCTGGTGTAGCGGTGGAATGCGCAGATATCAGGAGGAACACCGATGGCGAAGGCAGGTCTCTGGGCCGTTA…	d:Bacteria(1.00),p:Actinobacteriota(1.00),c:Actinobacteria(1.00),o:Micrococcales(1.00),f:Beutenbergiaceae(0.94),g:Salana(0.89),s:uncultured_bacterium(0.82)
Otu7879	0	0	6.73272e-05	0	0	CCAGCCTACGGGATGCTGCAGTGGGGAATATTGCACAATGGGGGAAACCCTGATGCAGCGACGCAGCGTGCGGGATGACGGCCTTCGGGTTGTAAACCGCTTTCAGCAGGGAAGAAGCCTCACGGTGACGGTACCTGCAGAAGAAGTACCGGCTAACTACGTGCCAGCAGCCGCGGTAATACGTAGGGTACGAGCGTTGTCCGGAATTATTGGGCGTAAAGAGCTCGTAGGTGGTTGGTCACGTCTGCTGTGGAAACGCAACGCTTAACGTTGCGCGTGCAGTGGGTACGGGCTGACTAGAGTGCAGTAGGGGAGTCTGGAATTCCTGGTGTAGCGGTGAAATGCGCAGATATCAGGAGGAACACCGGTGGCGAAGGCGGGACTCTGGGCTGTAACTGA…	d:Bacteria(1.00),p:Actinobacteriota(1.00),c:Actinobacteria(1.00),o:Micrococcales(1.00),f:Brevibacteriaceae(1.00),g:Brevibacterium(1.00),s:Brevibacterium_celere(0.03)
Otu8136	6.20076e-05	0	0	6.79132e-05	0	CCAGCCTACGGGATGCTCCAGTGGGGAATATTGCACAATGGGCGAAAGCCTGATGCAGCGACGCCGCGTGAGGGATGAAGGCCTTCGGGTTGTAAACCTCTTTCGTCAGGGAAGAAGCCTTTCGGGGTGACGGTACCTGGAGAAGAAGCACCGGCTAACTACGTGCCAGCAGCCGCGGTAATGCGTAGGGTGCGAGCGTTGTCCGGAATTATTGGGCGTAAAGAGCTTGTAGGCGGTTTGTCGCGTCTGCCGTGAAAATCCAAGGCTTAACTTTGGACGTGCGGTGGGTACGGGCAGGCTAGAGTGTGGTAGGGGAGACTGGAATTCCTGGTGTAGCGGTGAAATGCGCAGATATCAGGAGGAACACCGATGGCGAAGGCAGGTCTCTGGGCCATAACT…	d:Bacteria(1.00),p:Actinobacteriota(1.00),c:Actinobacteria(1.00),o:Micrococcales(1.00),f:Dermatophilaceae(0.93),g:uncultured(0.53),s:uncultured_bacterium(0.54)
Otu1424	0	0.000984325	0.000403984	0.000271593	0	CCAGCCTATGGGTGGCTGCAGTGGGGAATATTGCACAATGGGCGCAAGCCTGATGCAGCGACGCCGCGTGGGGGATGACGGCCTTCGGGTTGTAAACCTCTTTCGTCAGGGAAGAAGCCTTTTTGGGGTGACGGTACCTGGAGGAGAAGCACCGGCTAACTACGTGCCAGCAGCCGCGGTAATACGTAGGGTGCGAGCGTTGTCCGGCATTATTGGGCGTAAAGAGCTTGTAGGCGGTTTGTCGCGTCTGCGGTGAAAACCCGGGGCTTAACCTTGGGCGTGCCGTGGGTACGGGCAGGCTAGAGTGTGGTAGGGGAGACTGGAATTCCTGGTGTAGCGGTGAAATGCGCAGATATCAGGAGGAACACCGATGGCGAAGGCAGGTCTCTGGGCCATAAC…	d:Bacteria(1.00),p:Actinobacteriota(1.00),c:Actinobacteria(1.00),o:Micrococcales(1.00),f:Dermatophilaceae(0.96),g:uncultured(0.91),s:metagenome(0.69)
Otu6453	0	0	0	6.79132e-05	0	CCAGCCTACGGGGCGCAGCAGTGGGGAATATTGCACAATGGGCGGAAGCCTGATGCAGCGACGCCGCGTGGGGGATGAAGGCCTTCGGGTTGTAAACCTCTTTCGCCAGGGAAGAAGGGTTTCTGACGGTACCTGGAGAAGAAGCACCGGCTAACTACGTGCCAGCAGCCGCGGTAATACGTAGGGTGCGAGCGTTGTCCGGAATTATTGGGCGTAAAGAGCTTGTAGGCGGTTTGTCGCGTCTGCGGTGAAAACTCACAGCTTAACTGTGGGCGTGCCGTGGGTACGGGCAGGCTAGAGTGTGGTAGGGGAGACTGGAATTCCTGGTGTAGCGGTGAAATGCGCAGATATCAGGAGGAACACCGATGGCGAAGGCAGGTCTCTGGGCCATAACTGACG…	d:Bacteria(1.00),p:Actinobacteriota(1.00),c:Actinobacteria(1.00),o:Micrococcales(1.00),f:Dermatophilaceae(0.97),g:uncultured(0.95),s:uncultured_actinobacterium(0.93)
Otu8767	0	0	0.000201942	0	0	CCAGCCTACGGGAGGCAGCAGTGGGGAATATTGCACAATGGGCGAAAGCCTGATGCAGCGACGCCGCGTGCGGGATGACGGCCTTCGGGTTGTAAACCGCTTTCAGTAGGGACGAAGCTTTTGTGACGGTACCTACAGAAGAAGCACCGGCTAACTACGTGCCAGCAGCCGCGGTAATACGTAGGGTGCGAGCGTTGTCCGGAATTATTGGGCGTAAAGAGCTTGTAGGCGGTTTGTCGCGTCTGCTGTGAAAGCCCGGGGCTTAACCCTGGGTCTGCAGTGGGTACGGGCAGGCTAGAGTGTGGTAGGGGAGACTGGAATTCCTGGTGTAGCGGTGGAATGCGCAGATATCAGGAGGAACACCGATGGCGGAGGCAGGTCTCTGGGCCACTACTGACG…	d:Bacteria(1.00),p:Actinobacteriota(1.00),c:Actinobacteria(1.00),o:Micrococcales(1.00),f:Intrasporangiaceae(0.93),g:Ornithinimicrobium(0.90),s:Ornithinimicrobium_humiphilum(0.02)
Otu471	6.20076e-05	0.000410119	0	0.00108697	0.000406846	CCAGCCTATGGGGTGCTGCAGTGGGGAATATTGCACAATGGGCGAAAGCCTGATGCAGCGACGCCGCGTGAGGGATGAAGGCCTTCGGGTTGTAAACCTCTTTCAGCAGGGAAGAAGCGAAAGTGACGGTACCTGCAGAAGAAGCACCGGCTAACTACGTGCCAGCAGCCGCGGTAATACGTAGGGTGCGGGCGTTGTCCGGAATTATTGGGCGTAAAGAGCTTGTAGGCGGTTTGTCGCGTCTGCAGTGAAAATCCGGGGCTCAACCCCGGACTTGCTGTGGGTACGGGCAGACTAGAGTATGGTAGGGGAGACCGGAATTCCTGGTGTAGCGGTGGAATGCGCAGATATCAGGAGGAACACCGATGGCGAAGGCAGGTCTCTGGGCCATAACTGACG…	d:Bacteria(1.00),p:Actinobacteriota(1.00),c:Actinobacteria(1.00),o:Micrococcales(1.00),f:Intrasporangiaceae(0.95),g:Tetrasphaera(0.90),s:uncultured_bacterium(0.94)
Otu8717	0	8.20238e-05	6.73272e-05	0	0	CCAGCCTACGGGACGCAGCAGTGGGGAATATTGCACAATGGGCGAAAGCCTGATGCAGCAACGCCGCGTGAGGGATGACGGCCTTCGGGTTGTAAACCTCTTTCAGTAGGGAAGAAGCGAAAGTGACGGTACCTACAGAAGAAGCACCGGCTAACTACGTGCCAGCAGCCGCGGTAATACGTAGGGTGCGAGCGTTGTCCGGAATTATTGGGCGTAAAGAGCTTGTAGGCGGTTTGTCGCGTCTGCTGTGAAAATCCGGGGCTCAACCCCGGACTTGCAGTGGGTACGGGCAGACTAGAGTGTGGTAGGGGAGACTGGAATTCCTGGTGTAGCGGTGAAATGCGCAGATATCAGGAGGAACACCGATGGCGAAGGCAGGTCTCTGGGCCACACTGACGC…	d:Bacteria(1.00),p:Actinobacteriota(1.00),c:Actinobacteria(1.00),o:Micrococcales(1.00),f:Intrasporangiaceae(0.99),g:Tetrasphaera(0.87),s:uncultured_bacterium(0.60)
Otu669	0.00024803	0	6.73272e-05	6.79132e-05	5.08583e-05	CCAGCCTACGGGATGCTCCAGTGGGGAATATTGCACAATGGGCGAAAGCCTGATGCAGCAACGCCGCGTGAGGGATGACAGCCTTCGGGTTGTAAACCTCTTTTAGTAGGGAAGAAGCGTAAGTGACGGTACCTGCAGAAAAAGCACCGGCTAACTACGTGCCAGCAGCCGCGGTAATACGTAGGGTGCAAGCGTTGTCCGGAATTATTGGGCGTAAAGAGCTCGTAGGCGGCTTGTCGCGTCTGCTGTGAAAACCCGGAGCTCAACTCCGGGCCTGCAGTGGGTACGGGCAGGCTAGAGTGAGGTAGGGGAGATTGGAATTCCTGGTGTAGCGGTGGAATGCGCAGATATCAGGAGGAACAACGATGGCGAAGGCAGATCTCTGGGCCGCTACTGACG…	d:Bacteria(1.00),p:Actinobacteriota(1.00),c:Actinobacteria(1.00),o:Micrococcales(1.00),f:Microbacteriaceae(1.00),g:Leucobacter(0.96),s:Leucobacter_sp.(0.49)
Otu2410	0	8.20238e-05	0	6.79132e-05	0	CCAGCCTACGGGGGGCACCAGTGGGGAATATTGCACAATGGGCGCAAGCCTGATGCAGCGACGCCGCGTGAGGGATGACGGCCTTCGGGTTGTAAACCTCTTTCAGCAGGGGAGAAGCGAAAGTGACGGTACCTGCAGAAGAAGCGCCGGCTAACTACGTGCCAGCAGCCGCGGTAATACGTAGGGCGCGAGCGTTGTCCGGAATTATTGGGCGTAAAGAGCTTGTAGGCGGTCTGTCGCGTCTGCTGTGAAAGCCCGGGGCTTAACCCCGGGTTTGCAGTGGGTACGGGCAGACTAGAGTGCAGTAGGGGAGACTGGAATTCCTGGTGTAGCGGTGAAATGCGCAGATATCAGGAGGAACACCGATGGCGAAGGCAGGTCTCTGGGCTGTAACTGACG…	d:Bacteria(1.00),p:Actinobacteriota(1.00),c:Actinobacteria(1.00),o:Micrococcales(1.00),f:Micrococcaceae(0.98),g:Rothia(0.81),s:Rothia_endophytica(0.10)
Otu4325	0.000124015	8.20238e-05	0	0	0	CCAGCCTATGGGAGGCAGCAGTGGGGAATATTGCACAATGGGCGAAAGCCTGATGCAGCGACGCCGCGTGAGGGATGACGGCCTTCGGGTTGTAAACCTCTTTCAGCACGGAAGAAGCGAAAGTGACGGTACGTGCAGAAGAAGCGCCGGCTAACTACGTGCCAGCAGCCGCGGTAATACGTAGGGCGCAAGCGTTGTCCGGAATTATTGGGCGTAAAGAGCTCGTAGGCGGTTTGTCGCGTCTGCTGGGAAAGCCCGGGGCTTAACCCCGTGGTGTGCAGTGGGTACGGGCAGACTAGAGTGCAGTAGGGGAGACTGGAATTCCTGGTGTAGCGGTGAAATGCGCAGATATCAGGAGGAACACCGATGGCGAAGGCAGGTCTCTGGGCTGTTACTGAC…	d:Bacteria(1.00),p:Actinobacteriota(1.00),c:Actinobacteria(1.00),o:Micrococcales(1.00),f:Micrococcaceae(1.00),g:Kocuria(0.99),s:Kocuria_rhizophila(0.15)
Otu7875	0	8.20238e-05	0	0	5.08583e-05	CCAGCCTACGGGTGGCTGCAGTGGGGAATATTGCACAATGGGCGCAAGCCTGATGCAGCGACGCCGCGTGAGGGATGACGGCCTTCGGGTTGTAAACCTCTTTCAGTAGGGAAGAAGCGAAAGTGACGGTACCTGCAGAAGAAGCACCGGCTAACTACGTGCCAGCAGCCGCGGTAATACGTAGGGTGCGAGCGTTATCCGGAATTATTGGGCGTAAAGAGCTCGTAGGCGGTTTGTCGCGTCTGTCGTGAAAGTCCGGGGCTTAACCCCGGATCTGCGGTGGGTACGGGCAGACTAGAGTGCAGTAGGGGAGACTGGAATTCCTGGTGTAGCGGTGGAATGCGCAGATATCAGGAGGAACACCGATGGCGAAGGCAGGTCTCTGGGCTGTAACTGACG…	d:Bacteria(1.00),p:Actinobacteriota(1.00),c:Actinobacteria(1.00),o:Micrococcales(1.00),f:Micrococcaceae(1.00),g:Micrococcus(0.98),s:Micrococcus_luteus(0.94)
Otu95	0.00024803	0.00385506	0.00107756	0.000271593	0.000610219	CCAGCCTATGGGATGCACCAGTGGGGAATATTGCGCAATGGGCGAAAGCCTGACGCAGCGACGCCGCGTGAGGGACGAAGGTCTTCGGATTGTAAACCTCTTTCAGCAGGGACGAAGCGAAAGTGACTGTACCTGCAGAAGAAGCACCGGCTAACTACGTGCCAGCAGCCGCGGTAATACGTAGGGTGCAAGCGTTGTCCGGATTTATTGGGCGTAAAGAGCTCGTAGGCGGTTTGTCGCGTCGGATGTGAAAACCCAATGGCTTAACCTTGGGCCTGCATTCGATACGGGCAAACTAGAGTGTGGTAGGGGAGACTGGAACTCCTGGTGTAGCGGTGGAATGCGCAGATATCAGGAAGAACACCGATGGCGAAGGCAGGTCTCTGGGCCATAACTGAC…	d:Bacteria(1.00),p:Actinobacteriota(1.00),c:Actinobacteria(1.00),o:PeM15(0.99),f:PeM15(0.99),g:PeM15(0.99),s:metagenome(0.18)
Otu1634	0	0	6.73272e-05	6.79132e-05	0.000152555	CCAGCCTATGGGTCGCAGCAGTGGGGAATCTTGCGCAATGGGCGAAAGCCTGACGCAGCAACGCCGCGTGCGGGATGACGGCCTTCGTGGTTGTAAACCGCTTTCAGCAGGGACGAAGCGAAAGTGACGGTACCTGCAAAAGAAGCACCGGCCAACTACGTGCCAGCAGCCGCGGTAATACGTAGGGTGCGAGCGTTGTCCGGAATTATTGGGCGTAAAGGGCTCGTAGGCGGTTTGTCACGTCGGGAGTGAAAACTCGGGGCTCAACCCCGAGCTTGCTTCCGATACGGGCTAACTAGAGGTATGCAGGGGAGAACGGAATTCCTGGTGTAGCGGTGAAATGCGCAGATATCAGGAGGAACACCGGTGGCGAAGGCGGTTCTCTGGGCATTACCTGAC…	d:Bacteria(1.00),p:Actinobacteriota(1.00),c:Actinobacteria(1.00),o:Propionibacteriales(0.98),f:Nocardioidaceae(0.97),g:Marmoricola(0.89),s:uncultured_bacterium(1.00)
Otu2532	0	0	6.73272e-05	0.000135846	5.08583e-05	CCAGCCTACGGGTTGCAGCAGTGGGGAATATTGGACAATGGGCGAAAGCCTGATCCAGCAACGCCGCGTGAGGGATGACGGCCTTCGGGTTGTAAACCTCTTTCAGTAGGGACGAAGCGCAAGTGACGGTACCTACAGAAGAAGCACCGGCCAACTACGTGCCAGCAGCCGCGGTAATACGTAGGGTGCGAGCGTGGTCCGGAATTATTGGGCGTAAAGGGCTCGTAGGCGGTTTGTCACGTCGGGAGTGAAAACTCAGGGCTTAACCCTGAGCCTGCTTCTGATACGGGCAGACTAGAGGTATGCAGGGGAGAACGGAATTCCTGGTGTAGCAGTGAAATGCGCAGATATCAGGAGGAACACCGGTGGCGAAGGCGGTTCTCTGGGCATTACCTGACG…	d:Bacteria(1.00),p:Actinobacteriota(1.00),c:Actinobacteria(1.00),o:Propionibacteriales(1.00),f:Nocardioidaceae(1.00),g:Nocardioides(0.70),s:uncultured_bacterium(0.56)
Otu5925	0	0.000164088	0	6.79132e-05	0	CCAGCCTACGGGGGGCTGCAGTGGGGAATATTGGACAATGGGCGGAAGCCTGATCCAGCAACGCCGCGTGAGGGATGACGGCCTTCGGGTTGTAAACCTCTTTCACCCATGACGAAGCGTGAGTGACGGTAGTGGGAGAAGAAGCACCGGCCAACTACGTGCCAGCAGCCGCGGTAATACGTAGGGTGCGAGCGTTGTCCGGAATTATTGGGCGTAAAGGGCTCGTAGGCGGTTTGTCGCGTCGGGAGTGAAAACACACAGCTTAACTGTGTGCTTGCTTTCGATACGGGCAGACTTGAGGCATGCAGGGGAGAACGGAATTTCTGGTGTAGCGGTGAAATGCGCAGATATCAGAAGGAACACCGGTGGCGAAGGCGGTTCTCTGGGCATGTTCTGACG…	d:Bacteria(1.00),p:Actinobacteriota(1.00),c:Actinobacteria(1.00),o:Propionibacteriales(1.00),f:Nocardioidaceae(1.00),g:Nocardioides(0.98),s:uncultured_bacterium(0.43)
Otu3353	0	0	0	0	0	CCAGCCTACGGGGCGCTGCAGTGGGGAATATTGGACAATGGGCGGAAGCCTGATCCAGCAACGCCGCGTGAGGGATGACGGCCTTCGGGTTGTAAACCTCTTTCAGTACCGACGAAGCGCCGATGATGGTGGTGACGGTAGGTACAGAAGAAGCACCGGCCAACTACGTGCCAGCAGCCGCGGTAATACGTAGGGTGCGAGCGTTGTCCGGAATTATTGGGCGTAAAGGGCTCGTAGGCGGTTTGTCGCGTCGGGAGTGAAAACCATGAGCTTAACTCATGGCTTGCTTTCGATACGGGCAGACTAGAGGCATGCAGGGGAGAACGGAATTCCTGGTGTAGCGGTGAAATGCGCAGATATCAGGAGGAACACCGGTGGCGAAGGCGGTTCTCTGGGCAT…	d:Bacteria(1.00),p:Actinobacteriota(1.00),c:Actinobacteria(1.00),o:Propionibacteriales(1.00),f:Nocardioidaceae(1.00),g:Nocardioides(1.00),s:actinobacterium_kmd_278(0.68)
Otu5510	0	0	6.73272e-05	0	0	CCAGCCTATGGGATGCACCAGTGGGGAATATTGCGCAATGGGCGAAAGCCTGACGCAGCAACGCCGCGTGAGGGATGAAGTACGTCGAGATGTAAACCTCTTTCAGCAGGGACGAAGCGAAAGTGACGGTACCTGCAGAAGAAGCGCCGGCTAACTACGTGCCAGCAGCCGCGGTAATACGTAGGGCGCAAGCGGTGTCCGGATTTATTGGGCGTAAAGGGCTCGTCGGCGGTCTGTCACGTCGGATGTGAAAACTCAGTGCTTAACACTGGGCCTGCATTCGATACGGGCAGACTAGAGTTCGGTAGGGGAGACTGGAACTCCTGGTGTAGCGGTGGAATGCGCAGATATCAGGAAGAACACCGATGGCGAAGGCAGGTCTCTGGGCCGACACTGACG…	d:Bacteria(1.00),p:Actinobacteriota(1.00),c:Actinobacteria(1.00),o:Propionibacteriales(1.00),f:Propionibacteriaceae(1.00),g:uncultured(1.00),s:uncultured_bacterium(1.00)
Otu2889	0	0	0	0.000135846	0.000762774	CCAGCCTACGGGTCGCAGCAGTGGGGAATATTGCACAATGGGCGAAAGCCTGATGCAGCGACGCCGCGTGAGGGACGACGGCCTTCGGGTTGTAAACCTCTTTCAGCAGGGACGAAGCGAAAGTGACTGTACCTGCAAAAGAAGCACCGGCTAACTACGTGCCAGCAGCCGCGGTAATACGTAGGGTGCAAGCGTTGTCCGGATTTATTGGGCGTAAGGAGCTCGTAGGCGGTTTGTCGCGTCGGATGTGAAAACCTATGGCTTAACCATGGGCCTGCATTCGATACGGGCAAACTAGAGTTCGGTAGGGGAGACTGGAATTCCTGGTGTAGCGGTGAAATGCGCAGATATCAGGAGGAACACCGGTGGCGAAGGCGGGTCTCTGGGCCGATACTGACG…	d:Bacteria(1.00),p:Actinobacteriota(1.00),c:Actinobacteria(1.00),o:uncultured(1.00),f:uncultured(1.00),g:uncultured(1.00),s:uncultured_bacterium(1.00)
Otu114	0.000186023	0	0	0.000135846	0	CCAGCCTATGGGGGGCAGCAGTGGGGAATCTTGCACAATGGGCGAAAGCCTGATGCAGCGACGCCGCGTGCGGGATGAAGGCCTTCGGGTTGTAAACCGCTTTCAGCAGGGACGAGGCCGCAAGGTGACGGTACCTGCAGAAGAAGCCCCGGCTAACTACGTGCCAGCAGCCGCGGTAATACGTAGGGGGCAAGCGTTATCCGGATTCATTGGGCGTAAAGAGCTCGTAGGCGGCCCGTTAGGTCAGGAGTTAAATTCGGGGGCTCAACCCCCGCGCGCTCCTGATACCGGCGGGCTTGAGTTTGGTAGGGGAAGGTGGAATTCCCAGTGTAGCGGTGGAATGCGCAGATATTGGGAAGAACACCGGTGGCGAAGGCGGCCTTCTGGGCCATAACTGAC…	d:Bacteria(1.00),p:Actinobacteriota(1.00),c:Coriobacteriia(1.00),o:Coriobacteriales(1.00),f:Atopobiaceae(1.00),g:Atopobium(0.95),s:uncultured_bacterium(0.68)
Otu3725	6.20076e-05	8.20238e-05	0	0	5.08583e-05	CCAGCCTACGGGGCGCTCCAGTGGGGAATCTTGCGCAATGGGCGGAAGCCTGACGCAGCGACGCCGCGTGCGGGAGGAAGGCCCTCGGGTCGTAAACCGCTTTCAGCAGGGACGAGGCCGCGAGGTGACGGTACCTGCAGAAGAAGCCCCGGCTAACTACGTGCCAGCAGCCGCGGTAATACGTAGGGGGCGAGCGTTATCCGGATTCTTTGGGCGTAAAGCGCTCGTAGGCGGCCCGTCTGGTCGGGAGTCAAAGCCCGGGGCTCAACCCCGGCCCGCTCCCGATACCGGCGGGCTTGAGTCGCGCAGGGGAGGACGGAATTCCGGGTGTAGCGGTGGAATGCGCAGATATCCGGAAGAACACCGGTGGCGAAGGCGGACCTCTGGGCGCGCACTGAC…	d:Bacteria(1.00),p:Actinobacteriota(1.00),c:Coriobacteriia(1.00),o:Coriobacteriales(1.00),f:Atopobiaceae(1.00),g:Coriobacteriaceae_UCG-003(1.00),s:uncultured_bacterium(1.00)
Otu5363	0	8.20238e-05	0	0	0	CCAGCCTACGGGGTGCTCCAGTGGGGAATCTTGCGCAATGGGGGGAACCCTGACGCAGCGACGCCGCGTGCGGGACGAAGGCCCTAGGGTCGTAAACCGCTTTCAGCAGGGAAGAGGCCGCGAGGTGACGGTACCTGCAGAAGAAGCCCCGGCTAAATACGTGCCAGCAGCCGCGGTAATACGTATGGGGCGAGCGTTATCCGGATTCATTGGGCGTAAAGCGCGCGTAGGCGGCCTGGCAGGCCGGGAGTCAAATCCGGGGGCTCAACCCCCGCCCGCTCCCGGAACCTCCGGGCTTGAGTCTGGCAGGGGAGGGTGGAATACCCGGTGTAGCGGTGGAATGCGCAGATATCGGGTAGAACACCGGTGGCGAAGGCGGCCCTCTGGGCCACGACTGAC…	d:Bacteria(1.00),p:Actinobacteriota(1.00),c:Coriobacteriia(1.00),o:Coriobacteriales(1.00),f:Atopobiaceae(1.00),g:Libanicoccus(1.00),s:uncultured_bacterium(0.94)
Otu2719	0.000186023	0	0	0	0	CCAGCCTACGGGTGGCTCCAGTGGGGAATCTTGCACAATGGGCGGAAGCCTGATGCAGCGACGCCGCGTGCGGGACGAAGGCCTTCGGGCTGTAAACCGCTTTCAGCAGGGACGAGGCGCAAGTGACGGTACCTGCAGAAGAAGCCCCGGCTAACTACGTGCCAGCAGCCGCGGTAATACGTAGGGGGCAAGCGTTATCCGGATTCATTGGGCGTAAAGCGCGCGTAGGCGGCCAGCCTGGTCGGGAGTCAAATCCGGGGGCTCAACCCCCGTCCGCTCCCGATACCGGCCGGCTTGAGTCTGGCAGGGGAAGGCGGAATTCCCGGTGTAGCGGTGGAATGCGCAGATATCGGGAAGAACACCGGTGGCGAAGGCGGCCTTCTGGGCCACGACTGACGC…	d:Bacteria(1.00),p:Actinobacteriota(1.00),c:Coriobacteriia(1.00),o:Coriobacteriales(1.00),f:Atopobiaceae(1.00),g:Olsenella(0.63),s:uncultured_bacterium(1.00)
Otu7102	6.20076e-05	0	0	0	5.08583e-05	CCAGCCTACGGGGCGCAGCAGTGGGGAATCTTGCACAATGGGCGAAAGCCTGATGCAGCGACGCCGCGTGCGGGACGAAGGCATTCGGGTTGTAAACCGCTTTCAGCAGGGACGAGGCCGCAAGGTGACGGTACCTGCAGAAGAAGCCCCGGCTAGCTACGTGCCAGCAGCCGCGGTAATACGTAGGGGGCGAGCGTTATCCGGATTCATTGGGCGTAAAGCGCGCGTAGGCGGCCTGCGAGGTCGGGACTCAAATCCGGGGGCTCAACCCCCGCCCGGTCCCGATACCGACAGGCTTGAGTCTGGTAGGGGAAGGCGGAATTCCAAGTGTAGCGGTGGAATGCGCAGATATTTGGAAGAACACCGGTGGCGAAGGCGGCCTTCTGGGCCACGACTGAC…	d:Bacteria(1.00),p:Actinobacteriota(1.00),c:Coriobacteriia(1.00),o:Coriobacteriales(1.00),f:Atopobiaceae(1.00),g:Olsenella(0.99),s:uncultured_bacterium(0.63)
Otu7340	0	0	6.73272e-05	0	0	CCAGCCTACGGGGTGCACCAGTGGGGAATCTTGCGCAATGGGGGCAACCCTGACGCAGCGACGCCGCGTGCGGGACGAAGGCCTTCGGGTCGTAAACCGCTTTCAGCAGGGACGAGGCCGCGAGGTGACGGTACCTGCAGAAGAAGCCCCGGCTAACTACGTGCCAGCAGCCGCGGTAATACGTAGGGGGCGAGCGTTATCCGGATTCATTGGGCGTAAAGCGCTCGTAGGCTGCCCGCTAGGTCCGGGGTCAAATCCGGGGGCTCAACCCCCGCACGCCCCGGATACCGGCGGGCTTGAGTCGGGTAGGGGAAGGCGGAATTCCAGGTGTAGCGGTGGAATGCGCAGAGATCTGGAAGAACACCGGTGGCGAAGGCGGCCTTCTGGGCCTCGGCTGAC…	d:Bacteria(1.00),p:Actinobacteriota(1.00),c:Coriobacteriia(1.00),o:Coriobacteriales(1.00),f:Atopobiaceae(1.00),g:Olsenella(1.00),s:uncultured_bacterium(1.00)
Otu227	0.00806199	0.00147679	0.000403984	0.000747056	0.000508583	CCAGCCTATGGGTTGCTGCAGTGGGGAATCTTGCGCAATGGGGGGAACCCTGACGCAGCGACGCCGCGTGCGGGACGGAGGCCTTCGGGTCGTAAACCGCTTTCAGCAGGGAAGAGTCAAGACTGTACCTGCAGAAGAAGCCCCGGCTAACTACGTGCCAGCAGCCGCGGTAATACGTAGGGGGCGAGCGTTATCCGGATTCATTGGGCGTAAAGCGCGCGTAGGCGGCCCGGCAGGCCGGGGGTCGAAGCGGGGGGCTCAACCCCCCGAAGCCCCCGGAACCTCCGCGGCTTGGGTCCGGTAGGGGAGGGTGGAACACCCGGTGTAGCGGTGGAATGCGCAGATATCGGGTGGAACACCGGTGGCGAAGGCGGCCCTCTGGGCCGAGACCGACGCTGA…	d:Bacteria(1.00),p:Actinobacteriota(1.00),c:Coriobacteriia(1.00),o:Coriobacteriales(1.00),f:Coriobacteriaceae(1.00),g:Collinsella(1.00),s:uncultured_bacterium(1.00)
Otu2469	0.000434053	0	0	0	0.000101737	CCAGCCTATGGGGTGCTCCAGTGGGGAATCTTGCGCAATGGGGGGAACCCTGACGCAGCGACGCCGCGTGCGGGACGAAGGCCCTCGGGTCGTAAACCGCTTTCAGCAGGGATGAGACAAGACGGTACCTGCAGAAGAAGCCCCGGCTAACTACGTGCCAGCAGCCGCGGTAATACGTAGGGGGCGGGCGTTATCCGGATTCATTGGGCGTAAAGCGCGCGTAGGCGGCCCGGCAGGCAGGGGGTCAAATGGCGGGGCTCAACCCCGTCCCGCCCCCTGAACCGCCGGGCTCGGGTCCGGTAGGGGAGGGTGGAACACCCGGTGTAGCGGTGGAATGCGCAGATATCGGGTGGAACACCGGTGGCGAAGGCGGCCCTCTGGGCCGAGACCGACGCTGAG…	d:Bacteria(1.00),p:Actinobacteriota(1.00),c:Coriobacteriia(1.00),o:Coriobacteriales(1.00),f:Coriobacteriaceae(1.00),g:Collinsella(1.00),s:uncultured_bacterium(1.00)
Otu2651	0.000124015	0	0	0	0	CCAGCCTACGGGGGGCAGCAGTGGGGAATTTTGCGCAATGGGCGAAAGCCTGACGCAGCAACGCCGCGTGCGGGATGACGGCCTTCGGGTTGTAAACCGCTTTCAGTGGGAAAGATAATGACGGTACCCACACAAGAAGCTCCGGCTAAATACGTGCCAGCAGCCGCGGTAATACGTATGGAGCAAGCGTTATCCGGATTTATTGGGCGTAAAGCGCGCGTAGGCGGCTTGTTAAGCAAGGTCTTAAATCTTGGGGCTCAACCTCAAGCCGGATCTTGAACTGGCAGGCTCGAGTATGGTAGAGGAAAGTGGAATTCCCAGTGTAGCGGTGGAATGCGCAGATATTGGGAAGAACACCGATGGCGAAGGCAGCTTTCTGGGCCATTACTGACGCTGAGG…	d:Bacteria(1.00),p:Actinobacteriota(1.00),c:Coriobacteriia(1.00),o:Coriobacteriales(1.00),f:Coriobacteriales_Incertae_Sedis(1.00),g:uncultured(1.00),s:uncultured_bacterium(1.00)
Otu4873	0	0	0	6.79132e-05	5.08583e-05	CCAGCCTATGGGTCGCAGCAGTGGGGAATTTTGCGCAATGGGGGCAACCCTGACGCAGCAACGCCGCGTGCGGGATGAAGGTCTTCGGATTGTAAACCGCTTTCAGTAGGGAATAAGTATGAAGGTACCTACAGAAGAAGCACCGGCTAAATACGTGCCAGCAGCCGCGGTAATACGTATGGTGCAAGCGTTATCCGGAATCATTGGGCGTAAAGCGCGCGTAGGCGGCTTGTTAAGCAGGAATTTAGATCTTAGGGCTCAACCTTAAGTCGGTTCCTGAACTGGCAGGCTCGAGTGCGGTAGAGGAAGGTGGAATTCCCAGTGTAGCGGTGAAATGCGCAGATATTGGGAAGAACACCGATGGCGAAGGCAGCCTTCTGGGCCGCCACTGACGCTGAG…	d:Bacteria(1.00),p:Actinobacteriota(1.00),c:Coriobacteriia(1.00),o:Coriobacteriales(1.00),f:Coriobacteriales_Incertae_Sedis(1.00),g:uncultured(1.00),s:uncultured_organism(0.53)
Otu4437	6.20076e-05	8.20238e-05	0	0	5.08583e-05	CCAGCCTACGGGGGGCTCCAGTGGGGAATTTTGCGCAATGGGGGAAACCCTGACGCAGCAACGCCGCGTGCGGGATGACGGCCTTCGGGTTGTAAACCGCTTTCAGCAGGGAAGATTATGACGGTACCTGCAGAAGAAGCCCCGGCTAACTACGTGCCAGCAGCCGCGGTAATACGTAGGGGGCAAGCGTTATCCGGATTCATTGGGCGTAAAGAGCGCGTAGGCGGACGTTTAAGCAGAATCTCTAATCTGAGGGCTCAACCCCCAGCCGGATTCTGAACTGGATGTCTCGAGTTTGGTAGAGGAAGATGGAATTCCCGGTGTAGCGGTGGAATGCGCAGATATCGGGAAGAACACCGATGGCGAAGGCAGTCCTCTGGGCCATAACTGACGCTGAGG…	d:Bacteria(1.00),p:Actinobacteriota(1.00),c:Coriobacteriia(1.00),o:Coriobacteriales(1.00),f:Eggerthellaceae(0.86),g:Gordonibacter(0.59),s:Gordonibacter_massiliensis(0.12)
Otu1782	0.000372046	0	0	0	5.08583e-05	CCAGCCTACGGGTGGCTCCAGTGGGGAATTTTGCGCAATGGGGGCAACCCTGACGCAGCAACGCCGCGTGCGGGACGAAGGCCTTCGGGTTGTAAACCGCTTTCAGCAGGGAAGACTTTGACGGTACCTGCAGAAGAAGCTCCGGCTAACTACGTGCCAGCAGCCGCGGTAATACGTAGGGGGCGAGCGTTATCCGGATTCATTGGGCGTAAAGCGCGCGTAGGCGGCCGCCTAAGCGGAACCTCTAATCCCGGGGCTCAACCTCGGGCCGGGTTCCGGACTGGGCGGCTCGAGTGCGGTAGAGGCAGGCGGAATTCCCGGTGTAGCGGTGGAATGCGCAGATATCGGGAAGAACACCGATGGCGAAGGCAGCCTGCTGGGCCGCCACTGACGCTGAGG…	d:Bacteria(1.00),p:Actinobacteriota(1.00),c:Coriobacteriia(1.00),o:Coriobacteriales(1.00),f:Eggerthellaceae(1.00),g:Adlercreutzia(0.85),s:uncultured_bacterium(0.67)
Otu3332	6.20076e-05	0	6.73272e-05	0	5.08583e-05	CCAGCCTACGGGGGGCTCCAGTGGGGAATTTTGCGCAATGGGGGCAACCCTGACGCAGCAACGCCGCGTGCGGGACGACGGCCTTCGGGTTGTAAACCGCTTTCAGCAGGGAAGAAATTCGACGGTACCTGCAGAAGAAGCTCCGGCTAACTACGTGCCAGCAGCCGCGGTAATACGTAGGGAGCGAGCGTTATCCGGATTCATTGGGCGTAAAGAGCGCGTAGGCGGCCTCTCAAGCGGGATCTCTAATCCGAGGGCTCAACCCCCGGCCGGATCCCGAACTGGGAGGCTCGAGTTCGGTAGAGGCAGGCGGAATTCCCGGTGTAGCGGTGGAATGCGCAGATATCGGGAAGAACACCGATGGCGAAGGCAGCCTGCTGGGCCGCAACTGACGCTGAG…	d:Bacteria(1.00),p:Actinobacteriota(1.00),c:Coriobacteriia(1.00),o:Coriobacteriales(1.00),f:Eggerthellaceae(1.00),g:Eggerthella(1.00),s:uncultured_bacterium(0.93)
Otu1077	0.000186023	0	0	0	0	CCAGCCTATGGGAGGCTCCAGTGGGGAATTTTGCGCAATGGGGGCAACCCTGACGCAGCAACGCCGCGTGCGGGACGACGGCCTTCGGGTTGTAAACCGCTTTCAGCAGGGAAGAACCTCTGACGGTACCTGCAGAAGAAGCCCCGGCTAACTACGTGCCTGCAGCCGCGGTAATACGTAGGGGGCGAGCGTTATCCGGAATGATTGGGCGTAAAGCGCGCGCAGGCGGCCGCTCAAGCGGGACCTCTAACCCCGGGGCTCAACCCCGGGCCGGGTCCCGAACTGGGCGGCTCGAGTGCGGTAGGGGAGAGCGGAATTCCAAGTGTAGCGGTGAAATGCGCAGATATTTGGAAGAACACCGATGGCGAAGGCAGCTCTCTGGGCCGTCACTGACGCTGA…	d:Bacteria(1.00),p:Actinobacteriota(1.00),c:Coriobacteriia(1.00),o:Coriobacteriales(1.00),f:Eggerthellaceae(1.00),g:Enterorhabdus(1.00),s:uncultured_bacterium(1.00)
Otu2192	0.000620076	0.000164088	0	0	0	CCAGCCTATGGGGGGCACCAGTGGGGAATTTTGCGCAATGGGGGCAACCCTGACACAGCAACGCCGCGTGCGGGACGAAGGCGTCCGCGTCGTAAACCGCTTTCAGCGGGGAACACCTAAACGAGGGTACCCGCAGAAGAAGCCCCGGCTAAATACGTGCCAGCAGCCGCGGTAATACGTATGGGGCGAGCGTTATCCGGATTCATTGGGCGTAAAGCGCGCGTAGGCGGAGCGCTAAGCGGGACCTCTAACCCGAGGGCTCAACCCCCGGCCGGGTCCCGAACTGGCGCTCTCGAGGGCGGTAGGGGAGAGCGGAATTCCCGGTGTAGCGGTGGAATGCGCAGATATCGGGAAGAACACCGACGGCGAAGGCAGCTCTCTGGGCCGAAACTGACGCTG…	d:Bacteria(1.00),p:Actinobacteriota(1.00),c:Coriobacteriia(1.00),o:Coriobacteriales(1.00),f:Eggerthellaceae(1.00),g:Senegalimassilia(0.48),s:uncultured_bacterium(1.00)
Otu5126	0	0	0	0	0	CCAGCCTATGGGTGGCTCCAGTGGGGAATTTAGCGCAATGGGGGAAACCCTGACGCAGCAACGCCGCGTGCGGGACGAAGGCCTTCGGGTCGTAAACCGCTTTCAGCAGGGAAGAAGTTGACGGTACCTGCAGAAGAAGCCCCGGCTAACTACGTGCCAGCAGCCGCGGTAATACGTAGGGGGCGAGCGTTATCCGGATTCATTGGGCGTAAAGCGCGCGTAGGCGTCCCTTCAAGCGGCACCGTCGAAGCCGGGGGCTCAACCCCCGGAAGCGGGCCGAACTGGGGGGATCGAGTGCGGTAGGGGAAGGCGGAATTCCCGGTGTAGCGGTGAAATGCGCAGATATCGGGAAGAACACCGACGGCGAAGGCAGCCTTCTGGGCCGCCACTGACGCTGAG…	d:Bacteria(1.00),p:Actinobacteriota(1.00),c:Coriobacteriia(1.00),o:Coriobacteriales(1.00),f:Eggerthellaceae(1.00),g:Slackia(1.00),s:uncultured_bacterium(1.00)
Otu3381	0.000186023	0	0	0	0	CCAGCCTACGGGGTGCAGCAGTGGGGAATTTTGCGCAATGGGGGCAACCCTGACGCAGCGACGCCGCGTGCGGGACGAAGTCATTCGTGACGTAAACCGCTTTCAGCGAGGAAGAACCATGACGGTACTCGCAGAAGAAGCCCCGGCTAACTACGTGCCAGCAGCCGCGGTAATACGTAGGGGGCGAGCGTTATCCGGAATCATTGGGCGTAAAGCGCGCGCAGGCGGGCTTTCAAGCGGCGGCGTCGAAGCCGGGGGCTCAACCCCCGGAAGCGCCCCGAACTGGAAGCCTCGGATGCGGCGGGGGGAGGCGGAATTCCCGGTGTAGCGGTGAAATGCGCAGATATCGGGAAGAACACCGACGGCGAAGGCAGCCTCCTGGGCCGGCATCGACGCTGA…	d:Bacteria(1.00),p:Actinobacteriota(1.00),c:Coriobacteriia(1.00),o:Coriobacteriales(1.00),f:Eggerthellaceae(1.00),g:Slackia(1.00),s:uncultured_bacterium(1.00)
Otu4311	0.000186023	8.20238e-05	0	0	0	CCAGCCTACGGGTCGCAGCAGTGGGGAATTTTGCGCAATGGGGGAAACCCTGACGCAGCAACGCCGCGTGCGGGACGAAGGCCTTCGGGTTGTAAACCGCTTTCAGCAGGGAATATAGTGAAGGTACCTGCAGAAGAAGCTCCGGCTAACTACGTGCCAGCAGCCGCGGTAATACGTAGGGAGCGAGCGTTATCCGGATTCATTGGGCGTAAAGCGCGCGTAGGCGGCCCGTCAAGCGGGGTTTCAAATCCAGGGGCTCAACCTCTGGCCGGACCCCGAACTGGCGGGCTCGAGTGCGGTAGAGGAAGGTGGAATTCCCAGTGTAGCGGTGAAATGCGCAGATATTGGGAAGAACACCGATGGCGAAGGCAGCCTTCTGGGCCGCCACTGACGCTGAGG…	d:Bacteria(1.00),p:Actinobacteriota(1.00),c:Coriobacteriia(1.00),o:Coriobacteriales(1.00),f:Eggerthellaceae(1.00),g:uncultured(1.00),s:uncultured_bacterium(1.00)
Otu8449	0	0	0	0	0	CCAGCCTACGGGGTGCTCCAGTGGGGAATATTGCGCAATGCGCGAAAGCGTGACGCAGCGACGCCGCGTGAGGGAAGACGGCCTTCGGGTTGTAAACCTCTTTCAGTTGGGACGAAGCTTCTACGGTGAATAGCCGATAGGAGTGACGGTACTTTCAGAAGAAGCCCCGGCTAACTACGTGCCAGCAGCCGCGGTAATACGTAGGGGGCAAGCGTTGTCCGGAATCATTGGGCGTAAAGAGCGTGTAGGCGGTTTCGTCAGTCTGCTGTGAAAGTCCAGGGCTCAACCCTGGAATGCCGGTAGATACTGCGAGACTTGAGTCCGGAAGAGGTGAGTGGAATTCCTGGTGTAGCGGTGAAATGCACAGATATCAGGAGGAACACCAATTGCGAAGGCAGC…	d:Bacteria(1.00),p:Actinobacteriota(1.00),c:Thermoleophilia(0.98),o:Solirubrobacterales(0.97),f:Solirubrobacteraceae(0.95),g:Conexibacter(0.69),s:uncultured_bacterium(0.98)
Otu9539	6.20076e-05	8.20238e-05	0.000201942	0	0	CCAGCCTACGGGGTGCACCAGTGGGGAATCTTGCGCAATGGGCGAAAGCCTGACGCAGCAATGCCGCGTGAGGGAAGAAGGTCTTAGGATTGTAAACCTCTTTCAGCAGGGACGAAAACAGACGGTACCTGCAGAAGAAGCCCCGGCTAACTACGTGCCAGCAGCCGCGGTAATACGTAGGGGGCAAGCGTTGTCCGGAATCATTGGGCGTAAAGAGCGTGTAGGTGGACTGGAAGGTCTGGTGTGAAAGCCCGGGGCTCAACCCCGGAGGGTCACTGGAAACCAACAGTCTTGAGTCCGGAAGAGGAGAGTGGAATTCCTAGTGTAGCGGTGGAATGCGCAGATATTAGGAGGAACACCAATGGCGAAGGCAGCTCTCTGGTACGTGACTGACACTGA…	d:Bacteria(1.00),p:Actinobacteriota(1.00),c:Thermoleophilia(1.00),o:Gaiellales(1.00),f:uncultured(1.00),g:uncultured(1.00),s:metagenome(0.40)
Otu8571	0	0	0	6.79132e-05	0	CCAGCCTACGGGTTGCAGCAGTGGGGAATCTTGCGCAATGGGCGGAAGCCTGACGCAGCAACGCCGCGTGGAGGAAGATAGGCCTTCGGGTTGTAAACTCCTTTCAGGAGGGACGAAGCTTCCAGGGTTAATAGCCCATGGGGTGACGGTACCTCCAGAAGAAGCCCCGGCTAACTACGTGCCAGCAGCCGCGGTAATACGTAGGGGGCAAGCGTTGTCCGGAATTATTGGGCGTAAAGCGCGTGTAGGCGGCTTGGTAAGTCTGGTGTGAAAACTTGGGGCTCAACCCCAAGCCTGCATCGGATACTGCTTGGCTAGAGGCCGGGAGGGGAGAGCGGAATTCCCAGTGTAGCGGTGAAATGCGCAGATATTGGGAAGAACACCGGTGGCGAAGGCGGC…	d:Bacteria(1.00),p:Actinobacteriota(1.00),c:Thermoleophilia(1.00),o:Gaiellales(1.00),f:uncultured(1.00),g:uncultured(1.00),s:uncultured_bacterium(0.60)
Otu4897	0	0.000410119	0.000134695	0	0	CCAGCCTATGGGGCGCTGCAGTGGGGAATCTTGCGCAATGCGCGAAAGCGTGACGCAGCAATGCCGCGTGAGGGAAGACGGCTTTCGGGTTGTAAACCTCTTTCAGTTGGGACGAAGCCTTGTCTAGTTAATAGCTAGGCAGGTGACGGTACCTTCAGAAGAAGCCCCGGCTAACTACGTGCCAGCAGCCGCGGTAATACGTAGGGGGCAAGCGTTGTCCGGAATCATTGGGCGTAAAGAGCGTGTAGGTGGTTTAGTAAGTCTGCTGTGAAAGTCCAGGGCTCAACCCTGGAATGCCAGTGGATACTGTTGAACTTGAGTACGGAAGAGGCGAGTGGAACTCCTGGTGTAGCGGTGAAATGCGCAGATATCAGGAAGAACACCAATAGCGAAGGCAGC…	d:Bacteria(1.00),p:Actinobacteriota(1.00),c:Thermoleophilia(1.00),o:Solirubrobacterales(0.99),f:Solirubrobacteraceae(0.63),g:Conexibacter(0.30),s:uncultured_bacterium(0.82)
Otu4030	0	8.20238e-05	6.73272e-05	0.000407439	5.08583e-05	CCAGCCTATGGGGGGCAGCAGTGGGGAATCTTGCGCAATGCGCGAAAGCGTGACGCAGCAACACCGCGTGAGGGAAGACGGCCTTCGGGTTGTAAACCTCTTTCAGGAGGGACGAAGGGCGACCGGTGAACAGCCGTGTCGCTTGACGGTACCTCCACAAGAAGCTCCGGCTAACTACGTGCCAGCAGCCGCGGTAATACGTAGGGAGCGAGCGTTATCCGGAATCATTGGGCGTAAAGCGCGCGTAGGCGGCCCGATAAGTCCGCTGTGAAAGTCAACGGCTCAACTGTTGAAAGCCGGTGGATACTGTCGGGCTAGAGTACGGAAGAGGCAAGTGGAATTCCTGGTGTAGCGGTGGAATGCGCAGATATCAGGAGGAACACCCATAGCGAAGGCAGC…	d:Bacteria(1.00),p:Actinobacteriota(1.00),c:Thermoleophilia(1.00),o:Solirubrobacterales(1.00),f:67-14(1.00),g:67-14(1.00),s:metagenome(0.71)
Otu1395	0	0.000902281	0.000471331	0.000882802	0.000711956	CCCAGCCTACGGGTGCAGCAGTGGGGAATCTTGCGCAATGCGCGAAAGCGTGACGCAGCAACACCGCGTGAGGGAAGACGGCCCTAGGGTTGTAAACCTCTTTCAGATGGGACGAAGGTTGTCCGGTGAATAGCCGAGATAATTGACGGTACCGTCAGAAGAAGCTCCGGCTAACTACGTGCCAGCAGCCGCGGTAATACGTAGGGAGCGAGCGTTGTCCGGAATCATTGGGCGTAAAGAGCATGTAGGTGGATCAATAAGTCTGCTGTGAAAGTCGAAGGCTCAACCTTCGAAAGCCGGTGGATACTGTTGATCTAGAGTACGGAAGAGGCGAGTGGAATTCCTGGTGTAGCGGTGGAATGCGCAGATATCAGGAGGAACACCAATAGCGAAGGCAGC…	d:Bacteria(1.00),p:Actinobacteriota(1.00),c:Thermoleophilia(1.00),o:Solirubrobacterales(1.00),f:67-14(1.00),g:67-14(1.00),s:uncultured_bacterium(0.85)
Otu2781	0	0	0	6.79132e-05	5.08583e-05	CCAGCCTATGGGGGGCACCAGTAAGGAATATTGCGCAATGGGCGACAGCCTGGTGCAGCAATGCCGCGTGAGGGAAGACGGCCTTCGGGTTGTAAACCTCTTTCAGTTGGGATGAAGGTTGGACGGTGAATAGCCGCGCCAACTGACCGTACCTTCAGAAGAAGCTCCGGCTAACTACGTGCCAGCAGCCGCGGTAATACGTAGGGGGCGAGCGTTGTCCGGAATCATTGGGCGTAAAGCGCGTGTAGGCGGTTTCGTAAGTCTGCTGTGAAAGTCGGAGGCTCAACCTTCGAATGCCAGGGGATACTGCGAGACTTGAGTACGGAAGAGGAGAGTGGAATTCCTGGTGTAGCGGTGGAATGCGCAGATATCAGGAGGAACACCAACGGCGAAGGCAGC…	d:Bacteria(1.00),p:Actinobacteriota(1.00),c:Thermoleophilia(1.00),o:Solirubrobacterales(1.00),f:67-14(1.00),g:67-14(1.00),s:uncultured_bacterium(0.93)
Otu3054	0	0	0	6.79132e-05	0.000203373	CAGCCTACGGGGGGCTGCAGTGGGGAATCTTGCGCAATGCGCGAAAGCGTGACGCAGCAACGCCGCGTGAGGGAAGACGGCCTTCGGGTTGTAAACCTCTTTCAGTTGGGACGAAGCCTCTGCGGCTAATACCCGTACGAGGTGACGGTACCTTCACAAGAAGCCCCGGCTAACTACGTGCCAGCAGCCGCGGTAATACGTAGGGGGCAAGCGTTGTCCGGAATCATTGGGCGTAAAGAGTGTGTAGGCGGCTTGGTAAGTCCGCTCTGAAAGCCTGGGGCTCAACCCCAGGAGGCGGGTGGATACTGTCAAGCTTGAGTCCGGAAGAGGCGAGTGGAATTCCCGGTGTAGCGGTGAAATGCGCAGATATCGGGAGGAACACCTATGGCGAAGGCAGCT…	d:Bacteria(1.00),p:Actinobacteriota(1.00),c:Thermoleophilia(1.00),o:Solirubrobacterales(1.00),f:Solirubrobacteraceae(1.00),g:Conexibacter(0.99),s:uncultured_bacterium(0.98)
Otu5471	0	0.000246031	0.000134695	0.000135846	5.08583e-05	CCAGCCTACGGGGGGCAGCAGTGGGGAATCTTGCGCAATGCGCGAAAGCGTGACGCAGCAACGCCGCGTGGGGGAAGAAGGCTTTCGGGTCGTAAACCCCTTTCAGTTGGGACGAAGCTTCGCTGGTGAATAGCCGGCCGGAGTGACGGTACCTTCACAAGAAGCCCCGGCTAACTACGTGCCAGCAGCCGCGGTAATACGTAGGGGGCAAGCGTTGTCCGGAATCATTGGGCGTAAAGCGCGTGTAGGCGGCTTGATAAGTCTGTTGTGAAAGTTCAGGGCTCAACCCTGGAATGCCGATGGATACTGTCAAGCTCGAGTCCGGAAGAGGCGAGTGGAATTCCTGGTGTAGCGGTGAAATGCGCAGATATCAGGAGGAACACCAATGGCGAAGGCAGC…	d:Bacteria(1.00),p:Actinobacteriota(1.00),c:Thermoleophilia(1.00),o:Solirubrobacterales(1.00),f:Solirubrobacteraceae(1.00),g:Conexibacter(1.00),s:metagenome(0.99)
Otu5626	0	8.20238e-05	0	0	0	CCAGCCTATGGGTCGCTCCAGTGGGGAATCTTGCACAATGGGGGAAACCCTGATGCAGCGACGCCGCGTGGAGGAAGACGGCCTTTGGGTTGTAAACTCCTTTTATCAGGAAAGACTTAGGACGGTACCTGATGAATAAGCTCCGGCTAACTACGTGCCAGCAGCCGCGGTAAGACGTAGGGAGCAAGCGTTACCCGGATTTACTGGGCGTAAAGGGCGCGTAGGCGGATCGCTAAGTGAGAAGTGAAATTCTTGGGCTCAACCCGAGAGCTGCTTTTCATACTGGCGGTCTAGAGGAATGTAGAGGTAAATGGAATTCCAGGTGTAGCGGTGGCATGCATAGATATCTGGAGGAACACCAAAGGCGAAGGCAGTTTACTGGGCATTTCCTGACGCTGA…	d:Bacteria(1.00),p:Armatimonadota(0.94),c:Fimbriimonadia(0.94),o:Fimbriimonadales(0.94),f:Fimbriimonadaceae(0.88),g:Fimbriimonadaceae(0.88),s:uncultured_Armatimonadetes(0.10)
Otu9105	0	0	0	0.000135846	0	CCAGCCTATGGGACGCACCAGTTGGGAATCTTGCACAATGGGGGAAACCCTGATGCAGCGACGCCGCGTGAAGGACGAAGGATCTAGGTCTGTAAACTTCTTTTTTCGGGAAAGACTTAGGACGGTACCCGAAGAATAAGCACCGGCTAACTACGTGCCAGCAGCCGCGGTAAGACGTAGGGTGCAAGCGTTGTCCGGAATTACTGGGCGTAAAGGGCGCGTAGGCGGCCTGTTAAGTGTATAGTGAAAGCCCGGGGCTCAACCCCGGAACTGCTGTGCATACTGGCAGGCTTGAGGGATGCAGAGGCTTGTGGAATTCCTGGTGTAGCGGTGAAATGCGTTGGTATCAGGAGGAACACCCATGGCGAAGGCAGCAAGCTGGGCATCATCTGACGCTGA…	d:Bacteria(1.00),p:Armatimonadota(0.98),c:Fimbriimonadia(0.97),o:Fimbriimonadales(0.97),f:Fimbriimonadaceae(0.96),g:Fimbriimonadaceae(0.92),s:uncultured_bacterium(0.65)
Otu4029	0	0	0	0.000135846	0	CCAGCCTATGGGGGGCAGCAGTTGGGAATCTTGCACAATGGGGGAAACCCTGATGCAGCGACGCCGCGTGGAGGATGACGGATCTAGGTCTGTAAACTCCTTTTGCCGAGAAAGACTTAGGACGGTACTCGGCGAATAAGCACCGGCTAACTACGTGCCAGCAGCCGCGGTAAGACGTAGGGTGCAAGCGTTGTCCGGATTTACTGGGCGTAAAGGGCGCGTAGGCGGCCTGTTAAGTGTGAAGTGAAATCTCCAGAGCTCAACTCGGAAACTGCTTCGCATACTGGCAGGCTTGAGGAACGAAGAGGTAACTGGAATTCCTGGTGTAACGGTGAAATGTGTTGATATCAGGAGGAACTCCAATGGCGAAGGCAGGTTACTGGTCGTTATCTGACGCTG…	d:Bacteria(1.00),p:Armatimonadota(1.00),c:Fimbriimonadia(1.00),o:Fimbriimonadales(1.00),f:Fimbriimonadaceae(0.90),g:Fimbriimonadaceae(0.90),s:uncultured_bacterium(0.82)
Otu5798	0	0	0	6.79132e-05	5.08583e-05	CCAGCCTATGGGTGGCACCAGTTGGGAATCTTGCACAATGGGGGAAACCCTGATGCAGCGACGCCGCGTGGAGGATGAAGATTCTAGGATTGTAAACTCCTTTTTCAGGGAAAGACTTAGGACGGTACCCTGAGAATAAGCACCGGCTAACTACGTGCCAGCAGCCGCGGTAAGACGTAGGGTGCAAGCGTTGTCCGGATTTACTGGGCGTAAAGCGCGCGTAGGCGGTCTGTTAAGTGAGAAGTGAAATCTCCAGGGCTCAACCCGGAAACTGCTTTTCATACTGGCAGACTTGAGGAATGCAGAGGCAACTAGAATGCCTGGTGTAGCGGTGACATGCATTGATATCAGGAGGAATACCCATGGCGAAGGCAGGTTGCTGGGCATTATCTGACGCTG…	d:Bacteria(1.00),p:Armatimonadota(1.00),c:Fimbriimonadia(1.00),o:Fimbriimonadales(1.00),f:Fimbriimonadaceae(0.99),g:Fimbriimonadaceae(0.98),s:uncultured_bacterium(0.72)
Otu6552	0	0	6.73272e-05	6.79132e-05	0	CCAGCCTATGGGATGCTCCAGTTGGGAATCGTTGTCAATGGGGGAAACCCTGAACACGCGACGCCGCGTGGAGGATGAAGGATCTAGGTCTGTAAACTCCTTTTGCCGAGAAAGACTTAGGACGGTACTCGGCGAATAAGCTCCGGCTAACTACGTGCCAGCAGCCGCGGTAATACGTAGGGAGCAAGCGTTGTCCGGATTTACTGGGCGTAAAGGGCGCGTAGGCGGCTTGTTAAGTGAATGGTGAAATTCCCAGCGCTCAACGCGGGAACTGCCCTTCATAATGGCAAGCTAGAGGGACGTAGAGGTGAATAGAATTCCCGGTGTAGCGGTGACATGCGAACATATCGGGAGGAATACCAATGGCGAAGGCAGTTCACTGGACGTCTCCTGACGCTG…	d:Bacteria(1.00),p:Armatimonadota(1.00),c:Fimbriimonadia(1.00),o:Fimbriimonadales(1.00),f:Fimbriimonadaceae(0.99),g:Fimbriimonadaceae(0.99),s:metagenome(0.24)
Otu5277	0	8.20238e-05	0	0.000135846	0	CCAGCCTACGGGAGGCACCAGTTGGGAGTCTTGCACAATGGGGGAAACCCTGATGCAGCGACGCCGCGTGGAGGATGACGGATTTAGGTCTGTAAACTCCTTTTGCAGGGAAAGACTTAGGACGGTACCCTGAGAATAAGGACCGGCTAACTACGTGCCAGCAGCCGCGGTAAGACGTAGGGTCCAAGCGTTGTCCGGATTTACTGGGTGTAAAGAGCGCGTAGGCGGTCTGCTAAGTGTGAAGTGAAATCTCCAGAGCTCAACTCGGAAACTGCTTTACATACTGGCAGACTTGAGGAATGCAGAGGTGAATAGAATTCCTGGTGTAGCGGTGAAATGCGTAGATATCAGGAGGAATACCCATGGCGAAGGCAGTTCACTGGGCATTATCTGACGCTG…	d:Bacteria(1.00),p:Armatimonadota(1.00),c:Fimbriimonadia(1.00),o:Fimbriimonadales(1.00),f:Fimbriimonadaceae(1.00),g:Fimbriimonadaceae(1.00),s:metagenome(0.36)
Otu727	0	8.20238e-05	0.000201942	0.000611209	0.000711956	CCAGCCTATGGGTGGCACCAGTTGGGAATCTTGCACAATGGGGGAAACCCTGATGCAGCGACGCCGCGTGGAGGAAGAAGGGTCTAGGCTCGTAAACTCCTTTTTCAGGGAAAGACTTAGGACGGTACCCTGAGAATAAGCTCCGGCTAACTACGTGCCAGCAGCCGCGGTAAGACGTAGGGAGCGAGCGTTGTCCGGATTTACTGGGCGTAAAGAGCACGTAGGCGGTCTGTTAAGTGAGAAGTGAAATCTCCAGCGCTCAACGCGGAAACGGCTTTTCATACTGGCAGACTTGAGGGATGCAGAGGCAAGTAGAATTCCTGGTGTACCGGTGACATGGGTTGAGATCAGGAGGAATACCAATGGCGAAGGCAGCTTGCTGGGCATCATCTGACGCTG…	d:Bacteria(1.00),p:Armatimonadota(1.00),c:Fimbriimonadia(1.00),o:Fimbriimonadales(1.00),f:Fimbriimonadaceae(1.00),g:Fimbriimonadaceae(1.00),s:uncultured_bacterium(0.91)
Otu1409	0	8.20238e-05	0	0	0	CCAGCCTACGGGAGGCAGCAGTGGGGAATATTGGACAATGGGCGCAAGCCTGATCCAGCAATGCCGCGTGGGTGAAGACGGCCTGCGGGTTGTAAAGCCCTTTAGGCGGGGAGGAACGGCGTCGTGCGAACAGTGCGGCGTTCTGACGTTACCCGCGGAATAAGCACCGGCTAACTCCGTGCCAGCAGCCGCGGTAATACGGAGGGTGCGAGCGTTAATCGGAATTACTGGGTTTAAAGGGTGCGTAGGCGGCTTTGTAAGTCAGGAGTGAAAGTTTGCGGCTCAACCGTAAAATTGCTTTTGATCCTGCAGAGCTAGAATCAGGATGAGGTTAGCGGAATGTGGCATGTAGCGGTGAAATGCATAGATATGCCATAGAACACCAATTGCGAAGGCAGC…	d:Bacteria(1.00),p:Bacteroidota(0.71),c:Bacteroidia(0.71),o:Chitinophagales(0.71),f:Saprospiraceae(0.70),g:uncultured(0.70),s:uncultured_bacterium(0.68)
Otu889	0	8.20238e-05	6.73272e-05	0	5.08583e-05	CAGCCTATGGGTTGCACCAGTGGGGAATATTGGACAATGGGCGCAAGCCTGATCCAGCAATGCCGCGTGGGTGAAGACGGCCTGCGGGTTGTAAAGCCCTTTAGGCGGGGAGGAACGGCGTCGTGCGAACAGTGCGGCGTTCTGACGTTACCCGCGGAATAAGCACCGGCTAACTCCGTGCCAGCAGCCGCGGTAATACGGAGGGTGCAAGCGTTATCCGGATTTACTGGGTTTAAAGGGTGTGTAGGCGGGCTTTTAAGTCAGTGGTGAAATCTCCGGGCTCAACCTGGAAACTGCCATTGATACTATTCGTCTTGAATTTTGTTGAGGTAGGCGGAATAAGTCATGTAGCGGTGAAATGCTTAGATATGACTTAGAACACCAATTGCGAAGGCAGCT…	d:Bacteria(1.00),p:Bacteroidota(0.80),c:Bacteroidia(0.80),o:Chitinophagales(0.79),f:Chitinophagaceae(0.79),g:Edaphobaculum(0.75),s:uncultured_soil(0.19)
Otu2320	0	0	0	0	0	CCAGCCTACGGGGGGCTGCAGTAGGGAATATTGCACAATGGGCGAAAGCCTGATGCAGCAACGCCGCGTGCGCGATGAAGGTCTTCGGATCGTAAGCGCTTTTCTGAGAGATGAGAAAGGACAGTATCTCAGGAATAAGTCTCGGCTAACTACGTGCCAGCAGCCGCGGTAATACGAAGGACCCAAGCGTTATCCGGATTTATTGGGTTTAAAGGGTGCGGAGGTGGACTTATAAGTCAGTGGTGAAAGCCTGTTGCTTAACAACAGAACTGCCATTGATACTGTAGGTCTTGAGTACAGTTGAGGTGGGCGGAATGTGTCAAGTAGCGGTGAAATGCTTAGATATGACACAGAACACCAATTGCGAAGGCAGCTCGCTAAGCTGTAACTGACACTGAG…	d:Bacteria(1.00),p:Bacteroidota(0.80),c:Bacteroidia(0.80),o:Sphingobacteriales(0.53),f:AKYH767(0.44),g:AKYH767(0.44),s:uncultured_bacterium(0.64)
Otu1273	0	0	6.73272e-05	0	0	CCAGCCTATGGGTGGCTGCAGTGGGGAATATTGGAAAATGGGCGCAAGCCTGATCCAGCAATGCCGCGTGGGTGAAGACGGCCTGCGGGTTGTAAAGCCCTTTAGGCGGGGAGGAACGGCGTCGTGCGAACAGTGCGGCGTTCTGACGTTACCCGCGGAATAAGCACCGGCTAACTCCGTGCCAGCAGCCGCGGTAATACGGAGGGTGCAAGCGTTATCCGGAATCACTGGGTTTAAAGGGTGCGTAGGCGGTGGCGTAAGTCAGTTGTGAAATTCCCCGGCTTAACCGGGGGCGTGCGATTGATACTGTGTCACTTGAATAAGGTTGAGGTAGGCGGAATGTGGCATGTAGCGGTGAAATGCATAGATATGCCATAGAACACCGATTGCGAAGGCAGC…	d:Bacteria(1.00),p:Bacteroidota(0.82),c:Bacteroidia(0.82),o:Chitinophagales(0.82),f:Saprospiraceae(0.82),g:uncultured(0.71),s:uncultured_bacterium(0.93)
Otu3719	6.20076e-05	0	0	6.79132e-05	0.000305109	CCAGCCTATGGGATGCTCCAGTAGGGAATATTGGGCAATGGGCGCAAGCCTGACCCAGCCACGCCGCGTGGAGGACGAAGGTCCACAGGATTGTAAACTTCTTTTCTCCGGGGATAAGGCCTGTATAACTTATGGGATTGAAGGTACCGGAGGAATAAGCACCGGCAAACTACGTGCCAGCAGCCGCGGTAATACGTAGGGTGCAAGCGTTGTCCGGATTTACTGGGTTTAAAGGGTGTGTAGGCGGTTTTTTAAGTCGGTGATGAAATGGATATGCTTAACGTATTCGCTGTTACCGATACTGGAAGACTAGAGATAGGTAGAGGTGGCTGGAATGAGCGGTGTAGCGGTGAAATGCGTAGAGATCGCTCAGAACACCAAATGCGAAGGCAGGTCACT…	d:Bacteria(1.00),p:Bacteroidota(0.86),c:Bacteroidia(0.85),o:SM1A07(0.74),f:SM1A07(0.74),g:SM1A07(0.74),s:uncultured_organism(0.30)
Otu6712	0	0.000164088	0	0	0	CCAGCCTACGGGATGCTGCAGTGGGGAATATTGGACAATGGGGGCAACCCTGATCCAGCCATGCCGCGTGTGTGAAGACGGCCTGCGAGTTGTAAAGCCCTTTAGGCGGGGAGGAACGGCGTCGTGCGAACAGTGCGGCGTTCTGACGTTACCCGCGGAATAAGCACCGGCTAACTCCGTGCCAGCAGCCGCGGTAATACGGAGGGTGCAAGCGTTATCCGGAATCACTGGGTTTAAAGGGTGCGTAGGCGGCTTAGTAAGTCAGTGGTGAAAGGCTGTGGCTTAACCATGGAATTGCCATTGATACTGCAGAGCTTGAATGAGGTTGAGGTTGGCGGAATGTGACATGTAGCGGTGAAATGCTTAGATATGTCATGGAACACCGATTGCGAAGGCAGC…	d:Bacteria(1.00),p:Bacteroidota(0.86),c:Bacteroidia(0.86),o:Chitinophagales(0.85),f:Saprospiraceae(0.83),g:OLB8(0.01),s:uncultured_bacterium(0.93)
Otu5348	0	8.20238e-05	0	0	0	CCAGCCTACGGGGGGCACCAGTGGGGAATTTTGCGCAATGGGGGCAACCCTGATCCAGCCATGCCGCGTGCGGGAAGAAGGCCTTCGGGTTGTAAACCGCTTTTGTCAGGGAAGAAATCCTCTGAGTTAATACCTCGGGGGGATGACGGTACCTGGAGAATAAGCACCGGCTAACTACGTGCCAGCAGCCGCGGTAATACGTAGGGTGCAAGCGTTATCCGGAATCACTGGGTTTAAAGGGTGCGTAGGCGGCTTAGTAAGTCAGTGGTGAAAGGCCGTGGCTTAACCATGGAATTGCCATTGATAATGCAGAGCTTGAATGAGGTTGAGGTTGGCGGAATGTGACATGTAGCGGTGAAATGCTTAGATATGTCATGGAACACCGATTGCGAAGGCAGC…	d:Bacteria(1.00),p:Bacteroidota(0.87),c:Bacteroidia(0.87),o:Chitinophagales(0.85),f:Saprospiraceae(0.84),g:uncultured(0.84),s:uncultured_bacterium(0.85)
Otu5490	0	0	0	0	0	CCAGCCTATGGGATGCACCAGTGAGGAATATTGGTCAATGGGGGCAACCCTGAACCAGCAACGCCGCGTGAGGGATGAAGGGGCTCTGCCCTGTAAACCTCTGTCGGACGGGAAAAAAGAGATCTTCTGGGTCTCGGGATTGTACCGTTAGAGGAAGCGCCGGCTAACTACGTGCCAGCAGCCGCGGTAATACGTAGGGCGCAAACGTTGTCCGGAATTACTGGGCGTAAAGGGTGCGCAGGCGGCTTCGCGCGTCAGAGGTTAAATCCCGCGGCTCAACCGCGGACATGCCTTTGATACGGCGGGGCTTGAATACGAGAGAGGATGATAGAATTCCTGGTGTAGCGGTGAAATGCGTAGATATCAGGAGGAATACCGGTGGCGAAGGCGGTCATCTGG…	d:Bacteria(1.00),p:Bacteroidota(0.88),c:Kapabacteria(0.88),o:Kapabacteriales(0.88),f:Kapabacteriales(0.88),g:Kapabacteriales(0.88),s:uncultured_bacterium(0.85)
Otu6061	0	8.20238e-05	0	6.79132e-05	5.08583e-05	CCAGCCTATGGGGCGCTGCAGTAGGGAATATTGGGCAATGGAGGCAACTCTGACCCAGCCATGCCGCGTGCAGGATGAAGGCCCTCTGGGTTGTAAACTGCTTTTTACAGGGAACAAACCTTTCTTGCGAGAAAGTCTGAGGGTACCTGTAGAATAAGCCACGGCTAACTACGTGCCAGCAGCCGCGGTAATACGTAGGTGGCAAGCGTTGTCCGGATTTACTGGGTTTAAAGGGTGCGCAGGTGGCTATTCAAGTCCGTGTTGAAAGAGCTAGGCTTAACCTAGTAACCGGCATGGATACTGATTGGCTTGAGACTAGAGGAGGTAAGCGGAATGTAGGGTGTAGCGGTGAAATGCTTAGATACCCTACAGAACTCCTATTGCGAAGGCAGCTTACTA…	d:Bacteria(1.00),p:Bacteroidota(0.89),c:Bacteroidia(0.89),o:Cytophagales(0.61),f:Cytophagaceae(0.21),g:Cytophaga(0.17),s:uncultured_bacterium(0.77)
Otu1860	6.20076e-05	0.000164088	0.000134695	0.000407439	0.000254292	CCAGCCTACGGGGTGCACCAGTAGGGAATATTGGGCAATGGAGGAAACTCTGACCCAGCCATGCCGCGTGCAGGATGAAGGCCCTCTGGGTTGTAAACTGCTTTTTACAGGGAACAAATGCCCCTTGCGAGGGGAGCTGAGGGTACCTGTAGAATAAGCCACGGCTAACTACGTGCCAGCAGCCGCGGTAATACGTAGGTGGCAAGCGTTGTCCGGATTTACTGGGTTTAAAGGGTGCGCAGGTGGCTAGTTAAGTCTGTGTTGAAAGAGCTAGGCTCAACCTAGTAAACGGCATAGATACTGACTGGCTTGAGGATAGGCGAGGTAGGCGGAATGTAGGGTGTAGCGGTGAAATGCATAGATACCCTACAGAACTCCTATTGCGAAGGCAGCTTACTA…	d:Bacteria(1.00),p:Bacteroidota(0.90),c:Bacteroidia(0.90),o:Cytophagales(0.61),f:Microscillaceae(0.17),g:uncultured(0.21),s:uncultured_bacterium(0.68)
Otu3268	6.20076e-05	0	6.73272e-05	0	0	CCAGCCTACGGGACGCTCCAGTGGGGAATTTTGGACAATGGGGGAAACCCTGATCCAGCAATGCCGCGTGCAGGATGAAGGCCTTCGGGTTGTAAACTGCTTTTGCAGGGGAGGAACCGGCGGTACGTGTACCGCCCTGACAGTACCCTGCGAATAAGGATCGGCTAACTCCGTGCCAGCAGCCGCGGTAATACGGAGGATCCGAGCGTTATCCGGATTTATTGGGTTTAAAGGGAGCGCAGGCGGGGGCGTAAGTCAGCGGGGAAATCCACGGGCTCAACTCGTGAACTGCCGTTGATACTGCATCCCTTGAGTACGTGCGGGGCCGGCGGAATGCGGCAAGTAGCGGTGAAATGCATAGATATGCCGCAGAACACCGATCGCGAAGGCAGCTGGCCA…	d:Bacteria(1.00),p:Bacteroidota(0.91),c:Bacteroidia(0.91),o:Bacteroidales(0.55),f:Rikenellaceae(0.16),g:DMER64(0.05),s:uncultured_bacterium(0.57)
Otu7651	0	0	0	0	0	CCAGCCTACGGGGGGCACCAGTAGGGAATATTGGGCAATGGGGGCAACCCTGACCCAGCCATGCCGCGTGAAGGAAGAAGGCCCTCTGGGTTGTAAACTTCTTTTGTATGGGGCTAAGATGGTATAAGAATATATTATTTGAAGGTACCATAAGAATAAGCCACGGCTAACTACGTGCCAGCAGCCGCGGTAATACGTAGGTGGCAAGCGTTGTCCGGATTTACTGGGTTTAAAGGGTGCGTAGGCGGGATTATAAGTCAGTGGTGAAATTCGGTTGCTTAACGATACGAGTGCCATTGATACTGTAGTTCTAGAGTAAAGTTAAGGTATGTGGAACGACTGGTGTAGCGGTGAAATGCATAGATATCAGTCAGAACACCGATTGCGAAGGCAGCGTAC…	d:Bacteria(1.00),p:Bacteroidota(0.91),c:Bacteroidia(0.91),o:Cytophagales(0.56),f:Spirosomaceae(0.18),g:Dyadobacter(0.02),s:metagenome(0.11)
Otu3369	0.000682084	0	6.73272e-05	0	0	CCAGCCTATGGGAGGCTGCAGTGAGGAATATTGGTCAATGGGGGCAACCCTGAACCAGCGACGCCGCGTGAAGGATGACAGGGCTTTGCCCCGTAAACTTCTGTCGGGAGGGAAAAAAGGACTGTTTGGCGGTCTGGGATTGTACCTCTAAAGGAAGCACCGGCTAACTACGTGCCAGCAGCCGCGGTAATACGTAGGGTGCAAACGTTGTCCGGAATTACTGGGTGTAAAGGGTGCACAGGCGGTTTTGTGCGTCAGAGGTAAAATCCCACAGCTCAACTGTGGACCTGCCTTTGATACGGAGAGACTTGAGTACAAGAGAGGATGATAGAATTCCTGGTGTAGCGGTGAAATGCGTAGATATCAGGAGGAATACCAGTGGCGAAGGCGGTCATCTGG…	d:Bacteria(1.00),p:Bacteroidota(0.92),c:Kapabacteria(0.91),o:Kapabacteriales(0.91),f:Kapabacteriales(0.91),g:Kapabacteriales(0.91),s:uncultured_bacterium(0.83)
Otu6000	0	0	0	6.79132e-05	0	CAGCCTATGGGGGGCTGCAGTAGGGAATATTGGGCAATGGGCGCAAGCCTGACCCAGCCATTCCGCGTGAGGGAAGAAGGTTCATAGAATTGTAAACCTCTTTTGATAGGGAATAAGGCTTCTATAACTTAGGAGATTGCAGGTACCTATCGAATAAGCACCGGCAAACTACGTGCCAGCAGCCGCGGTAATACGTAGGGTGCGAGCGTTGTCCGGATTTACTGGGTTTAAAGGGTGCGTAGGCGGGGATCTCAGTCGGAGATGAAATGTCAGGGCTTAACTTTGGCGCTGTTTCCGATACTGGGTCGCTTGAGACTGAATGAGGTAGCTGGAATGAGTGGTGTAGCGGTGAAATGCGTAGAGATCACTCAGAACACCGATTGCGTAGGCAGGTTACTG…	d:Bacteria(1.00),p:Bacteroidota(0.94),c:Bacteroidia(0.94),o:SM1A07(0.86),f:SM1A07(0.86),g:SM1A07(0.86),s:uncultured_Bacteroidetes(0.21)
Otu1168	0	8.20238e-05	0	0	0	CCAGCCTACGGGGTGCACCAGTGGGGAATATTGGACAATGGGCGCAAGCCTGATCCAGCAATGCCGCGTGGGTGAAGACGGCCTGCGGGTTGTAAAGCCCTTTAGGCGGGGAGGAACGGCGTCGTGCGAACAGTGCGGCGTTCTGACGTTACCCGCGGAATAAGCACCGGCTAACTTCGTGCCAGCAGCCGCGGTAAGACGAAGGATGCAAGCGTTATCCGGATTCATTGGGTTTAAAGGGAGCGTAGGTGGACTGATAAGTCAGTGGTGAAATCTCTGGGCTTAACCCAGAAATTGCCATTGATACTGTTGGTCTTGAGTACAGTTGCTGTGGGCGGAATGTGACATGTAGTGGTGAAATACATAGAGATGTCATAGAACACCGATTGCGAAGGCAGC…	d:Bacteria(1.00),p:Bacteroidota(0.95),c:Bacteroidia(0.95),o:Sphingobacteriales(0.95),f:env.OPS_17(0.95),g:env.OPS_17(0.95),s:uncultured_bacterium(0.91)
Otu9654	0.000124015	0	0	0	0	CCAGCCACGGGTTGCAGCAGTGAGGAATATTGGTCAATGGGCGAGAGCCTGAACCAGCCAAGTAGCGTGCAGGATGACGGCCCTATGGGTTGTAAACTGCTTTTATAAGGGAATAAAGTGAGTCTCGTGAGACTTTTTGCATGTACCTTATGAATAAGGACCGGCTAATTCCGTGCCAGCAGCCGCGGTAATACGGAAGGTCCGGGCGTTATCCGGATTTATTGGGTTTAAAGGGAGCGTAGGCCGGAGATTAAGCGTGTTGTGAAATGTAGACGCTCAACGTCTGCATTGCAGCGCGAACTGGTTTCCTTGAGTACGCACAAAGTGGGCGGAATTCGTGGTGTAGCGGTGAAATGCTTAGATATCACGAAGAACTCCGATTGCGAAGGCAGCTTACTA…	d:Bacteria(1.00),p:Bacteroidota(0.96),c:Bacteroidia(0.96),o:Bacteroidales(0.96),f:Prevotellaceae(0.96),g:Prevotella_9(0.91),s:metagenome(0.02)
Otu6651	0	0	6.73272e-05	6.79132e-05	0	CCAGCCTACGGGTGGCAGCAGTAGGGAATATTGGACAATGGAGGCAACTCTGATCCAGCCATGCCGCGTGCAGGATGACAGCTGTTTCAGTTGTAAACTGCTTTTGTACGGGAGAAATAGGCTTTTGCGAAAGCGTATGATAGTACCGTAAGAATAAGCACCGGCTAACTCCGTGCCAGCAGCCGCGGTAAGACGGAGGGTGCAAGCGTTATCCGGATTTACTGGGTTTAAAGGGTGCGTAGGCTGTTTAGTAAGTCAATAGTGAAAACCAGCAGCTTAACTGTTGGCCTGCTATTGATACTGCTAGGCTAGAGTATAGTAGAGGTAAGTGGAATTTTACATGGAGCAGTGAAATGCGTAGATATGTAGAGGAACGCCAATAACGAAGGTAACTTACTG…	d:Bacteria(1.00),p:Bacteroidota(0.96),c:Bacteroidia(0.96),o:Chitinophagales(0.19),f:Saprospiraceae(0.09),g:uncultured(0.71),s:uncultured_bacterium(0.76)
Otu9091	0	8.20238e-05	0	6.79132e-05	0	CCAGCCTACGGGGTGCTGCAGTGAGGAATATTGGTCAATGGGCGGAAGCCTGAACCAGCCATGCCGCGTGCAGGAAGAAGGCCCTCTGGGTCGTAAACTGCTTTGGGTGCCGGCGAACCGCGGGGATGTATCCCCGCCTGACGGTAGGCACATAACAAGCACCGGCTAACTCCGTGCCAGCAGCCGCGGTAATACGGAGGGTGCGAGCGTTATCCGGATTTATTGGGCTTAAAGGGTGCGCAGGCGGCCCGGTAAGTCGGCGGTGAAACCCGTGCGCCCAACGCACGGCCTGCCGCCGATACTATCGGGCTAGGGTAGGGGCAGCGCTTTTGGAATGCGTCAAGTAGCGGTGAAATGCACAGATATGACGCAGAACGCCGACCGCGGAGGCAGGGGGCG…	d:Bacteria(1.00),p:Bacteroidota(0.97),c:Bacteroidia(0.97),o:Bacteroidales(0.66),f:Rikenellaceae(0.07),g:hoa5-07d05_gut_group(0.01),s:uncultured_bacterium(0.66)
Otu1580	0	8.20238e-05	0.000134695	0.000339516	0.000356029	CCAGCCTATGGGGGGCTCCAGTAAGGAATATTGGTCAATGGTGGGAACACTGAACCAGCCACGCCGCGTGCAGGAAGAAGGTCCTATGGATTGTAAACTGCTTTTGCTAAGGAAGAAATGTTTGTTATATAACAGATTTGACGGTACTTAGAGAATAAGCACCGGCTAACTCCGTGCCAGCAGCCGCGGTAATACGGAGGGTGCAAGCGTTATCCGGAATTACTGGGTTTAAAGGGTCCGCAGGCGGGCTAATAAGTTAGTGGTGAAATACTCGGGCTCAACTTGAGTGCTGCCATTAAAACTGTTAGTCTTGAGTACAGTTGAGGTGGGCGGAATAAAGCATGTAGCGGTGAAATGCGTAGATATGCTGTGGAACACCAATTGCGAAGGCAGCTCTCC…	d:Bacteria(1.00),p:Bacteroidota(0.97),c:Bacteroidia(0.97),o:Chitinophagales(0.48),f:37-13(0.22),g:37-13(0.22),s:uncultured_Saprospiraceae(0.14)
Otu2502	0	0.000328075	0.000134695	0.00020377	0.000152555	CCAGCCTATGGGGGGCTGCAGTAAGGAATATTGGTCAATGGAGGAAACTCTGAACCAGCCATGCCGCGTGCGGGATGAAGGTCTTACAGATCGTAAACCGCTTTTGATAGGGGATAAAAGTTTGCATTAAGCAGAAATTGAAGGTGCCTATCGAATAAGCACCGGCTAACTCCGTGCCAGCAGCCGCGGTAATACGGAGGGTGCAAGCGTTATCCGGATTTACTGGGTTTAAAGGGTGCGTAGGTGGCATTATAAGTCAGTGGTGAAAGGTCGTAGCTCAACTACGGATGTGCCAATGATACTGTAAAGCTAGAGTTTACACGAGGTACTTGGAGTGCGTCATGTAGCGGTGAAATGCATAGAGATGACGTAGAACACCAAAAGCGAAGGCAGAGTAAC…	d:Bacteria(1.00),p:Bacteroidota(0.98),c:Bacteroidia(0.96),o:Cytophagales(0.13),f:Cytophagaceae(0.03),g:Cytophaga(0.03),s:metagenome(0.05)
Otu3839	0.00024803	0	0	0	0	CCAGCCTACGGGGGGCTGCAGTGAGGAATATTGGACAATGGAGGCAACTCTGATCCAGCCAAACCGCGTGAAGGATGAAGGTTCTATGGATTGTAAACTTCTTTTGTACAGGGATAAAGTGAGTAACGAGTTTACTTATTGAAGGTACTGTACGAATAAGCATCGGCTAACTCCGTGCCAGCAGCCGCGGTAATACGGGGGATGCAGGCGTTATCCGGATTTATTAGGTTTAAAGGGTGCGTAGACGGAATGTTAAGTCGGCGGTGAAATCCCACAGCCCAACTGTGGAACTGCCGTCGATACTGGCAGACTAGAGGACGGATGAGGAAGGCGGAATGAGTCGTGTAGCGGTGAAATGCTTAGATATGACTCAGAACACCGATTGCGAAGGCAGCTTTC…	d:Bacteria(1.00),p:Bacteroidota(0.98),c:Bacteroidia(0.98),o:Bacteroidales(0.74),f:Bacteroidetes_BD2-2(0.12),g:Bacteroidetes_BD2-2(0.12),s:uncultured_organism(0.11)
Otu4850	0	0	0.000201942	0	0	CCAGCCTATGGGGCGCTCCAGTAGGGAATATTGGGCAATGGGCGGAAGCCTGACCCAGCCATGCCGCGTGGAGGAAGAAGGCGTTATGCGTCGTAAACTCCTTTTATAAGAGACGAAAGATACGGTGCGCCGTTTGTTGACGGTATCTTATGAATAAGCATCGGCTAACTACGTGCCAGCAGCCGCGGTAATACGTAGGATGCGAGCGTTGTCCGGATTTACTGGGTTTAAAGGGTGCGTAGGCGGTTTTATAAGTCAGTGGTGAAATCTTATAGCTTAATTATGAATGTGCCATTGATACTGTAGAACTTGAGTGTTGATGAGGTGGGCGGAATTGGTAGTGTAGCGGTGAAATGCATAGATATTACCAGGAACGTCGATAGCGAAGGCAGCCCACTA…	d:Bacteria(1.00),p:Bacteroidota(0.99),c:Bacteroidia(0.98),o:Cytophagales(0.75),f:Microscillaceae(0.28),g:uncultured(0.35),s:metagenome(0.05)
Otu4242	0.00024803	0	0	6.79132e-05	0	CCAGCCTATGGGTGGCTGCAGTGAGGAATATTGGTCAATGGGCGAGAGCCTGAACCAGCCATCCCGCGTGCAGGAAGAATGCCCTATGGGTTGTAAACTGCTTTTATACTGGGATAAACCTACCCTCGTGAGGGTAGCTGAAGGTACAGTATGAATAAGCACCGGCTAACTCCGTGCCAGCAGCCGCGGTAATACGGAGGGTGCAAGCGTTATCCGGATTTATTGGGTTTAAAGGGTCCGTAGGCGGCCTGTTAAGTCAGTGGTGAAACCCTATAGCTCAACTATAGACCTGCCATTGATACTGATAGGCTTGAATGGGAGTGAAGTGGTTGGAATGTGTAGTGTAGCGGTGAAATGCTTAGATATTACACAGAACACCGATTGCGAAGGCAGATCACT…	d:Bacteria(1.00),p:Bacteroidota(0.99),c:Bacteroidia(0.99),o:Bacteroidales(0.21),f:Marinilabiliaceae(0.05),g:uncultured(0.14),s:uncultured_bacterium(0.59)
Otu4318	0.000186023	8.20238e-05	0	0	0	CCAGCCTATGGGTTGCTCCAGTGAGGAATATTGGTCAATGGGCGAGAGCCTGAACCAGCCAAGTCGCGTGAAGGATGACTGCCCTATGGGTTGTAAACTTCTTTTTTAGGGGAATAAAGTGAGTCACGTGTGACTTTTTGTATGTACCCTACGAATAAGCATCGGCTAACTCCGTGCCAGCAGCCGCGGTAATACGGAGGATGCGAGCGTTATCCGGATTTATTGGGTTTAAAGGGTGCGTAGGCCGACTTTTAAGTCAGCGGTGAAATTTTCCGGCTTAACCGGGACCTTGCCGTTGAAACTGATAGTCTTGAGTGTAAATGAGGTAGGCGGAATGTGTGGTGTAGCGGTGAAATGCTTAGATATCACACAGAACTCCGATTGCGAAGGCAGCTTACT…	d:Bacteria(1.00),p:Bacteroidota(0.99),c:Bacteroidia(0.99),o:Bacteroidales(0.99),f:Bacteroidales_RF16_group(0.11),g:Bacteroidales_RF16_group(0.11),s:uncultured_bacterium(0.68)
Otu8820	6.20076e-05	0	0	0	0	CCAGCCTATGGGTCGCAGCAGTGAGGAATATTGGTCAATGGGCGTAAGCCTGAACCAGCCAAGTAGCGTGCGGGATGACGGCCCTATGGGTTGTAAACCGCTTTTGGACGGGGATAAAGTGCGCCACGCGTGGTGCATTGCAGGTACCGTCGGAATAAGGACCGGCTAATTCCGTGCCAGCAGCCGCGGTAATACGGAAGGTCCGGGCGTTATCCGGATTTATTGGGTTTAAAGGGAGCGTAGGCCGGTTTGTAAGCCAGCAGTGAAATGTAGATGCTCAACATCTGAGTTGCTGTTGGAGCTGCGGACCTTGAGTGCGCGCAAGGGCGGCGGAATTTGTGGTGTAGCGGTGAAATGCTTAGATATCACGAAGAACCCCGATTGCGAAGGCAGCTGCCC…	d:Bacteria(1.00),p:Bacteroidota(0.99),c:Bacteroidia(0.99),o:Bacteroidales(0.99),f:Prevotellaceae(0.99),g:Prevotellaceae_UCG-001(0.04),s:uncultured_bacterium(0.68)
Otu2507	0	0	0	0	0.000101737	CCAGCCTATGGGAGGCACCAGTAGGGAATATTGGGCAATGCTCGCAAGAGTGACCCAGCCATGCCGCGTGAAGGATTAAGGCCCTCTGGGTTGTAAACTTCTTTTCTCAGGGGCGAAAAACCGGGATTCATCCCGGCCTGACGGTACCTGAGGAATAAGCACCGGCTAACTCCGTGCCAGCAGCCGCGGTAATACGGAGGGTGCAAGCGTTATCCGGAATCACTGGGTTTAAAGGGTACGTAGGCGGTTCTATAAGTCAGTAGTGAAAGACCTCGGCTTAACTGAGGCATTGCTATTGATACTGTAGAACTTGAATTAGGTTGAGGTTGGCGGAATGTGTCATGTAGCGGTGAAATGCATAGATATGACATAGAACATCAAATGCGAAGGCAGCTGACC…	d:Bacteria(1.00),p:Bacteroidota(0.99),c:Bacteroidia(0.99),o:Chitinophagales(0.79),f:Saprospiraceae(0.45),g:uncultured(0.50),s:uncultured_bacterium(0.59)
Otu206	0	0.000246031	0.000538578	0.00244444	0.00152555	CCAGCCTACGGGTTGCACCAGTAGGGAATATTGGGCAATGGAGGAAACTCTGACCCAGCCATGCCGCGTGAAGGATGAATGTCCTTTGGATTGTAAACTTCTTTTATAAGGGAAGAAAAACCTAATTTTTAGGGCCTGACGGTACCTTATGAATAAGCACCGGCTAACTCCGTGCCAGCAGCCGCGGTAATACGGAGGGTGCAAGCGTTATCCGGATTTACTGGGTTTAAAGGGAGCGTAGGTGGATTTATAAGTCAGTGGTGAAAGCCCTTAGCTTAACTTTGGAATTGCCATTGATACTGTAAATCTTGAGTGTGGTTGAAGTAGACGGAATATAGCATGTAGCGGTGAAATGCTTAGATATGTTATAGAACTCCGATTGCGAAGGCAGTTTGCTAA…	d:Bacteria(1.00),p:Bacteroidota(0.99),c:Bacteroidia(0.99),o:Chitinophagales(0.89),f:uncultured(0.69),g:uncultured(0.72),s:uncultured_bacterium(0.89)
Otu1679	0	0	0	0.000339516	0.000813693	CCAGCCTACGGGGGGCACCAGTAGGGAATATTGGTCAATGGACGCAAGTCTGAACCAGCCATGCCGTGTGCAGGAAGAAGCTTTTAGGAGTGTAAACTGCTTTTTTATAAGAACAAAGAGCTCCTGCGGGAGAAGATGAGAGTATTATAAGAATAAGTACCGGCTAACTACGTGCCAGCAGCCGCGGTAATACGTAGGGTGCAAGCGTTATCCGGATTTACTGGGTTTAAAGGGTGCGTAGGCGGCTTCTCAAGTCGGTGATAAAAGCTTGGTGCTCAACACCAAAAGTGTTGCCGATACTAGGAGGCTAGAGTAAAGAAAAGGCAGGCGGAATTTATGGTGTAGCGGTGATATGCTTAGATATCATAAGGAACTTCGATAGCGTAGGCAGCTTGCTAG…	d:Bacteria(1.00),p:Bacteroidota(0.99),c:Bacteroidia(0.99),o:Cytophagales(0.91),f:Amoebophilaceae(0.82),g:uncultured(0.87),s:metagenome(0.86)
Otu3050	0	0	0	0	0	CCAGCCTACGGGGGGCTCCAGTAGGGAATTTTCCACAATGGGGGCAACCCTGATGGAGCAACGCCGCGTGCAGGATGAAGGCCTTCGGGTTGTAAACTGCTTTTCTCTGTGATGATTATGACAGTAGCAGAGGAATAAGGATCGGCTAACTCCGTGCCAGCAGCCGCGGTAATACGGAGGATCCAAGCGTTATCCGGATTTATTGGGTTTAAAGGGTGCGTAGGCGGAATAGTAAGTCAGTGGTGAAAGCCTGTCGCTTAACGACAGAACTGCCATTGATACTGCTAATCTTGAGTATAATTGAAGTGGGCGGAATGTGTCGTGTAGCGGTGAAATGCTTAGATATGACACAGAACACCAATTGCGAAGGCAGCTCACTAAACTATAACTGACGCTGAG…	d:Bacteria(1.00),p:Bacteroidota(0.99),c:Bacteroidia(0.99),o:Sphingobacteriales(0.95),f:LiUU-11-161(0.87),g:LiUU-11-161(0.87),s:uncultured_Bacteroidetes(0.75)
Otu8835	0	0	0	0	5.08583e-05	CCAGCCTACGGGAGGCACCAGTGAGGAATATTGGTCAATGGACGCAAGTCTGAACCAGCGACGCCGCGTGCGGGACGAAGGGGCTTTGCCTCGTAAACCGCTGTCAGGAGGGACGAGAGGATGTTTTTGACATCTGGGACGGTACCTCTGAAGGAAGGATCGGCTAACTACGTGCCAGCAGCCGCGGTAATACGTAGGATCCGAGCGTTGTCCGGAATTACTGGGGGTAAAGGGTGCGCAGGCGGTCATATGCGTCAGGGGTGAAATCCACGGGCTTAACCCGTGGGGTGCCTTTGAAACGGTATGACTTGAGTACGAGAGAGGTCGATGGAATTCCTGGTGTAGCAGTGAAATGCGTAGATATCAGGAGGAACACCGGTGGCGAAGGCGGTCGGCTGG…	d:Bacteria(1.00),p:Bacteroidota(0.99),c:Kapabacteria(0.98),o:Kapabacteriales(0.98),f:Kapabacteriales(0.98),g:Kapabacteriales(0.98),s:uncultured_bacterium(0.97)
Otu446	0	0	6.73272e-05	0.000271593	0.000457664	CCAGCCTACGGGGTGCTCCAGTGAGGAATATTGGACAATGGCCGCAAGGCTGATCCAGCCATGCCGCGTGCAGGATGAAGGCCCTATGGGTTGTAAACTGCTTTTCTACGGGAATAAACCCCTTTACGTGTAAAGGGCTGAAGGTACCGTAGGAATAAGCACCGGCTAACTCCGTGCCAGCAGCCGCGGTAATACGGAGGGTGCAAGCGTTATCCGGATTCATGGGGTTTAAAGGGGGCGCAGGCGGGATTTTAAGTCAGTGGTGAAAGCCCGAGGCTCAACCTCGGAACTGCCATTGATACTGAAATTCTTGAATGTAGTTGATGTGGGCGGAATGTGCCATGTAGCGGTGAAATGCTTAGATATGGCACAGAACACCGATCGTGAAGACAGCTCACA…	d:Bacteria(1.00),p:Bacteroidota(1.00),c:Bacteroidia(1.00),o:Bacteroidales(0.11),f:Rikenellaceae(0.02),g:uncultured(0.21),s:uncultured_bacterium(0.61)
Otu1056	0	0	0	0.000679132	0.000152555	CCAGCCTATGGGTGGCAGCAGTAAGGAATATTGGTCAATGGAGGGAACTCTGAACCAGCCATGCCGCGTGAATGAAGAAGGCGCTATGCGTTGTAAAGTTCTTTTCTCAGAGAAGAAAAGTTTGGATTTATCCGAATCTGACGGTATCTGAGGAATAAGCACCGGCTAACTCCGTGCCAGCAGCCGCGGTAATACGGAGGGTGCAAGCGTTATCCGGAATTACTGGGTTTAAAGGGTGCGCAGGCGGATAGATAAGTTAGTGGTGAAAACTTCGGGCTAAACCCGAGACCTGCCATTGATACTGTCTATCTTGAATGAAGTTGAAGCTGGCGGAATGTGTGGTGTAGCGGTGAAATGCATAGATATCACACAGAACACCGATTGCGAAGGCAGCTGGCT…	d:Bacteria(1.00),p:Bacteroidota(1.00),c:Bacteroidia(1.00),o:Bacteroidales(0.17),f:Prolixibacteraceae(0.05),g:uncultured(0.53),s:uncultured_bacterium(0.65)
Otu4121	0	0	0	6.79132e-05	0.000254292	CCAGCCTACGGGGTGCACCAGTAAGGAATATTGGACAATGGTGGCAACACTGATCCAGCCATGCCGCGTGAAGGATGAAGGCCCTCTGGGTTGTAAACTTCTTTTATACGGGAAAAAACCCTTGTTCGTGAACGAGGTTGACGGTACCGTATGAATAAGCATCGGCTAACTTCGTGCCAGCAGCCGCGGTAATACGAAGGATGCAAGCGTTATCCGGATTTATTGGGTTTAAAGGGTGCGTAGGCGGGTTTATAAGTCAGTGGTGAAATCCTATAGCTCAACTATAGAATTGCCATTGATACTGTAGATCTTGAGTATGGTTGACGTGGCTGGAATGTGTAGTGTAGCGGTGAAATGCTTAGATATTACACAGAACACCCATTGCGAAGGCAGGTCACG…	d:Bacteria(1.00),p:Bacteroidota(1.00),c:Bacteroidia(1.00),o:Bacteroidales(0.37),f:SB-5(0.17),g:SB-5(0.17),s:uncultured_bacterium(0.66)
Otu2941	0	0	0	0	0	CCAGCCTATGGGTTGCTGCAGTGAGGAATATTGGTCAATGGGCGTAAGCCTGAACCAGCCATGCCGCGTGCAGGATGACTGCCCTATGGGTTGTAAACTGCTTTTGCAGGGGAGGAACCGGATGTACGTGTACATCTCTGACAGTACCCTGCGAATAAGGATCGGCTAACTCCGTGCCAGCAGCCGCGGTAATACGGAGGATCCGAGCGTTATCCGGATTTATTGGGTTTAAAGGGAGCGAAGGCGGGGGCGTAAGTCAGCGGTGAAATCCACGGGCTCAACTCGTGAACTGCCGTTGATACTGCATCCCTTGAGTACGTGCGGGGCCGGCGGAATGCGGCAAGTAGCGGTGAAATGCATAGATATGACGCAGAACACCGATCGCGAAGGCAGCTGGCC…	d:Bacteria(1.00),p:Bacteroidota(1.00),c:Bacteroidia(1.00),o:Bacteroidales(0.55),f:F082(0.04),g:F082(0.04),s:uncultured_rumen(0.07)
Otu4243	6.20076e-05	0	0	0	0	CCAGCCTATGGGATGCTCCAGTGAGGAATATTGGTCAATGGGCGGAAGCCTGAACCAGCCATGCCGCGTGAAGGAAGACGGCCCTAAGGGTTGTAAACTTCTTTTGTACTTGGGTAAAGTCAGTTACGTGTAATTGATTGAAAGTAAAGTACGAATAAGGATCGGCTAACTCCGTGCCAGCAGCCGCGGTAATACGGAGGATCCAAGCGTTATCCGGATTTATTGGGTTTAAAGGGTGCGCAGGCGGGCTTGTAAGTCAGTGGTGAAAGACTGCCGCTTAACGGTAGCATTGCCATTGATACTGCAAGTCTTGAGTACATTTGAAGTGGGCGGAATGTGTAGTGTAGCGGTGAAATGCTTAGATATTACACAGAACACCGATAGCGTAGGCAGCTCACT…	d:Bacteria(1.00),p:Bacteroidota(1.00),c:Bacteroidia(1.00),o:Bacteroidales(0.55),f:Paludibacteraceae(0.23),g:uncultured(0.25),s:uncultured_soil(0.07)
Otu437	0	0	0	0.000611209	0.000152555	CCAGCCTATGGGGTGCAGCAGTGAGGAATATTGGTCAATGGGCGGAAGCCTGAACCAGCCATGCCGCGTGAAGGATGACTGCCCTATGGGTTGTAAACTTCTTTTGTAGTAGGCGAAACGCATGTCTAGCACATGAACTGACGGTATACTACGAATAAGCATCGGCTAACTCCGTGCCAGCAGCCGCGGTAATACGGAGGATGCGAGCGTTATCCGGATTTATTGGGTTTAAAGGGTTCGTAGGCGGCTTTATAAGTCAGCGGTGAAATACCGGAGCTTAACTCCGGGGCTGCCGTTGATACTGTATAGCTTGAGTAGGATCGACGATGGCGGAATGTGACAAGTAGCGGTGAAATGCATAGATATGTCACAGAACACCGATAGCGAAGGCAGCTGTCG…	d:Bacteria(1.00),p:Bacteroidota(1.00),c:Bacteroidia(1.00),o:Bacteroidales(0.71),f:Marinifilaceae(0.04),g:uncultured(0.12),s:uncultured_bacterium(0.70)
Otu8111	0.000124015	0	0	0	0	CCAGCCTACGGGTCGCAGCAGTGAGGAATATTGGGCAATGGACGAGAGTCTGACCCAGCCATGCCGCGTGCAGGAAGACGGCCCTATGGGTTGTAAACTGCTTTTTTTATGGAGTAAAATTACCTATGTATAGGTATCTGCAAGTACATAAAGAATAAGCATCGGCTAACTCCGTGCCAGCAGCCGCGGTAATACGGAGGATGCAAGCGTTATCCGGATTTATTAGGTTTAAAGGGTGCGTAGGCGGTACAGTAAGTCAGAGGTGAAAACAAGCTGCTTAACAGCGTGCTTGCCTTTGATACTGCTGAACTTGAGTGTATACGAAGTATGCGGAATGTGTAATGTAGCGGTGAAATGCATAGATATTACACAGAACACCGATAGCGAAGGCAGCATACT…	d:Bacteria(1.00),p:Bacteroidota(1.00),c:Bacteroidia(1.00),o:Bacteroidales(0.83),f:Bacteroidetes_BD2-2(0.41),g:Bacteroidetes_BD2-2(0.41),s:uncultured_bacterium(0.45)
Otu8463	0	0	0	6.79132e-05	0	CCAGCCTATGGGGGGCTGCAGTAAGGAATATTGGACAATGGTCGCAAGACTGATCCAGCCATGCCGCGTGCAGGATGAACGATCTATGATCTGTAAACTGCTTTTGTTCGGGAATAAACCCCTTCACGTGTGGAGGGCTGAATGTACCGAAAGAATAAGAGTCGGCTAACTTCGTGCCAGCAGCCGCGGTAAGACGAAGGACCCAAGCGTTATCCGGATTTATTGGGTTTAAAGGGAGCGTAGGTGGATTTATAAGTCAGTGGTGAAAGCCCTTAGCTTAACTTTGGAATTGCCATTGATACTGTAAATCTTGAGTTTGGTTGAAGTAGACGGAATATAGCATGTAGCGGTGAAATGCTTAGATATGTTATAGAACTCCGATTGCGAAGGCAGTTTGCT…	d:Bacteria(1.00),p:Bacteroidota(1.00),c:Bacteroidia(1.00),o:Bacteroidales(0.86),f:Bacteroidetes_BD2-2(0.85),g:Bacteroidetes_BD2-2(0.85),s:uncultured_bacterium(0.96)
Otu4828	0	0	0.000201942	0	0	CCAGCCTACGGGTGGCTGCAGTGAGGAATATTGGTCAATGGGCGCAAGCCTGAACCAGCCATGTCGCGTGCAGGATGACGGCCCTATGGGTTGTAAACTGCTTTTGTACGGGAAGAAAAAAGACTACGTGTAGTCTATTGCCGGTACCGTACGAATAAGGATCGGCTAACTCCGTGCCAGCAGCCGCGGTAATACGGAGGATCCGAGCGTTATCCGGATTTATTGGGTTTAAAGGGTGCGTAGGCGGGTTATTAAGTCAGTGGTGAAAGTTTGACGCTCAACGTTAAAATTGCCATTGATACTGATAGTCTTGAGTACAGTTGAGGTAGGCGGAATGTGGTGTGTAGCGGTGAAATGCATAGATATACCACAGAACACCGATTGCGAAGGCAGCTTACT…	d:Bacteria(1.00),p:Bacteroidota(1.00),c:Bacteroidia(1.00),o:Bacteroidales(0.90),f:Marinilabiliaceae(0.90),g:[Cytophaga]_xylanolytica_group(0.81),s:uncultured_bacterium(0.94)
Otu4211	0	0	0	0	5.08583e-05	CCAGCCTACGGGGCGCACCAGTAAGGAATATTGGACAATGGTCGCAAGACTGATCCAGCCATGCCGCGTGCAGGATGAACGATCTATGATCTGTAAACTGCTTTTGTTCGGGAATAAACCCCTTCACGTGTGGAGGGCTGAATGTACCGAAAGAATAAGGGTCGGCTAACTTCGTGCCAGCAGCCGCGGTAAGACGAAGGACCCAAGCGTTATCCGGATTTATTGGGTTTAAAGGGTGCGTAGGCGGGTTGTTAAGTCAGTGGTGAAAGCCTAGAGCTTAACTCTAGAATTGCCATTGATACTGACGATCTTGAGGATAGGTGAGGTGGGCGGAATGTATCATGTAGCGGTGAAATGCTTAGATATGCCATGGAACATCGATTGCGAAGGCAGCTGACT…	d:Bacteria(1.00),p:Bacteroidota(1.00),c:Bacteroidia(1.00),o:Bacteroidales(0.99),f:Bacteroidetes_BD2-2(0.99),g:Bacteroidetes_BD2-2(0.99),s:uncultured_bacterium(1.00)
Otu2621	6.20076e-05	0	0	0	0	CCAGCCTATGGGGCGCACCAGTGAGGAATATTGGTCAATGGACGAGAGTCTGAACCAGCCAAGTAGCGTGCAGGATGACGGCCCTATGGGTTGTAAACTTCTTTTGTGCAGGAATAAAGTGAGGAACGTGTTCCTTTTTGTATGTACTGTACGAATAAGCATCGGCTAACTCCGTGCCAGCAGCCGCGGTAATACGGAGGATGCGAGCGTTATCCGGATTTATTGGGTTTAAAGGGTGCGTAGGCGGGCTGATAAGTCAGTGGTGAAAGTTTGCAGCTTAACTGTAAAATTGCCATTGAAACTGTTAGTCTTGAGTGCAAATGAGGTAGGCGGAATGTGTTGTGTAGCGGTGAAATGCTTAGATATAACACAGAACTCCGATTGCGAAGGCAGCTTACT…	d:Bacteria(1.00),p:Bacteroidota(1.00),c:Bacteroidia(1.00),o:Bacteroidales(0.99),f:Paludibacteraceae(0.89),g:Paludibacter(0.76),s:uncultured_bacterium(0.73)
Otu6068	0	0	0.000403984	0	0	CCAGCCTATGGGATGCTGCAGTGAGGAATATTGGTCAATGGGCGCAAGCCTGAACCAGCCATCCCGCGTGCAGGACGACGGCCCTACGGGTTGTAAACTGCTTTTGTAGTAGAAGAAACCGGTTATGTGTAACCGACTGACAGTATATTATGAATAAGCATCGGCTAACTCCGTGCCAGCGGCCGCGGTAATACGGAGGATGCGAGCGTTATCCGGATTCATTGGGTTTAAAGGGTGCGTAGGCGGGTTAATAAGTCAGTGGTGAAATTCTGCAGCTTAACTGTAGAACTGACATTGATACTGTTAGTCTTGAGTTCGGTTGAAGTAGGCGGAATGTGTAGTGTAGCGGTGAAATGCTTAGATATTACACAGAACACCGATTGCGTAGGCAGCTTACTA…	d:Bacteria(1.00),p:Bacteroidota(1.00),c:Bacteroidia(1.00),o:Bacteroidales(0.99),f:SB-5(0.21),g:SB-5(0.21),s:uncultured_organism(0.21)
Otu4720	0.000124015	0	0	0	0	CCAGCCTATGGGGGGCTGCAGTGAGGAATATTGGTCAATGGGCGGGAGCCTGAACCAGCCAAGTCGCGTGAAGGAAGAAGGATCTATGGTTCGTAAACTTCTTTTGCAGGGGAATAAAGTGCAGGACGTGTCCTGTTTTGTATGTACCCTGAGAATAAGGATCGGCTAACTCCGTGCCAGCAGCCGCGGTAATACGGAGGATCCGAGCGTTATCCGGAGTTATTGGGTTTAAAGGGAGCGTAGGTGGATGTTTAAGTCAGTTGTGAAAGTTTGCGGCTCAACCGTAAAATTGCAGTTGATACTGGATGTCTTGAGTGCAGTTGAGGCAGGCGGAATTCGTGGTGTAGCGGTGAAATGCTTAGATATCACGAAGAACTCCGATTGCGAAGGCAGCCTGCT…	d:Bacteria(1.00),p:Bacteroidota(1.00),c:Bacteroidia(1.00),o:Bacteroidales(1.00),f:Bacteroidaceae(0.85),g:Bacteroides(0.85),s:uncultured_bacterium(0.86)
Otu2004	6.20076e-05	0	0	0	0	CCAGCCTATGGGGGGCACCAGTGAGGAATATTGGTCAATGGGCGAGAGCCTGAACCAGCCAAGTCGCGTGAAGGAAGAAGGATCTATGGTTCGTAAACTTCTTTTGCAGGGGAATAAAGTGCGGGACGTGTCCTGTTTTGTATGTACCCTGAGAATAAGGATCGGCTAACTCCGTGCCAGCAGCCGCGGTAATACGGAGGATCCGAGCGTTATCCGGATTTATTGGGTTTAAAGGGAGCGTAGGCGGGTGCTTAAGTCAGTTGTGAAAGTTTGCGGCTCAACCGTAAAATTGCAGTTGATACTGGGTACCTTGAGTGCAGCATAGGTAGGCGGAATTCGTGGTGTAGCGGTGAAATGCTTAGATATCACGAAGAACTCCGATTGCGAAGGCAGCTTACT…	d:Bacteria(1.00),p:Bacteroidota(1.00),c:Bacteroidia(1.00),o:Bacteroidales(1.00),f:Bacteroidaceae(0.90),g:Bacteroides(0.90),s:uncultured_organism(0.08)
Otu1888	0.000372046	0	0	0	0	CCAGCCTATGGGGTGCTGCAGTGAGGAATATTGGTCAATGGGCGAGAGCCTGAACCAGCCAAGTAGCGTGAAGGATGAAGGTCCTATGGATTGTAAACTTCTTTTATAGTAGAATAAAGTGACCCACGTGTGGGTTTTTGTATGTATACTATGAATAAGGATCGGCTAACTCCGTGCCAGCAGCCGCGGTAATACGGAGGATCCGAGCGTTATCCGGATTTATGGGGTTTAAAGGGGGCGTAGGCGGAATAATAAGTCAGTTGTGAAAGTTTGCGGCTCAACCGTAAAATTGCAGTTGATACTGTTATTCTTGAGTGTACATAAGGTAGGCGGAATTCGTGGTGTAGCGGTGAAATGCTTAGATATCACGAAGAACTCCAATTGCGAAGGCAGCTTACC…	d:Bacteria(1.00),p:Bacteroidota(1.00),c:Bacteroidia(1.00),o:Bacteroidales(1.00),f:Bacteroidaceae(1.00),g:Bacteroides(1.00),s:Bacteroides_luti(0.80)
Otu1962	0.000372046	8.20238e-05	0	0	0	CCAGCCTATGGGGCGCACCAGTGAGGAATATTGGTCAATGGACGAGAGTCTGAACCAGCCAAGTAGCGTGAAGGATGACTGCCCTATGGGTTGTAAACTTCTTTTATAAAGGAATAAAGTGGTCCACGTGTGGATTTTTGTATGTACTTTATGAATAAGGATCGGCTAACTCCGTGCCAGCAGCCGCGGTAATACGGAGGATCCAAGCGTTATCCGGATTTATCGGGTTTAAAGGGAGCGTAGATGGATTTTTAAGTCAGTTGTGAAAGTTCGGGGCTCAACCCCGTAATTGCAGTTGATACTGGATATCTTGAGTACAGTTGAGGTAGGCGGAATTCGTGGTGTAGCGGTGAAATGCTTAGATATCACGAAGAACTCCGATTGCGAAGGCAGCTTACT…	d:Bacteria(1.00),p:Bacteroidota(1.00),c:Bacteroidia(1.00),o:Bacteroidales(1.00),f:Bacteroidaceae(1.00),g:Bacteroides(1.00),s:Bacteroides_paurosaccharolyticus(0.89)
Otu2411	0.000744091	0	0	0	0	CCAGCCTATGGGACGCTCCAGTGAGGAATATTGGTCAATGGACGAGAGTCTGAACCAGCCAAGTAGCGTGAAGGATGAAGGTCCTACGGATTGTAAACTTCTTTTATAAGGGAATAAACCCTCCCACGTGTGGGAGCTTGTATGTACCTTATGAATAAGCATCGGCTAACTCCGTGCCAGCAGCCGCGGTAATACGGAGGATGCGAGCGTTATCCGGATTTATTGGGTTTAAAGGGAGCGCAGACGGGTCGTTAAGTCAGCTGTGAAAGTTTGGGGCTCAACCTTAAAATTGCAGTTGATACTGGCGTCCTTGAGTGCGGTTGAGGTGTGCGGAATTCGTGGTGTAGCGGTGAAATGCTTAGATATCACGAAGAACTCCGATTGCGAAGGCAGCACACT…	d:Bacteria(1.00),p:Bacteroidota(1.00),c:Bacteroidia(1.00),o:Bacteroidales(1.00),f:Bacteroidaceae(1.00),g:Bacteroides(1.00),s:Bacteroides_plebeius(0.30)
Otu24	0.000620076	0	0	6.79132e-05	0	CCAGCCTACGGGTTGCTGCAGTGAGGAATATTGGTCAATGGACGAGAGTCTGAACCAGCCAAGTAGCGTGAAGGATGACTGCCCTATGGGTTGTAAACTTCTTTTATATGGGAATAAAGTATTCCACGTGTGGGATTTTGTATGTACCATATGAATAAGGATCGGCTAACTCCGTGCCAGCAGCCGCGGTAATACGGAGGATCCGAGCGTTATCCGGATTTATTGGGTTTAAAGGGAGCGTAGGTGGATTGTTAAGTCAGTTGTGAAAGTTTGCGGCTCAACCGTAAAATTGCAGTTGAAACTGGCAGTCTTGAGTACAGTAGAGGTGGGCGGAATTCGTGGTGTAGCGGTGAAATGCTTAGATATCACGAAGAACTCCGATTGCGAAGGCAGCTCACT…	d:Bacteria(1.00),p:Bacteroidota(1.00),c:Bacteroidia(1.00),o:Bacteroidales(1.00),f:Bacteroidaceae(1.00),g:Bacteroides(1.00),s:Bacteroides_sp.(0.11)
Otu7467	0	0	0	0	0	CCAGCCTACGGGGGGCTCCAGTGAGGAATATTGGTCAATGGGCGCGAGCCTGAACCAGCCAAGTAGCGTGAAGGATGAAGGTCCTAGGGATTGTAAACTTCTTTTATAAGGGAATAAAGTCACCCACGTGTGGGTGTTTGTATGTACCTTATGAATAAGCATCGGCTAACTCCGTGCCAGCAGCCGCGGTAATACGGAGGATGCGAGCGTTATCCGGATTTATTGGGTTTAAAGGGAGCGTAGACGGGTCGTTAAGTCAGCTGTGAAAGTTTGAGGCTCAACCTTAAAATTGCAGTTGATACTGGCGTCCTTGAGTACGGTTGAGGCAGGCGGAATTCGTGGTGTAGCGGTGAAATGCTTAGATATCACGAAGAACTCCGATTGCGAAGGCAGCCTGCT…	d:Bacteria(1.00),p:Bacteroidota(1.00),c:Bacteroidia(1.00),o:Bacteroidales(1.00),f:Bacteroidaceae(1.00),g:Bacteroides(1.00),s:Bacteroides_sp.(0.21)
Otu8375	0.000124015	0	0	0	0	CCAGCCTATGGGGGGCTCCAGTGAGGAATATTGGTCAATGGGCGCGAGCCTGAACCAGCCAAGTAGCGTGAAGGATGAAGGTCCTATGGATTGTAAACTTCTTTTATACGGGAATAAAGTGGTCCACGTGTGGACTTTTGCATGTACCGTATGAATAAGCATCGGCTAACTCCGTGCCAGCAGCCGCGGTAATACGGAGGATGCGAGCGTTATCCGGATTTATTGGGTTTAAAGGGAGCGCAGACGGGGGATGAAGTCAGTTGTGAAAGTTTGCGGCTCAACCGTAAAATTGCAGTTGATACTGGTTCCCTTGAGTGCAGTTGAGGCAGGCGGAATTCGTGGTGTAGCGGTGAAATGCATAGATATCACGAAGAACCCCGATTGCGAAGGCAGCCTGCT…	d:Bacteria(1.00),p:Bacteroidota(1.00),c:Bacteroidia(1.00),o:Bacteroidales(1.00),f:Bacteroidaceae(1.00),g:Bacteroides(1.00),s:metagenome(0.84)
Otu1758	0.000806199	0	0	6.79132e-05	0	CCAGCCTATGGGATGCAGCAGTGAGGAATATTGGTCAATGGGCGAGAGCCTGAACCAGCCAAGTAGCGTGAAGGATGAAGGTCCTACGGATTGTAAACTTCTTTTATACGGGAATAAAGCTTCCTACGTGTAGGATTTTGTATGTACCGTATGAATAAGCATCGGCTAACTCCGTGCCAGCAGCCGCGGCAATACGGAGGATGCGAGCGTTATCCGGATTTATTGGGTTTAAAGGGAGCGCAGACGGGAGATTAAGTCAGTTGTGAAAGTTTGCGGCTCAACCGTAAAATTGCAGTTGATACTGGTTTCCTTGAGTGCAGTTGAGGCAGGCGGAATTCGTGGTGTAGCGGTGAAATGCTTAGATATCACGAAGAACCCCGATTGCGAAGGCAGCTTGCT…	d:Bacteria(1.00),p:Bacteroidota(1.00),c:Bacteroidia(1.00),o:Bacteroidales(1.00),f:Bacteroidaceae(1.00),g:Bacteroides(1.00),s:uncultured_bacterium(0.05)
Otu1952	0.000496061	0	0	0	0	CCAGCCTATGGGAGGCACCAGTGAGGAATATTGGTCAATGGGCGTTAGCCTGAACCAGCCAAGTAGCGTGAAGGATGAAGGCTCTATGGGTCGTAAACTTCTTTTATATAAGAATAAAGTGCAGTATGTATACTGTTTTGTATGTATTATATGAATAAGGATCGGCTAACTCCGTGCCAGCAGCCGCGGTAATACGGAGGATCCGAGCGTTATCCGGATTTATTGGGTTTAAAGGGAGCGTAGGTGGACTGGTAAGTCAGTTGTGAAAGTTTGCGGCTCAACCGTAAAATTGCAGTTGATACTGTCAGTCTTGAGTACAGTAGAGGTGGGCGGAATTCGTGGTGTAGCGGTGAAATGCTTAGATATCACGAAGAACTCCGATTGCGAAGGCAGCTCACT…	d:Bacteria(1.00),p:Bacteroidota(1.00),c:Bacteroidia(1.00),o:Bacteroidales(1.00),f:Bacteroidaceae(1.00),g:Bacteroides(1.00),s:uncultured_bacterium(0.51)
Otu1128	0.000372046	0	0	0	0	CCAGCCTACGGGTCGCTCCAGTGAGGAATATTGGTCAATGGACGAGAGTCTGAACCAGCCAAGTAGCGTGAAGGATGACTGCCCTATGGGTTGTAAACTTCTTTTATATGGGAATAAAGTGAGCCACGTGTGGCTTTTTGTATGTACCATACGAATAAGGATCGGCTAACTCCGTGCCAGCAGCCGCGGTAATACGGAGGATCCGAGCGTTATCCGGATTTATTGGGTTTAAAGGGAGCGTAGGCGGACTATTAAGTCAGCTGTGAAAGTTTGCGGCTCAACCGTAAAATTGCAGTTGATACTGGTCGTCTTGAGTGCAGTAGAGGTAGGCGGAATTCGTGGTGTAGCGGTGAAATGCTTAGATATCACGAAGAACTCCGATTGCGAAGGCAGCTTACT…	d:Bacteria(1.00),p:Bacteroidota(1.00),c:Bacteroidia(1.00),o:Bacteroidales(1.00),f:Bacteroidaceae(1.00),g:Bacteroides(1.00),s:uncultured_bacterium(0.60)
Otu1751	0.00967419	0	0.000201942	0.000135846	0.000254292	CCAGCCTATGGGTGGCTCCAGTGAGGAATATTGGTCAATGGGCGAGAGCCTGAACCAGCCAAGTAGCGTGAAGGATGACTGCCCTATGGGTTGTAAACTTCTTTTATAAAGGAATAAAGTCGGGTATGTATACCCGTTTGCATGTACTTTATGAATAAGGATCGGCTAACTCCGTGCCAGCAGCCGCGGTAATACGGAGGATCCGAGCGTTATCCGGATTTATTGGGTTTAAAGGGAGCGTAGAGGGATGTTTAAGTCAGTTGTGAAAGTTTGCGGCTCAACCGTAAAATTGCAGTTGATACTGGATATCTTGAGTGCAGTTGAGGCAGGCGGAATTCGTGGTGTAGCGGTGAAATGCTTAGATATCACGAAGAACCCCGATTGCGAAGGCAGCCTGCT…	d:Bacteria(1.00),p:Bacteroidota(1.00),c:Bacteroidia(1.00),o:Bacteroidales(1.00),f:Bacteroidaceae(1.00),g:Bacteroides(1.00),s:uncultured_bacterium(0.72)
Otu7337	0.000124015	0	0	0	0	CCAGCTATGGGGTGCACCAGTGAGGAATATTGGTCAATGGGCGAGAGCCTGAACCAGCCAAGTAGCGTGAAGGATGACGGCCCTACGGGTTGTAAACTTCTTTTGTGCGGGAATAAAGGAACCTACGTGTAGGTTTTTGCATGTACCGTAACGAATAAGCATCGGCTAACTCCGTGCCAGCAGCCGCGGTAATACGGAGGATGCGAGCGTTATCCGGATTTATTGGGTTTAAAGGGAGCGTAGACGGGTTTTTAAGTCAGCTGTGAAAGTTTGGGGCTCAACCTTAAAATTGCAGTTGAAACTGGAGACCTTGAGTACGGTTGAGGCAGGCGGAATTCGTGGTGTAGCGGTGAAATGCTTAGATATCACGAAGAACCCCGATTGCGAAGGCAGCCTGCT…	d:Bacteria(1.00),p:Bacteroidota(1.00),c:Bacteroidia(1.00),o:Bacteroidales(1.00),f:Bacteroidaceae(1.00),g:Bacteroides(1.00),s:uncultured_bacterium(0.75)
Otu1972	0.000744091	0	0	0	0	CCAGCCTATGGGGGGCAGCAGTGAGGAATATTGGTCAATGGACGAGAGTCTGAACCAGCCAAGTAGCGTGAAGGATGAAGGTTCTATGGATTGTAAACTTCTTTTATACGGGAATAAACGAATCCACGCGTGGATTTTTGCATGTACCGTATGAATAAGGATCGGCTAACTCCGTGCCAGCAGCCGCGGTAATACGGAGGATCCGAGCGTTATCCGGATTTATTGGGTTTAAAGGGAGCGTAGATGGGTTGTTAAGTCAGTTGTGAAAGTTTGCGGCTCAACCGTAAAATTGCAATTGATACTGGCATTCTTGAGTACAGTTGAGGTAGGCGGAATTCGTGGTGTAGCGGTGAAATGCTTAGATATCACGAAGAACTCCGATTGCGAAGGCAGCTTACT…	d:Bacteria(1.00),p:Bacteroidota(1.00),c:Bacteroidia(1.00),o:Bacteroidales(1.00),f:Bacteroidaceae(1.00),g:Bacteroides(1.00),s:uncultured_bacterium(0.78)
Otu4685	0.000372046	0	0	0	5.08583e-05	CCAGCCTATGGGTCGCACCAGTGAGGAATATTGGTCAATGGGCGAGAGTCTGAACCAGCCAAGTAGCGTGAAGGATGACTGCCCTATGGGTTGTAAACTTCTTTTATACGGGAATAAAGTTAGCCACGTGTGGTTATTTGTATGTACCGTATGAACAAGGATCGGCTAACTCCGTGCCAGCAGCCGCGGTAATACGGAGGATCCGAGCGTTATCCGGAATTATTGGGTTTAAAGGGAGCGTAGGCGGGTTGTTAAGTCAGTTGTGAAAGTTTGCGGCTCAACCGTAAAATTGCAGTTGATACTGGCGACCTTGAGTGCAAAAGAGGTAGGCGGAATTCGTGGTGTAGCGGTGAAATGCTTAGATATCACGAAGAACTCCGATTGCGAAGGCAGCTTACT…	d:Bacteria(1.00),p:Bacteroidota(1.00),c:Bacteroidia(1.00),o:Bacteroidales(1.00),f:Bacteroidaceae(1.00),g:Bacteroides(1.00),s:uncultured_bacterium(0.83)
Otu3650	0.000620076	0	6.73272e-05	0	5.08583e-05	CCAGCCTACGGGTCGCAGCAGGTAAGAATATTCCGCAATGGACGAGAGTCTGAACCAGCCAAGTAGCGTGAAGGATGACTGCCCTATGGGTTGTAAACTTCTTTTATACGGGAATAAAGTGAGGCACGTGTGCCTTTTTGTATGTACCGTATGAATAAGGATCGGCTAACTCCGTGCCAGCAGCCGCGGTAATACGGAGGATCCGAGCGTTATCCGGATGTATTGGGTTTAAAGGGAGCGTAGGCGGACGCTTAAGTCAGTTGTGAAAGTTTGCGGCTCAACCGTAAAATTGCAGTTGATACTGGGTGTCTTGAGTACAGTAGAGGCAGGCGGAATTCGTGGTGTAGCGGTGAAATGCTTAGATATCACGAAGAACTCCGATTGCGAAGGCAGCCTGCT…	d:Bacteria(1.00),p:Bacteroidota(1.00),c:Bacteroidia(1.00),o:Bacteroidales(1.00),f:Bacteroidaceae(1.00),g:Bacteroides(1.00),s:uncultured_bacterium(0.85)
Otu9240	0.000124015	0	0	0	0	CCAGCCTACGGGGGGCACCAGTGAGGAATATTGGTCAATGGACGCAAGTCTGAACCAGCCAAGTAGCGTGAAGGATGACTGCCCTATGGGTTGTAAACTTCTTTTATATGGGAATAAAACGCTCCACGTGTGGAGCTTTGTATGTACCATTATGAATAAGCATCGGCTAACTCCGTGCCAGCAGCCGCGGTAATACGGAGGATGCGAGCGTTATCCGGATTTATTGGGTTTAAAGGGAGCGTAGGTGGATTGATAAGTCAGCCTGTGAAAGTTTGCGGCTCAACCGTAAAATTGCAGTTGATACTGTCAGCCTTGAGTACAGTAGAGGTTAGCGGAATTCGTGGTGTAGCGGTGAAATGCTTAGATATCACGAAGAACTCCAATTGCGAAGGCAGCTGA…	d:Bacteria(1.00),p:Bacteroidota(1.00),c:Bacteroidia(1.00),o:Bacteroidales(1.00),f:Bacteroidaceae(1.00),g:Bacteroides(1.00),s:uncultured_bacterium(0.99)
Otu465	0.0100412	0	0.000201942	0.000339516	0.000508583	CCAGCCTATGGGTTGCTGCAGTGAGGAATATTGGTCAATGGACGAGAGTCTGAACCAGCCAAGTAGCGTGAAGGATGACTGCCCTATGGGTTGTAAACTTCTTTTATAAGGGAATAAAGTGAGGGACGTGTCCCTTTTTGTATGTACCTTATGAATAAGGATCGGCTAACTCCGTGCCAGCAGCCGCGGTAATACGGAGGATCCAAGCGTTATCCGGATTTATTGGGTTTAAAGGGAGCGTAGGTTGACATATAAGTCAGCTGTGAAAGTTTACGGCTCAACCGTGAAATTGCAGTTGATACTGTATGTCTTGAGTGTACAAGAGGTGGGCGGAATTCGTGGTGTAGCGGTGAAATGCTTAGATATCACGAAGAACTCCAATTGCGAAGGCAGCTCACT…	d:Bacteria(1.00),p:Bacteroidota(1.00),c:Bacteroidia(1.00),o:Bacteroidales(1.00),f:Bacteroidaceae(1.00),g:Bacteroides(1.00),s:uncultured_bacterium(1.00)
Otu3780	6.20076e-05	0	0	0	0	CCAGCCTATGGGTGGCTCCAGTGAGGAATATTGGTCAATGGGCGCGAGCCTGAACCAGCCAAGTAGCGTGAGGGATGACTGCCCTATGGGTTGTAAACCTCTTTTGCAGGGGGGTAAAGTGGTTCACGTGTGGACCATTGCAAGTACCCTGCGAATAAGGATCGGCTAACTCCGTGCCAGCAGCCGCGGTAATACGGAGGATCCGAGCGTTATCCGGATTTATTGGGTTTAAAGGGAGCGTAGGCGGGGGTTTAAGTCAGCTGTGAAATGCCGTGGCCCAACCATGGAACTGCAGTTGAAACTGGACCTCTTGAGAGTACATAAGGAAGGCGGAATTCGTGGTGTAGCGGTGAAATGCATATATATCACGAAGAACTCCGATTGCGAAGGCAGCTTTCC…	d:Bacteria(1.00),p:Bacteroidota(1.00),c:Bacteroidia(1.00),o:Bacteroidales(1.00),f:Bacteroidaceae(1.00),g:Bacteroides(1.00),s:uncultured_bacterium(1.00)
Otu7824	0.00024803	0	0	0	0	CCCAGCCTATGGGGGGCTCCAGTGAGGAATATTGGTCAATGGACGAGAGTCTGAACCAGCCAAGTAGCGTGAAGGATGACTGCCCTATGGGTTGTAAACTTCTTTTATACGGGAATAAAGTGGAGTATGCATACTCCTTTGTATGTACCGTATGAATAAGGATCGGCTAACTCCGTGCCAGCAGCCGCGGTAATACGGAGGATCCGAGCGTTATCCGGATTTATTGGGTTTAAAGGGAGCGTAGGCGGGTGCTTAAGTCAGTTGTGAAAGTTTGCGGCTCAACCGTAAAATTGCAGTTGATACTGGGTACCTTGAGTGCAGCATAGGTAGGCGGAATTCGTGGTGTAGCGGTGAAATGCTTAGATATCACGAAGAACTCCGATTGCGAAGGCAGCTTAC…	d:Bacteria(1.00),p:Bacteroidota(1.00),c:Bacteroidia(1.00),o:Bacteroidales(1.00),f:Bacteroidaceae(1.00),g:Bacteroides(1.00),s:uncultured_bacterium(1.00)
Otu2638	0.000310038	0	0	0	0	CCAGCCTACGGGTGGCTCCAGTGAGGAATATTGGTCAATGGGCGCTAGCCTGAACCAGCCAAGTAGCGTGAAGGATGACTGCCCTATGGGTTGTAAACTTCTTTTATACGGGAATAAAGTTTGGCACGTGTGCCTTTTTGCATGTACCGTATGAATAAGGATCGGCTAACTCCGTGCCAGCAGCCGCGGTAATACGGAGGATCCGAGCGTTATCCGGATTTATTGGGTTTAAAGGGAGCGTAGGCGGATGCTTAAGTCAGTTGTGAAAGTTTGCGGCTCAACCGTAAAATTGCAGTTGATACTGGGTGTCTTGAGTGCAGTATAGGCAGGCGGAATTCGTGGTGTAGCGGTGAAATGCTTAGATATCACGAAGAACTCCGATTGCGAAGGCAGCTTGCT…	d:Bacteria(1.00),p:Bacteroidota(1.00),c:Bacteroidia(1.00),o:Bacteroidales(1.00),f:Bacteroidaceae(1.00),g:Bacteroides(1.00),s:uncultured_organism(0.95)
Otu8176	0.000124015	0	0	0	0	CCAGCCTACGGGGTGCAGCAGTGAGGAATATTGGTCAATGGCCGAAAGGCTGAACCAGCCAAGTAGCGTGAAGGATGACGGCCCTATGGGTTGTAAACTTCTTTTTTATGGGAATAACGGTATCCACGTGTGGTTGCGTGCATGTACCATAAGAATAAGGATCGGCTAACTCCGTGCCAGCAGCCGCGGTAATACGGAGGATCCGAGCGTTATCCGGATTTATTGGGTTTAAAGGGAGCGTAGGCGGGATATCAAGTCAGCTGTGAAATGTAAATGCTCAACATCTGCACTGCAGTTGAAACTGGTGTTCTTGAGTGAGTAAGAGGTAGGCGGAATTCGTCGTGTAGCGGTGAAATGCATAGATATGACGAAGAACTCCGATTGCGAAGGCAGCTTACT…	d:Bacteria(1.00),p:Bacteroidota(1.00),c:Bacteroidia(1.00),o:Bacteroidales(1.00),f:Bacteroidales_UCG-001(1.00),g:Bacteroidales_UCG-001(1.00),s:uncultured_bacterium(1.00)
Otu243	0.000496061	0.00311666	0.00403984	0.00882802	0.00574687	CCAGCCTTGGGTGGCAGCAGTAAGGAATATTGGACAATGGTCGCAAGACTGATCCAGCCATGCCGCGTGCAGGATGAACGATCTATGATCTGTAAACTGCTTTTGTTCGGGAATAAACCCCTTCACGTGTGGAGGGCTGAATGTACCGAAAGAATAAGGGTCGGCTAACTTCGTGCCAGCAGCCGCGGTAAGACGAAGGACCCAAGCGTTATCCGGATTTATTGGGTTTAAAGGGTGCGTAGGCGGGTTGTTAAGTCAGTGGTTAAAGCCTAGAGCTTAACTCTAGAATTGCCATTGATACTGACGATCTTGAGGATAGTTGAGGTGGGCGGAATGTATCATGTAGCGGTGAAATGCTTAGAGATGATACAGAACACCGATTGCGAAGGCAGCTCACTA…	d:Bacteria(1.00),p:Bacteroidota(1.00),c:Bacteroidia(1.00),o:Bacteroidales(1.00),f:Bacteroidetes_BD2-2(1.00),g:Bacteroidetes_BD2-2(1.00),s:uncultured_bacterium(1.00)
Otu6749	0	0	0	6.79132e-05	5.08583e-05	CCAGCCTACGGGACGCTGCAGTGAGGAATATTGGTCAATGGGCGAGAGCCTGAACCAGCCATGCCGCGTGCAGGAAGACGGCCCTATGGGTTGTAAACTGCTTTTGTTTGGGAAGAAAAGGCTCTACGTGTAGGGCACTGACGGTACCAGATGAATAAGCATCGGCTAACTCCGTGCCAGCAGCCGCGGTAATACGGAGGATGCGAGCGTTATCCGGATTTATTAGGTTTAAAGGGTGTGTAGGCGGAAGACTAAGTCAGTGGTGAAATCTCTCGGCTTAACCGGGAAACTGCCATAGATACTGGTTTTCTTGAGTACAGTTGAAGTAGGCGGAATGTGTAATGTAGCGGTGAAATGCTTAGATATTACACAGAACACCGATTGCGAAGGCAGCTTGCT…	d:Bacteria(1.00),p:Bacteroidota(1.00),c:Bacteroidia(1.00),o:Bacteroidales(1.00),f:Bacteroidetes_BD2-2(1.00),g:Bacteroidetes_BD2-2(1.00),s:uncultured_soil(0.08)
Otu3076	0	0	6.73272e-05	0.000135846	5.08583e-05	CCAGCCTACGGGTTGCTGCAGTGAGGAATATTGGTCAATGGGCGACAGCCTGAACCAGCCATCCCGCGTGAAGGAAGACTGCCCTATGGGTTGTAAACTTCTTTTCCGGAGGAATAAAATCCCGAACGTGTTCGGGACTGAAGGTACTCCGGGAATAAGCATCGGCTAACTCCGTGCCAGCAGCCGCGGTAATACGGAGGATGCGAGCGTTATCCGGATTTATTGGGTTTAAAGGGTGCGTAGGCGGATTAATAAGTCAGTGGTGAAAACCTTCAGCTTAACTGGAGACTTGCCATTGATACTGTTAGTCTTGAGTACGGTCAAGGTAGGCGGAATGTGTAATGTAGCGGTGAAATGCTTAGATATTACACAGAACACCGATTGCGAAGGCAGCTTACT…	d:Bacteria(1.00),p:Bacteroidota(1.00),c:Bacteroidia(1.00),o:Bacteroidales(1.00),f:Bacteroidetes_vadinHA17(0.96),g:Bacteroidetes_vadinHA17(0.96),s:metagenome(0.30)
Otu3892	0	0	0	0	0	CCAGCCTACGGGGCGCAGCAGTGAGGAATATTGGTCAATGGGCGCAAGCCTGAACCAGCCATCCCGCGTGAAGGAAGAAAGCGCTATGCGTTGTAAACTTCTTTTCCAGGGGAATAAAATGCATTACGAGTAATGCACTGAAGGTACCCTGGGAATAAGCATCGGCTAACTCCGTGCCAGCAGCCGCGGTACTACGGAGGATGCGAGCGTTATCCGGATTTATTGGGTTTAAAGGGTGCGTAGGCGGATTAATAAGTCAGTGGTGAAAACCTGCAGCTTAACTGTGGAACTGCCATTGATCACGTTAGTCTTGAGTATGGTCAAGGTAGGCGGAATGTGTAATGTAGCGGTGAAATGCTTAGATATTACACAGAACACCGATTGCGAAGGCAGCTTACT…	d:Bacteria(1.00),p:Bacteroidota(1.00),c:Bacteroidia(1.00),o:Bacteroidales(1.00),f:Bacteroidetes_vadinHA17(0.99),g:Bacteroidetes_vadinHA17(0.99),s:uncultured_bacterium(0.64)
Otu1444	0	0	0	0.000135846	5.08583e-05	CCAGCCTACGGGTGGCAGCAGTGAGGAATATTGGTCAATGGGCGTAAGCCTGAACCAGCCATCCCGCGTGAAGGAAGAAGGCGCTATGCGTCGTAAACTTCTTTTCCAGAGGAATAAAATTTTGTACGAGTACAGAACTGAAGGTACTTTGGGAATAAGCATCGGCTAACTCCGTGCCAGCAGCCGCGGTAATACGGAGGATGCGAGCGTTATCCGGATTTATTGGGTTTAAAGGGTGCGTAGGCGGATTAATAAGGCAGTGGTGAAAACCTTCAGCTTAACTGGAGAACTGCCATTGATACTGTTAGTCTTGAGTACGGTCAAGGTAGGCGGAATGTGTAATGTAGCGGTGAAATGCTAGATATTACACAGAACACCGATTGCGAAGGCAGCTTACTG…	d:Bacteria(1.00),p:Bacteroidota(1.00),c:Bacteroidia(1.00),o:Bacteroidales(1.00),f:Bacteroidetes_vadinHA17(1.00),g:Bacteroidetes_vadinHA17(1.00),s:uncultured_bacterium(0.61)
Otu4474	6.20076e-05	0	6.73272e-05	0	0	CCAGCCTATGGGTCGCTCCAGTGAGGAATATTGGTCAATGGGCGCAAGCCTGAACCAGCCATCCCGCGTGAAGGAAGAAGGCGCTATGCGTTGTAAACTTCTTTTCCAGGGGAATAAAATTTTGTACGTGTACGGAATTGAAGGTACCCTGGGAATAAGCATCGGCTAACTCCGTGCCAGCAGCCGCGGTAATACGGAGGATGCGAGCGTTATCCGGATTTATTGGGTTTAAAGGGTGCGTAGGCGGACTAATAAGTCAGTGGTGAAAACCTGCAGCTTAACTGTAGAACTGCCATTGATACTGTTGGTCTTGAGTGTGGTCAAGGTAGGCGGAATGTGTAATGTAGCGGTGAAATGCTTAGATATTACACAGAACACCGATTGCGAAGGCAGCTTGCT…	d:Bacteria(1.00),p:Bacteroidota(1.00),c:Bacteroidia(1.00),o:Bacteroidales(1.00),f:Bacteroidetes_vadinHA17(1.00),g:Bacteroidetes_vadinHA17(1.00),s:uncultured_bacterium(0.76)
Otu2758	0	0	0	6.79132e-05	0.000152555	CCAGCCTATGGGTGGCAGCAGTGAGGAATATTGGTCAATGGGCGCAAGCCTGAACCAGCCATCCCGCGTGCAGGAAGAAGGCGCTATGCGTTGTAAACTGCTTTTCCAGGGGGCGAACCTCCCGCACGAGTGCGGGACTGACGGTACCTTGGGAATAAGCATCGGCTAACTCCGTGCCAGCAGCCGCGGTAATACGGAGGATGCGAGCGTTATCCGGATTTATTGGGTTTAAAGGGTGCGTAGGCGGATTAATAAGTCAGTGGTGAAAACCTGCAGCTTAACTGTGGAACTGCCGTTGATACTGTTAGTCTTGAGTATGGTCAAGGTAGGCGGAATGTGTAATGTAGCGGTGAAATGCTTAGATATTACACAGAACACCGATTGCGAAGGCAGCTTACT…	d:Bacteria(1.00),p:Bacteroidota(1.00),c:Bacteroidia(1.00),o:Bacteroidales(1.00),f:Bacteroidetes_vadinHA17(1.00),g:Bacteroidetes_vadinHA17(1.00),s:uncultured_bacterium(0.84)
Otu2815	6.20076e-05	8.20238e-05	0.000134695	0.000135846	0.000101737	CCAGCCTATGGGTCGCAGCAGTGAGGAATATTGGTCAATGGGCGCAAGCCTGAACCAGCCATCCCGCGTGCAGGAAGACGGCCCTATGGGTTGTAAACTGCTTTTCCAGGGGGAGAAACTTGCGCACGTGTTGCGCAATTGACGGTACCCTGGGAATAAGCATCGGCTAACTCCGTGCCAGCAGCCGCGGTAATACGGAGGATGCGAGCGTTATCCGGATTCATTGGGGTTAAAGGGTGCGTAGGCGGACTATTAAGTCAGTGGTGAAATCCTGCAGCTTAACTGCAGAACTGCCATTGATACTGATAGCCTTGAGTTTGGTTAAGGTAGGCGGAATGTGTAATGTAGCGGTGAAATGCTTAGATATTACACAGAACACCAATTGCGTAGGCAGCTTAC…	d:Bacteria(1.00),p:Bacteroidota(1.00),c:Bacteroidia(1.00),o:Bacteroidales(1.00),f:Bacteroidetes_vadinHA17(1.00),g:Bacteroidetes_vadinHA17(1.00),s:uncultured_bacterium(0.98)
Otu2691	0.000124015	8.20238e-05	0	0	0	CCAGCCTATGGGGGGCTGCAGTGAGGAATATTGGTCAATGGGCGCAGGCCTGAACCAGCCATCCCGCGTGAAGGAAGAAGGCGCTATGCGTTGTAAACTTCTTTTCCAGGGGGAGAATTTTTCCGTCGTGACGGGAATTGACGGTACTCTGGGAATAAGCATCGGCTAACTCCGTGCCAGCAGCCGCGGTAATACGGAGGATGCGAGCGTTATCCGGATTTATTGGGTTTAAAGGGTGCGTAGGCGGATAGATAAGTCAGTGGTGAAATTCTGCAGCTTAACTGTAGACTTGCCGTTGATACTGTCAGTCTTGAGTATGGTAAAGGCAGGCGGAATGTGTAATGTAGCGGTGAAATGCTTAGATATTACACAGAACACCGATTGCGAAGGCAGCTTGCT…	d:Bacteria(1.00),p:Bacteroidota(1.00),c:Bacteroidia(1.00),o:Bacteroidales(1.00),f:Bacteroidetes_vadinHA17(1.00),g:Bacteroidetes_vadinHA17(1.00),s:uncultured_bacterium(1.00)
Otu5537	6.20076e-05	0	0	0	0	CCAGCCTATGGGGGGCTCCAGTGAGGAATATTGGTCAATGGGCGGAAGCCTGAACCAGCCATCCCGCGTGGAGGAAGACGGCCCTATGGGTTGTAAACTTCTTTTCAAGGGGAAGAAAGTTCGCGACGTGTCGCGATTTGCCGGTACCTTTGGAATAAGCATCGGCTAACTCCGTGCCAGCAGCCGCGGTAATACGGAGGATGCGAGCGTTATCCGGATTTATTGGGTTTAAAGGGTGCGTAGGCCGGCCGATAAGTCAGCGGTGAAATACCATGGCCCAACCATGGAACTGCCGTTGATACTGTCGGTCTTGAATATGGTCAAGGTAGGCGGAATGTGTAATGTAGCGGTGAAATGCTTAGATATTACACAGAACACCGATTGCGAAGGCAGCTTACT…	d:Bacteria(1.00),p:Bacteroidota(1.00),c:Bacteroidia(1.00),o:Bacteroidales(1.00),f:Bacteroidetes_vadinHA17(1.00),g:Bacteroidetes_vadinHA17(1.00),s:uncultured_bacterium(1.00)
Otu8242	0	0	0	6.79132e-05	5.08583e-05	CCAGCCTACGGGTGGCAGCAGTGAGGAATATTGGTCAATGGGCGGCAGCCTGAACCAGCCATCCCGCGTGAAGGAAGAATGCGCTATGCGTTGTAAACTTCTTTTTCAGGGGGATAAAATTTTGTATGTATACAGCACTGAAGGTACCCTGAGAATAAGCATCGGCTAACTCCGTGCCAGCAGCCGCGGTAATACGGAGGATGCGAGCGTTATCCGGATTTATTGGGTTTAAAGGGTGCGTAGGCGGAAGAATAAGGCAGTGGTGAAACCCTGCAGCTTAACTGTAGACTTGCCATTGATACTGTTTTTCTTGAGTATGGTCAAGGCAGGCGGAATGTGTAATGTAGCGGTGAAATGCTTAGATATTACACAGAACACCGATAGCGAAGGCAGCTTGCT…	d:Bacteria(1.00),p:Bacteroidota(1.00),c:Bacteroidia(1.00),o:Bacteroidales(1.00),f:Bacteroidetes_vadinHA17(1.00),g:Bacteroidetes_vadinHA17(1.00),s:uncultured_bacterium(1.00)
Otu1378	0.000124015	8.20238e-05	0.000134695	0	0	CCAGCCTATGGGATGCAGCAGTGAGGAATATTGGTCAATGGGCGCAAGCCTGAACCAGCCATCCCGCGTGAAGGAAGAATGCGCTATGCGTTGTAAACTTCTTTTCCAGGGGAATAAAATTTCGTACGTGTACGGGACTGAAGGTACCTTGGGAATAAGCATCGGCTAACTCCGTGCCAGCAGCCGCGGTAATACGGAGGATGCGAGCGTTATCCGGATTTATTGGGTTTAAAGGGTGCGTAGGCGGAAAAATAAGTCAGTGGTGAAAACCTTCAGCTTAACTGGAGACTTGCCATTGATACTGTTATTCTTGAGTATAGTTAAGGTAGGCGGAATGTGTAATGTAGCGGTGAAATGCTTAGATATTACACAGAACACCAATTGCGAAGGCAGCTTACT…	d:Bacteria(1.00),p:Bacteroidota(1.00),c:Bacteroidia(1.00),o:Bacteroidales(1.00),f:Bacteroidetes_vadinHA17(1.00),g:Bacteroidetes_vadinHA17(1.00),s:uncultured_Bacteroidetes(0.65)
Otu1807	0.000372046	0	0	0	0	CCAGCCTATGGGTTGCTGCAGTGAGGAATATTGGTCAATGGTCGGCAGACTGAACCAGCCAAGTCGCGTGAGGGAAGACGGCCCTACGGGTTGTAAACCTCTTTTGTCGGAGAGTAAAGTACGCTACGTGTAGCGTATTGCAAGTATCCGAAGAAAAAGCATCGGCTAACTCCGTGCCAGCAGCCGCGGTAATACGGAGGATGCAAGCGTTATCCGGATTTATTGGGTTTAAAGGGTGCGTAGGCGGCACGCCAAGTCAGCGGTGAAATTTCCGGGCTCAACCCGGACTGTGCCGTTGAAACTGGCGAGCTAGAGTGCACAAGAGGCAGGCGGAACGCGTGGTGTAGCGGTGAAATGCATAGATATCACGCAGAACCCCGATTGCGAAGGCAGCCTGCT…	d:Bacteria(1.00),p:Bacteroidota(1.00),c:Bacteroidia(1.00),o:Bacteroidales(1.00),f:Barnesiellaceae(1.00),g:Barnesiella(1.00),s:uncultured_bacterium(0.96)
Otu2569	0.000124015	0	0	0	0	CCAGCCTATGGGTCGCTCCAGTGAGGAATATTGGTCAATGGACGAGAGTCTGAACCAGCCAAATCGCGTGAAGGAAGACTGCCCTACGGGTTGTAAACTTCTTTTGTACAGGAATAAAAGACATTACGTGTAATGTATTGCATGTACTGTACGAATAAGCATCGGCTAACTCCGTGCCAGCAGCCGCGGTAATACGGAGGATGCGAGCGTTATCCGGATTTATTGGGTTTAAAGGGTGCGCAGGCGGGATTTTAAGTCAGCGGTGAAATTTTCAGGCTCAACCTGAACACTGCCGTTGAAACTGGGATTCTTGAGTATGGATGAAGTAGGCGGAATTCGTTGTGTAGCGGTGACATGCTTAGATATAACGAGGAACTCCGATTGCGTAGGCAGCTTACT…	d:Bacteria(1.00),p:Bacteroidota(1.00),c:Bacteroidia(1.00),o:Bacteroidales(1.00),f:Dysgonomonadaceae(1.00),g:Dysgonomonas(1.00),s:bacterium_NLAE-zl-C416(0.58)
Otu5499	6.20076e-05	0	0	0	0	CCAGCCTATGGGTTGCACCAGTGAGGAATATTGGTCAATGGAGGCAACTCTGAACCAGCCAAGTCGCGTGAAGGATGAAGGTCTTATGGATTGTAAACTTCTTTTGTAAGGGAATAAAGTGAGCCACGTGTGGTTTTTTGCATGTACCTTACGAATAAGGATCGGCTAACTCCGTGCCAGCAGCCGCGGTAATACGGAGGATCCGAGCGTTATCCGGATTTATTGGGTTTAAAGGGTGCGCAGGCGGGATGTTAAGTCGGCGGTGAGATTTTGCGGCTCAACCGTAAAAGTGCCTTCGAAACTGGCATTCTTGAGTATGGATGAAGTAGGCGGAATTTGTGGTGTAGCGGTGAAATGCTTAGATATCACGAGGAACTCCGATTGCGCAGGCAGCTTACT…	d:Bacteria(1.00),p:Bacteroidota(1.00),c:Bacteroidia(1.00),o:Bacteroidales(1.00),f:Dysgonomonadaceae(1.00),g:Petrimonas(0.81),s:uncultured_bacterium(0.93)
Otu8245	6.20076e-05	0	0	6.79132e-05	0	CCAGCCTATGGGACGCTGCAGTAGGGAATATTGGGCAATGGAAGCAATTCTGACCCAGCCATGCCGCGTGAAGGAATACAGCCCTATGGGTTTTAAACTTCTTTTATTATAGATTAACCGGAGGTACGTGTACCTCCCTGCAAGTATATGATGAATAAGGATCGGCTAACTCCGTGCCAGCAGCCGCGGTAATACGGAGGATCCAAGCGTTATCCGGATTTATTGGGGTTAAAGGGTGCGCATGCGGATCAATAAGTCAGGGGTGAAAAATTTCAGCTTAACTGGAATCGTGCCTTTGATACTGTTGGAATAGAGTATAATTGACGTGACTGGAATGTGATGTGTAGCGGTGAAGTGCTTAGATATGTCACAGAACGCCAATCGTGAAGACAGGTCACG…	d:Bacteria(1.00),p:Bacteroidota(1.00),c:Bacteroidia(1.00),o:Bacteroidales(1.00),f:M2PB4-65_termite_group(1.00),g:M2PB4-65_termite_group(1.00),s:metagenome(0.98)
Otu2697	6.20076e-05	0	0	0	0	CCAGCCTATGGGAGGCAGCAGTGGGGAATATTGGTCAATGGTCGAGAGACTGAACCAGCCAAGTCGCGTGAGGGAAGACTGCCCTATGGGTTGTAAACCTCTTTTCTACTGGGAGAATAAGCCTTATGTATAAGGTGATGACAGTACAGTAGGAATAAGCATCGGCTAACTCCGTGCCAGCAGCCGCGGTAATACGGAGGATGCGAGCGTTATCCGGATTTATTGGGTTTAAAGGGTGCGTAGGCGGCTTTATAAGTTAGTGGTAAAATTTCGGAGCTTCACTCCGGTCCGCCATTAAAACTGTAGAGCTAGAGAATGGACGAGGTAGGCGGAATAAGTTAAGTAGCGGTGAAGTGCATAGATATAACTTAGAACTCCGATAGCGAAGGCAGCTTACCA…	d:Bacteria(1.00),p:Bacteroidota(1.00),c:Bacteroidia(1.00),o:Bacteroidales(1.00),f:Marinifilaceae(1.00),g:Odoribacter(1.00),s:uncultured_bacterium(0.81)
Otu7958	0.000124015	0	0	0	0	CCAGCCTATGGGATGCAGCAGTGAGGAATATTGGTCAATGGACGAGAGTCTGAACCAGCCAAGTCGCGTGAGGGAAGACTGCCCTATGGGTTGTAAACCTCTTTTATAAGGGAAGAATAAGTTCTACGTGTAGAATGATGCCTGTACCTTATGAATAAGCATCGGCTAACTCCGTGCCAGCAGCCGCGGTAATACGGAGGATGCGAGCGTTATCCGGATTTATTGGGTTTAAAGGGTGCGTAGGCGGTTTATTAAGTTAGTGGTTAAATATTTGAGCTAAACTCAATTGTGCCATTAATACTGGTAAACTGGAGTACAGACGAGGTAGGCGGAATAAGTTAAGTAGCGGTGAAATGCATAGATATAACTTAGAACTCCGATAGCGAAGGCAGCTTACCA…	d:Bacteria(1.00),p:Bacteroidota(1.00),c:Bacteroidia(1.00),o:Bacteroidales(1.00),f:Marinifilaceae(1.00),g:Odoribacter(1.00),s:uncultured_organism(0.90)
Otu331	0.000186023	0	0	6.79132e-05	0	CCAGCCTATGGGTGGCACCAGTGAGGAATATTGGTCAATGGGCGAAAGCCTGAACCAGCCATGCCGCGTGCAGGAAGAAGGCCTTATGGGTTGTAAACTGCTTTTGTTCGGGACGAGCATGCATATGTATATGCAAATGACGGTACCGGAAGAATAAGCACCGGCTAACTCCGTGCCAGCAGCCGCGGTAATACGGAGGGTGCAAGCGTTATTCGGATTTATTGGGTTTAAAGGGTGTGTAGGCGGTCTTGTAAGTCAGTGGTGAAATCGGGAGGCTCAACTTCGCGATTGCCATTGATACTGTTAGGCTAGAGTATAGCCGGCTTGAGAGGAATGCGACAAGTAGCGGTGAAATGCTTAGATATGTCGCAGAACACCGATAGCGAAGGCATCTCAAGA…	d:Bacteria(1.00),p:Bacteroidota(1.00),c:Bacteroidia(1.00),o:Bacteroidales(1.00),f:Marinifilaceae(1.00),g:uncultured(1.00),s:uncultured_bacterium(1.00)
Otu3262	6.20076e-05	0	0	0	0	CCAGCCTATGGGGCGCAGCAGTGAGGAATATTGGTCAATGGACGCAAGTCTGAACCAGCCATGTCGCGTGCGGGATGACTGCCCTATGGGTTGTAAACTGCTTTTTTATGGGAAGAAAAAGTTCTACGTGTAGAACCTTGCCGGTACCATAAGAATAAGGATCGGCTAACTCCGTGCCAGCAGCCGCGGTAATACGGAGGATCCAAGCGTTATCCGGATTTATTGGGTTTAAAGGGTGCGTAGGCGGTTTAATAAGTCAGTGGTGAAATCTTGCAGCTTAACTGTAAAATTGCCATTGATACTGTTAGACTTGAGTATAGTTGAGGTGGGCGGAATGTGTTGTGTAGCGGTGAAATGCATAGATATAACACAGAACACCAATTGCGAAGGCAGCTCACT…	d:Bacteria(1.00),p:Bacteroidota(1.00),c:Bacteroidia(1.00),o:Bacteroidales(1.00),f:Marinilabiliaceae(0.99),g:[Cytophaga]_xylanolytica_group(0.99),s:uncultured_prokaryote(0.98)
Otu1979	0.000124015	0	0	0	0	CCAGCCTATGGGGCGCAGCAGTGAGGAATATTGGTCAATGGGCGAGAGCCTGAACCAGCCATGTCGCGTGCAGGATGACGGCCCTACGGGTTGTAAACTGCTTTTGTACGGGAAGAAAAAACGCCACGTGTGGTGTCTTGCCGGTACCGTACGAATAAGGATCGGCTAACTCCGTGCCAGCAGCCGCGGTAATACGGAGGATCCGAGCGTTATCCGGATTTATTGGGTTTAAAGGGTGCGTAGGCGGGAGATTAAGTCAGTGGTGAAAGTTTGCGGATCAACCGTAAAATTGCCATTGATACTGGTTTTCTTGAGTACAGTTGAGGTAGGCGGAATGTGGTGTGTAGCGGTGAAATGCTTAGATATACCACAGAACACCGATTGCGAAGGCAGCTTACT…	d:Bacteria(1.00),p:Bacteroidota(1.00),c:Bacteroidia(1.00),o:Bacteroidales(1.00),f:Marinilabiliaceae(1.00),g:[Cytophaga]_xylanolytica_group(0.99),s:uncultured_bacterium(0.20)
Otu7347	0.000124015	0	0	6.79132e-05	0	CCAGCCTATGGGTGGCACCAGGATGACTGCCCTATGGGTTGTAAACTGCTTTTGTATGGGAAGAAAGTGAGATACGTGTATCTCTTTGCCGGTACCATACGAATAAGGATCGGCTAACTCCGTGCCAGCAGCCGCGGTAATACGGAGGATCCAAGCGTTATCCGGATTTATTGGGTTTAAAGGGTGCGTAGGCGGTTTAATAAGTCAGTGGTGAAATCTTGCAGCTTAACTGTAAAATTGCCATTGATACTGCTAGACTTGAGTATAGTTGAGGTGGGCGGAATGTGTTGTGTAGCGGTGAAATGCATAGATATAACACAGAACACCAATTGCGAAGGCAGCTCACTAAGCTATAACTGACGCTGAGGCACGAAAGCGTGGGTAGCGAACAGGATTAGA…	d:Bacteria(1.00),p:Bacteroidota(1.00),c:Bacteroidia(1.00),o:Bacteroidales(1.00),f:Marinilabiliaceae(1.00),g:[Cytophaga]_xylanolytica_group(1.00),s:uncultured_bacterium(0.98)
Otu4692	0.000124015	0	0	0	0	CCAGCCTACGGGAGGCAGCAGTGAGGAATATTGGTCAATGGACGAGAGTCTGAACCAGCCAAGTCGCGTGAAGGAAGACGGATCTATGGTTTGTAAACTTCTTTAGTGCGGGAACAAAGCGGCGTCGTGACGCCTGATGAGTGTACCGCAAGAATAAGCATCGGCTAACTCCGTGCCAGCAGCCGCGGTAATACGGAGGATGCGAGCGTTATCCGGATTTATTGGGTTTAAAGGGAGCGCAGGCTGCGAGGCAAGTCAGCGGTCAAATGTCGGGGCTCAACCCCGGCCTGCCGTTGAAACTGTTTTGCTAGAGTTCGAGTGAGGTATGCGGAATGCGTTGTGTAGCGGTGAAATGCATAGATATGACGCAGAACTCCGATTGCGAAGGCAGCATACCAA…	d:Bacteria(1.00),p:Bacteroidota(1.00),c:Bacteroidia(1.00),o:Bacteroidales(1.00),f:Muribaculaceae(1.00),g:Muribaculaceae(1.00),s:uncultured_bacterium(1.00)
Otu1731	0.00713087	8.20238e-05	0.000201942	0	5.08583e-05	CCAGCCTACGGGTCGCTGCAGTGAGGAATATTGGTCAATGGGCGAGAGCCTGAACCAGCCATGTCGCGTGCAGGACTACGGCCCTACGGGTCTTAAACTGCTTTTGCCGGGGGATAAAGTCGGGGGTTCGCCCCCCGTTCGCAGGTACCCGGCGAATAAGGATCGGCTAACTCCGTGCCAGCAGCCGCGGTAATACGGAGGATCCGAGCGTTATCCGGATTTATTGGGTTTAAAGGGTGCGTAGGCGGCCTGTCAAGTCGGCGGTGAAACCCCCGGGCTCAACCCGGGGACTGCCGTCGAAACTGACGGGCTTGAGTACGTTGGGAGTGCGCGGAATGTGTGGTGTAGCGGTGAAATGCTTAGATATCACACAGAACACCGATCGCGAAGGCAGCGCAC…	d:Bacteria(1.00),p:Bacteroidota(1.00),c:Bacteroidia(1.00),o:Bacteroidales(1.00),f:p-251-o5(1.00),g:p-251-o5(1.00),s:uncultured_bacterium(1.00)
Otu3757	0.00024803	0	0	0	0	CCAGCCTACGGGATGCTCCAGTGAGGAATATTGGTCAATGGGCGGAAGCCTGAACCAGCCATGTCGCGTGCAGGACTACGGCCCTACGGGTCTTAAACTGCTTTTATGCGGGGATAAAGCCGGCCACGAGTGGCCGATTGCAGGTACCGCATGAATAAGGATCGGCTAACTCCGTGCCAGCAGCCGCGGTAATACGGAGGATCCGAGCGTTATCCGGATTTATTGGGTTTAAAGGGTGCGTAGGCGGCCTGTCAAGTCGGCGGTGAAACCCCCGGGCTCAACCCGGGGACTGCCGTCGAAACTGGCGGGCTAGAGTACGTTGGGAGTGCGCGGAATGTGTGGTGTAGCGGTGAAATGCATAGATATCACACAGAACACCGATCGCGTAGGCAGCGCACT…	d:Bacteria(1.00),p:Bacteroidota(1.00),c:Bacteroidia(1.00),o:Bacteroidales(1.00),f:p-251-o5(1.00),g:p-251-o5(1.00),s:uncultured_bacterium(1.00)
Otu6178	0.000124015	0	0	0	0	CCAGCCTATGGGATGCACCAGTGAGGAATATTGGTCAATGGGCGCGAGCCTGAACCAGCCAAGTCGCGTGAAGGAAGACGGTTCTATGAATTGTAAACTTCTTTTTTACAGGAATAAAGTGAGGGACGTGTCCCTTTTTGTATGTACCGTACGAATAAGGATCGGCTAACTCCGTGCCAGCAGCCGCGGTATACGGAGGATCCAAGCGTTATCCGGATTTATTGGGTTTAAAGGGTGCGTAGGCGGACTTATAAGTCAGTGGTGAAAGTTTGCAGCTTAACTGTAAAATTGCCATTGAAACTGTAGGTCTTGAGTGCAAATGAGGTAGGCGGAATGTGTTGTGTAGCGGTGAAATGCATAGATATAACACAGAACTCCAATTGCGAAGGCAGCTTACTG…	d:Bacteria(1.00),p:Bacteroidota(1.00),c:Bacteroidia(1.00),o:Bacteroidales(1.00),f:Paludibacteraceae(0.98),g:H1(0.08),s:uncultured_bacterium(0.76)
Otu1956	0.00024803	0	0	0	0	CCAGCCTATGGGAGGCACCAGTGAGGAATATTGGTCAATGGGCGAGAGCCTGAACCAGCCAAGTCGCGTGAAGGAAGAATGTCCTATGGATTGTAAACTTCTTTTTTAGGGGAATAAAGTTCGGTACGTGTACCGTTTTGTATGTACCCTACGAATAAGGATCGGCTAACTCCGTGCCAGCAGCCGCGGTAATACGGAGGATCCAAGCGTTATCCGGATTTATTGGGGTTAAAGGGTGCGCAGGCGGGATAATAAGTCAGTGGTGAAAGTTTGCAGCTTAACTGTAAAATTGCCGTTGAAACTGTTATTCTTGAGTGCAGACAAGGTAGGCGGAATGTATTGTGTAGCGGTGAAATGCTTAGATATAATACAGAACCCCGATTGCGAAGGCAGCTTACC…	d:Bacteria(1.00),p:Bacteroidota(1.00),c:Bacteroidia(1.00),o:Bacteroidales(1.00),f:Paludibacteraceae(1.00),g:Paludibacter(1.00),s:uncultured_bacterium(0.69)
Otu1880	0.000992222	0	0.000134695	0	5.08583e-05	CCAGCCTATGGGACGCACCAGTGAGGAATATTGGTCAATGGACGAGAGTCTGAACCAGCCAAGTCGCGTGAAGGAAGACGGTTCTATGAATTGTAAACTTCTTTTGTGCAGGAATAAAGTGGGTTACGTGTAACCTTTTGTATGTACTGTACGAATAAGGATCGGCTAACTCCGTGCCAGCAGCCGCGGTAATACGGAGGATCCGAGCGTTATCCGGATTTATTGGGTTTAAAGGGTGCGTAGGTGGATTGATAAGTCAGCGGTGAAAGTTTGCAGCTTAACTGTAAAATTGCCGTTGAAACTGTCGGTCTTGAGTGCAAATGAGGTAGGCGGAATGTGTTGTGTAGCGGTGAAATGCTTAGATATAACACAGAACTCCGATTGCGAAGGCAGCTTACT…	d:Bacteria(1.00),p:Bacteroidota(1.00),c:Bacteroidia(1.00),o:Bacteroidales(1.00),f:Paludibacteraceae(1.00),g:Paludibacter(1.00),s:uncultured_bacterium(0.98)
Otu3288	0.000496061	0	0	0	0	CCAGCCTATGGGAGGCAGCAGTGAGGAATATTGGTCAATGGGCGCGAGCCTGAACCAGCCAAGTCGCGTGAAGGATGAAGGTGCTATGCATTGTAAACTTCTTTTGTAAGGGAATAAAAAGTAGTACGTGTACTATATTGTATGTACTTTACGAATAAGGATCGGCTAACCCCGTGCCAGCAGCCGCGGTAATACGGAGGATCCAAGCGTTATCCGGATTTATTGGGTTTAAAGGGTGCGTAGGCGGGAGATTAAGTCAGTGGTGAAAGTTTGCAGCTCAACTGTAAAATTGCCATTGAAACTGATTTTCTTGAGTGCAAATGAGGTAGGCGGAATGTGTTGTGTAGCGGTGAAATGCTTAGATATAACACAGAACCCCGATTGCGAAGGCAGCTTACT…	d:Bacteria(1.00),p:Bacteroidota(1.00),c:Bacteroidia(1.00),o:Bacteroidales(1.00),f:Paludibacteraceae(1.00),g:Paludibacter(1.00),s:uncultured_bacterium(0.98)
Otu1717	0.00173621	0	6.73272e-05	0	0	CCAGCCTATGGGGGGCAGCAGTGAGGAATATTGGTCAATGGGCGAGAGCCTGAACCAGCCAAGTCGCGTGAAGGAAGAAGGTTCTATGGATTGTAAACTTCTTTTGTAAGGGAATAAAAAGAGTTACGTGTAACTTATTGTATGTACTTTACGAATAAGGATCGGCTAACTCCGTGCCAGCAGCCGCGGTAATACGGAGGATCCAAGCGTTATCCGGATTTATTGGGTTTAAAGGGTGCGTAGGCGGGCCCTTAAGTCAGTGGTGAAAGTTTGCAGCTTAACTGTAAAATTGCCATTGAAACTGAGGGTCTTGAGTGTAAATAAGGTAGGCGGAATGTGTTGTGTAGCGGTGAAATGCTTAGATATAACACAGAACACCAATTGCGAAGGCAGCTTACT…	d:Bacteria(1.00),p:Bacteroidota(1.00),c:Bacteroidia(1.00),o:Bacteroidales(1.00),f:Paludibacteraceae(1.00),g:Paludibacter(1.00),s:uncultured_bacterium(1.00)
Otu3792	0.000558068	8.20238e-05	6.73272e-05	0.000135846	0	CCAGCCTACGGGATGCAGCAGTGAGGAATATTGGTCAATGGGCGAGAGCCTGAACCAGCCAAGTCGCGTGAAGGAAGAAGGTTCTATGGATTGTAAACTTCTTTTGCAGGGGAATAAAGGACGGTACGTGTACTGTTTTGTATGTACCTTGCGAATAAGGATCGGCTAACTCCGTGCCAGCAGCCGCGGTAATACGGAGGATCCGAGCGTTATCCGGATTTATTGGGTTTAAAGGGTGCGTAGGTGGATTGTTAAGTCAGTGGTGAAAGTTTTCAGCTCAACTGAAAAATTGACGTTGAAACTGTCGATCTTGAGTGCAAATGAGGTAGGCGGAATGTGTTGTGTAGCGGTGAAATGCTTAGATATAACACAGAACTCCGATTGCGAAGGCAGCTTACT…	d:Bacteria(1.00),p:Bacteroidota(1.00),c:Bacteroidia(1.00),o:Bacteroidales(1.00),f:Paludibacteraceae(1.00),g:Paludibacter(1.00),s:uncultured_bacterium(1.00)
Otu2852	0.000186023	0	6.73272e-05	0	0	CAGCCTACGGGTGGCTCCAGTGAGGAATATTGGTCAATGGGCGCGAGCCTGAACCAGCCAAGTCGCGTGAAGGAAGACTGTCCTATGGATTGTAAACTTCTTTTGTACAGGAATAAAGTGTTCTACGTGTAGGATTTTGCATGTACTGTACGAATAAGGATCGGCTAACTCCGTGCCAGCAGCCGCGGTAATACGGAGGATCCGAGCGTTATCCGGATTTATTGGGTTTAAAGGGTGCGTAGGTGGACTGATAAGTCAGTGGTGAAAGTTTGCAGCTTAACTGTAAAATTGCCGTTGAAACTGTTGGTCTTGAGTGCAAATGAGGTAGGCGGAATGTGTTGTGTAGCGGTGAAATGCTTAGGTATAACACAGAACACCGATTGCGAAGGCAGCTTACTG…	d:Bacteria(1.00),p:Bacteroidota(1.00),c:Bacteroidia(1.00),o:Bacteroidales(1.00),f:Paludibacteraceae(1.00),g:Paludibacter(1.00),s:uncultured_bacterium(1.00)
Otu1770	0.00148818	8.20238e-05	6.73272e-05	0	5.08583e-05	CCAGCCTATGGGGCGCTCCAGTGAGGAATAGTGGTCAATGGGCGAGAGCCTGAACCAGCCAAGTCGCGTGAAGGAAGAAGGTTCTATGGATTGTAAACTTCTTTTGTAAGGGAATAAAAAAGAGTACGTGTACTCTATTGTATGTACTTTACGAATAAGGATCGGCTAACTCCGTGCCAGCAGCCGCGGTAATACGGAGGATCCGAGCGTTATCCGGATTTATTGGGTTTAAAGGGTGCGTAGGCGGACTTATAAGTCAGCGGTGAAAGTTTGCAGCTTAACTGTAAAATTGCCGTTGAAACTGTTAGTCTTGAGTGTAAATGAGGTAGGCGGAATGTGTTGTGTAGCGGTGAAATGCTTAGATATAACACAGAACACCAATTGCGAAGGCAGCTTACT…	d:Bacteria(1.00),p:Bacteroidota(1.00),c:Bacteroidia(1.00),o:Bacteroidales(1.00),f:Paludibacteraceae(1.00),g:Paludibacter(1.00),s:uncultured_Paludibacter(0.32)
Otu2438	0.000496061	0	0	0	0	CCAGCCTACGGGATGCAGCAGTGAGGAATATTGGTCAATGGGCGAGAGCCTGAACCAGCCATGTCGCGTGAAGGAAGAATGTCCTATGGATTGTAAACTTCTTTTATACAGGAATAAAGTGTACTACGTGTAGTATTTTGTATGTACTGTATGAATAAGGATCGGCTAACTCCGTGCCAGCAGCCGCGGTAATACGGAGGATCCGAGCGTTATCCGGATTTATTGGGTTTAAAGGGTGCGTAGGCGGAATAGCAAGTCAGTGGTGAAAGTTTGCAGCTTAACTGTAAAATTGCCATTGAAACTGCTGTTCTTGAGTACAGTAGAGGTAGGCGGAATGTGTAGTGTAGCGGTGAAATGCATAGATATTACACAGAACACCGATTGCGTAGGCAGCTTACT…	d:Bacteria(1.00),p:Bacteroidota(1.00),c:Bacteroidia(1.00),o:Bacteroidales(1.00),f:Paludibacteraceae(1.00),g:uncultured(1.00),s:metagenome(1.00)
Otu1897	0.00142617	0	0	6.79132e-05	5.08583e-05	CCAGCCTATGGGGGGCTGCAGTGAGGAATATTGGTCAATGGGCGAGAGCCTGAACCAGCCAAGTCGCGTGAAGGAAGAAGGATCTATGGTTCGTAAACTTCTTTTTTAGGGGAATAAAGTGCGGTACGTGTACCGTTTTGTATGTACCCTACGAATAAGGATCGGCTAACTCCGTGCCAGCAGCCGCGGTAATACGGAGGATCCGAGCGTTATCCGGATTTATTGGGTTTAAAGGGTGCGTAGGCGGAAGAATAAGTCAGTGGTGAAAGTTTGCAGCTCAACTGTAAAATTGCCGTTGAAACTGTTTTTCTTGAGTGTAAATGAGGTAGGCGGAATGTGTTGTGTAGCGGTGAAATGCTTAGATATGACACAGAACACCGATTGCGAAGGCAGCTTACT…	d:Bacteria(1.00),p:Bacteroidota(1.00),c:Bacteroidia(1.00),o:Bacteroidales(1.00),f:Paludibacteraceae(1.00),g:uncultured(1.00),s:uncultured_bacterium(1.00)
Otu8397	0.000124015	0	0	0	0	CCAGCCTACGGGTGGCACCAGTGAGGAATATTGGTCAATGGGCGCGAGCCTGAACCAGCCAAGTCGCGTGAAGGAAGAAGGATCTATGGTTTGTAAACTTCTTTTGCAGGGGGGTAAAGTGCGGTACGTGTACTGTATTGTAAGTACCCTGCGAATAAGCATCGGCTAACTCCGTGCCAGCAGCCGCGGTAATACGGAGGATGCGAGCGTTATCCGGATTTATTGGGTTTAAAGGGTGCGTAGGCTGAATATCAAGTCAGCGGTGAAACGTTACAGCTTAACTGTGACCGTGCCGTTGAAACTGTTATTCTGGAGTGCGAGCGAGGTAGGCGGAATGTGCCGTGTAGCGGTGAAATGCATAGATATGGCACAGAACTCCGATTGCGAAGGCAGCTTACC…	d:Bacteria(1.00),p:Bacteroidota(1.00),c:Bacteroidia(1.00),o:Bacteroidales(1.00),f:Paludibacteraceae(1.00),g:uncultured(1.00),s:uncultured_bacterium(1.00)
Otu3276	6.20076e-05	0	0	0	0	CCAGCCTACGGGGGGCACCAGAGAGGAATATTGGTCAATGGGCGAGAGCCTGAACCAGCCAAGTAGCGTGAGGGATGACGGCCCTATGGGTTGTAAACCTCTTTTGTCCAGGAATAAAAAAACCCTCGTGAGGGTTCTTGCAGGTACTGGTTGAATAAGGACCGGCTAATTCCGTGCCAGCAGCCGCGGTAATACGGAAGGTCCGAGCGTTATCCGGATTTATTGGGTTTAAAGGGTGCGTAGGCGGGATTTCAAGTCAGCCGTCAAATAGTGGAGCTCAACTCCATCCAGCGGTTGAAACTGTCGTCCTTGAGTGCGGTAGAGGAAAGTGGAATTCGTGGTGTAGCGGTGAAATGCATAGATATCACGAAGAACTCCGATTGCGAAGGCAGCTTTCTG…	d:Bacteria(1.00),p:Bacteroidota(1.00),c:Bacteroidia(1.00),o:Bacteroidales(1.00),f:Prevotellaceae(0.96),g:Prevotellaceae_UCG-001(0.94),s:uncultured_Prevotellaceae(0.86)
Otu2010	0.000372046	0	0	0	0	CCAGCCTATGGGTTGCTGCAGTGAGGAATATTGGTCAATGGCCGTAAGGCTGAACCAGCCAAGTAGCGTGCAGGATGACGGCCCTACGGGTTGTAAACTGCTTTTAAACGGGGATAAAGTGAGCCACGTGTGGTTTATTGCAGGTACCGTTTGAATAAGGACCGGCTAATTCCGTGCCAGCAGCCGCGGTAATACGGAAGGTCCGGGCGTTATCCGGATTTATTGGGTTTAAAGGGAGCGTAGGCGGAGCGTCAAGCCAGCAGTGAAATGTAGCGGCCAAACCGCTGCACTGCTGTTGGAACTGGCGCCCTTGAGTGCACACGAGGCATGCGGAATTTGTGGTGTAGCGGTGAAATGCTTAGATATCACGAAGAACTCCGATTGCGAAGGCAGCGTGCC…	d:Bacteria(1.00),p:Bacteroidota(1.00),c:Bacteroidia(1.00),o:Bacteroidales(1.00),f:Prevotellaceae(0.99),g:Prevotella_7(0.11),s:Prevotella_sp.(0.03)
Otu2563	0.000124015	0	0	0	0	CCAGCCTATGGGAGGCAGCAGTGAGGAATATTGGTCAATGGACGAAAGTCTGAACCAGCCAAGTAGCGTGCAGGACGACGGCCCTCTGGGTTGTAAACTGCTTTTAGTTGGGAATAAAAAGAGGGACGTGTCCCTTATTGTATGTACCATCAGAAAAAGGACCGGCTAATTCCGTGCCAGCAGCAGCGGTAATACGGAAGGTCCAGGCGTTATCCGGATTTATTGGGTTTAAAGGGAGCGCAGGCGGCGGCGTAAGTCAGTTGTGAAATCGTGCGGCTTAACCGTGCAATTGCAGTTGATACTGCGTCGCTTGAGTGCACACAGGGATGTTGGAATTCATGGTGTAGCGGTGAAATGCTTAGATATCATGAAGAACTCCGATCGCGAAGGCATATGTCC…	d:Bacteria(1.00),p:Bacteroidota(1.00),c:Bacteroidia(1.00),o:Bacteroidales(1.00),f:Prevotellaceae(1.00),g:Alloprevotella(0.94),s:uncultured_bacterium(1.00)
Otu2583	0.000124015	0	0	6.79132e-05	5.08583e-05	CCAGCCTATGGGATGCTCCAGTGAGGAATATTGGTCAATGGACGCAAGTCTGAACCAGCCAAGTAGCGTGCAGGAAGACGGCCCTCTGGGTTGTAAACTGCTTTTAGTTGGGAATAAAGTGCACCACGTGTGGTGTTTTGTATGTACCATCAGAAAAAGGACCGGCTAATTCCGTGCCAGCAGCCGCGGTAATACGGAAGGTCCAGGCGTTATCCGGATTTATTGGGTTTAAAGGGAGCGCAGGCGGACCTTTAAGTCAGCTGTGAAATACGGCGGCTCAACCGTCGAACTGCAGTTGATACTGGAGGTCTTGAGTGCACACAGGGATACTGGAATTCATGGTGTAGCGGTGAAATGCTCAGATATCATGAAGAACTCCGATCGCGAAGGCAGGTATCC…	d:Bacteria(1.00),p:Bacteroidota(1.00),c:Bacteroidia(1.00),o:Bacteroidales(1.00),f:Prevotellaceae(1.00),g:Alloprevotella(1.00),s:uncultured_bacterium(0.97)
Otu8105	0.000124015	0	0	0	5.08583e-05	CCAGCCTATGGGATGCTGCAGTGAGGAATATTGGTCAATGGGCGGAAGCCTGAACCAGCCAAGTAGCGTGCAGGAAGACGGCCCTCCGGGTTGTAAACTGCTTTTAGTTGGGAATAAAACGGGGCTCGTGAGCCCCCTTGCATGTACCATCAGAAAAAGGACCGGCTAATTCCGTGCCAGCAGCCGCGGTAATACGGAAGGTCCGGGCGTTATCCGGATTTATTGGGTTTAAAGGGAGCGCAGGCGGACCTTTAAGTCAGCTGTGAAATACGGCGGCTCGACCGTCGAACTGCAGTTGATACTGGAGGTCTTGAGTACACACAGGGATGCTGGAATTCATGGTGTAGCGGTGAAATGCTCAGATATCATGAAGAACTCCGATCGCGAAGGCAGGCATCC…	d:Bacteria(1.00),p:Bacteroidota(1.00),c:Bacteroidia(1.00),o:Bacteroidales(1.00),f:Prevotellaceae(1.00),g:Alloprevotella(1.00),s:uncultured_bacterium(1.00)
Otu1977	0.000310038	0	0	0	0	CCAGCCTATGGGTTGCAGCAGTGAGGAATATTGGTCAATGGGCGGGAGCCTGAACCAGCCAAGTAGCGTGAAGGATGACGGCCCTACGGGTTGTAAACTTCTTTTATAAGGGAATAAAGTTCGCCACGTGTGGTGTTTTGTATGTACCTTATGAATAAGCATCGGCTAATTCCGTGCCAGCAGCCGCGGTAATACGGAAGATGCGAGCGTTATCCGGATTTATTGGGTTTAAAGGGAGCGTAGGCGGGCTTTTAAGTCAGCGGTCAAATGCCACGGCTCAACCGTGGCCAGCCGTTGAAACTGCAAGCCTTGAGTCTGCACAGGGCACATGGAATTCGTGGTGTAGCGGTGAAATGCTTAGATATCACGAAGAACTCCGATCGCGAAGGCATTGTGCCG…	d:Bacteria(1.00),p:Bacteroidota(1.00),c:Bacteroidia(1.00),o:Bacteroidales(1.00),f:Prevotellaceae(1.00),g:Paraprevotella(1.00),s:uncultured_bacterium(0.98)
Otu1985	0.00130216	0	0	0	5.08583e-05	CCAGCCTACGGGTTGCAGCAGTGAGGAATATTGGTCAATGGCCGAGAGGCTGAACCAGCCAAGTAGCGTGAGGGATGACGGCCCTATGGGTTGTAAACCTCTTTTATACGGGGATAAAGTGAGCCACGTGTGGTTCATCGCAGGTACCGTACGAATAAGGACCGGCTAATTCCGTGCCAGCAGCCGCGGTAATACGGAAGGTCCGGGCGTTATCCGGATTTATTGGGTTTAAAGGGAGCGTAGGCCGCCTTATAAGCGAGCAGTGAAATGTAGAGGCCCAACCTCTGAATTGCTGTTCGAACTGTAGGGCTTGAGTACGCACGAGGTAGGCGGAATTTGTGGTGTAGCGGTGAAATGCTTAGATATCACAAAGAACCCCGATTGCGAAGGCAGCTTACC…	d:Bacteria(1.00),p:Bacteroidota(1.00),c:Bacteroidia(1.00),o:Bacteroidales(1.00),f:Prevotellaceae(1.00),g:Prevotella(0.67),s:Prevotella_oryzae(0.33)
Otu7797	6.20076e-05	0	0	0	0	CCAGCCTATGGGTTGCAGCAGTGAGGAATATTGGTCAATGGGCGGAAGCCTGAACCAGCCAAGTAGCGTGCAGGATGACGGCCCTATGGGTTGTAAACTGCTTTTATATGGGGATAAAGTCAGCCACGTGTGGTTGATTGCAGGTACCGTATGAATAAGGACCGGCTAATTCCGTGCCAGCAGCCGCGGTAATACGGAAGGTCCGGGCGTTATCCGGATTTATTGGGTTTAAAGGGAGCGCAGGCCGGAAGCAAAGCGTGCCGTGAAATGTAGATGCTCAACATCTGAATTGCGGCGCGAACTGGTTTTCTTGAGTGCATACGAGGTAGGCGGAATTTGTGGTGTAGCGGTGAAATGCTTAGATATCACGAAGAACTCCGATTGCGAAGGCAGCCTACC…	d:Bacteria(1.00),p:Bacteroidota(1.00),c:Bacteroidia(1.00),o:Bacteroidales(1.00),f:Prevotellaceae(1.00),g:Prevotella(1.00),s:uncultured_bacterium(0.99)
Otu2622	0.000310038	0	0	0	5.08583e-05	CCAGCCTATGGGGGGCAGCAGTGAGGAATATTGGTCAATGGGCGAGAGCCTGAACCAGCCAAGTAGCGTGCAGGATGACGGCCCTATGGGTTGTAAACTGCTTTTATGCGGGGATAAAGTGAGCCACGTGTGGCTTATTGCAGGTACCGCATGAATAAGGACCGGCTAATTCCGTGCCAGCAGCCGCGGTAATACGGAAGGTCCGGGCGTTATCCGGATTTATTGGGTTTAAAGGGAGCGTAGGCCGTCTGGTAAGCGTGTTGTGAAATGTCGGGGCTCAACCTGGGCATTGCAGCGCGAACTGTCAGACTTGAGTGCGCGGGAAGTAGGCGGAATTCGTCGTGTAGCGGTGAAATGCTTAGATATGACGAAGAACTCCGATTGCGAAGGCAGCCTGCT…	d:Bacteria(1.00),p:Bacteroidota(1.00),c:Bacteroidia(1.00),o:Bacteroidales(1.00),f:Prevotellaceae(1.00),g:Prevotella(1.00),s:uncultured_bacterium(0.99)
Otu7987	0.000186023	0	0	0	0	CCAGCCTATGGGACGCACCAGTGAGGAATATTGGTCAATGGGCGCAAGCCTGAACCAGCCAAGTAGCGTGCAGGATGACGGCCCTATGGGTTGTAAACTGCTTTTATGCGGGGATAAAGTGAGGGACGTGTCCCTCATTGCAGGTACCGCATGAATAAGGACCGGCTAATTCCGTGCCAGCAGCCGCGGTAATACGGAAGGCCCAGGCGTTATCCGGATTTATTGGGTTTAAAGGGAGCGTAGGCTGCCCCTCAAGCGTGTTGTGAAATGTACCGGCTCAACCGGTGAATTGCAGCGCGAACTGTGGGGCTTGAGTGTGCGGAAAGTAGGCGGAATTCATGGTGTAGCGGTGAAATGCTTAGATATCATGAAGAACTCCGATTGCGAAGGCAGCTTACT…	d:Bacteria(1.00),p:Bacteroidota(1.00),c:Bacteroidia(1.00),o:Bacteroidales(1.00),f:Prevotellaceae(1.00),g:Prevotella(1.00),s:uncultured_bacterium(0.99)
Otu3663	0	0	0	0	0	CCAGCCTATGGGGGGCAGCAGTGAGGAATATTGGTCAATGGACGAGAGTCTGAACCAGCCAAGTAGCGTGCAGGATGACGGCCCTATGGGTTGTAAACTGCTTTTGCGCGGGGATAACACCCTCCACGTGCTGGGGGTCTGCAGGTACCGCGCGAATAAGGACCGGCTAATTCCGTGCCAGCAGCCGCGGTAATACGGAAGGTCCGGGCGTTATCCGGATTTATTGGGTTTAAAGGGAGCGTAGGCCGTGAGGTAAGCGTGTTGTGAAATGTAGGCGCCCAACGTCTGCACTGCAGCGCGAACTGCCCCACTTGAGTGCGCGCAACGCCGGCGGAACTCGTCGTGTAGCGGTGAAATGCTTAGATATGACGAAGAACCCCGATTGCGAAGGCAGCTGGC…	d:Bacteria(1.00),p:Bacteroidota(1.00),c:Bacteroidia(1.00),o:Bacteroidales(1.00),f:Prevotellaceae(1.00),g:Prevotella_7(1.00),s:uncultured_bacterium(0.70)
Otu7410	0.000124015	0	0	0	0	CCAGCCTACGGGACGCACCAGTGAGGAATATTGGTCAATGGACGTAAGTCTGAACCAGCCAAGTAGCGTGCAGGAAGACGGCCCTATGGGTTGTAAACTGCTTTTATGCGGGGGTAAAGTGAGTGACGTGTCATTCATTGCAAGTACCGCAAGAATAAGGACCGGCTAATTCCGTGCCAGCAGCCGCGGTAATACGGAAGGTCCTGGTGTTATCCGGATTTATTGGGTTTAAAGGGAGCGTAGGCCGTCAGGCAAGCGTGTTGTGAAATGTCGTGGCTCAACCATGGACTTGCAGCGCGAACTGCCCGACTTGAGTGCGCGGAAAGCAGGCGGAATTTGTGGTGTAGCGGTGAAATGCTTAGATAACACGAAGAACCCCGATTGCGAAGGCAGCCTGCT…	d:Bacteria(1.00),p:Bacteroidota(1.00),c:Bacteroidia(1.00),o:Bacteroidales(1.00),f:Prevotellaceae(1.00),g:Prevotella_7(1.00),s:uncultured_bacterium(1.00)
Otu8162	6.20076e-05	0	0	0	0	CCAGCCTACGGGTCGCTGCAGTGAGGAATATTGGTCAATGGGCGAGAGCCTGAACCAGCCAAGTAGCGTGCAGGACGACGGCCCTATGGGTTGTAAACTGCTTTTATGCGGGGATAAAACGCGGGACGTGTCCCGCCTTGCAGGTACCGCATGAATAAGGACCGGCTAATTCCGTGCCAGCAGCCGCGGTAATACGGAAGGTCCGGGCGTTATCCGGATTTATTGGGTTTAAAGGGAGCGTAGGCCGCTTTGTAAGCGTGTTGTGGAATTTGCCGGCTCAACCGGTAACTTGCAGCGCGAACTGCAGAGCTTGAGTGTGCGCAACGTTGGCGGAATTCGTCGTGTAGCGGTGAAATGCTTAGATATGACGAAGAACTCCGATTGCGAAGGCAGCTGACG…	d:Bacteria(1.00),p:Bacteroidota(1.00),c:Bacteroidia(1.00),o:Bacteroidales(1.00),f:Prevotellaceae(1.00),g:Prevotella_7(1.00),s:uncultured_bacterium(1.00)
Otu8433	0	0	0	0	0	CCAGCCTATGGGACGCACCAGTGAGGAATATTGGTCAATGGGCGAGGGCCTGAACCAGCCAAGTAGCGTGCAGGATGACGGCCCTATGGGTTGTAAACTGCTTTTATAAGGGAATAAAGTGAGCCTCGTGAGGCTTTTTGCATGTACCTTATGAATAAGGACCGGCTAATTCCGTGCCAGCAGCCGCGGTAATACGGAAGGTCCGGGCGTTATCCGGATTTATTGGGTTTAAAGGGAGCGTAGGCCGCCTTATAAGCGAGCAGTGAAATGTAGAGGCCCAACCTCTGAATTGCTGTTCGAACTGTAGGGCTTGAGTACGCACGAGGTAGGCGGAATTTGTGGTGTAGCGGTGAAATGCTTAGATATCACAAAGAACCCCGATTGCGAAGGCAGCTTACC…	d:Bacteria(1.00),p:Bacteroidota(1.00),c:Bacteroidia(1.00),o:Bacteroidales(1.00),f:Prevotellaceae(1.00),g:Prevotella_9(0.78),s:uncultured_bacterium(0.88)
Otu1754	0.0109113	0	0.000269289	0	0.000203373	CCAGCCTATGGGGGGCAGCAGTGAGGAATATTGGTCAATGGACGAGAGTCTGAACCAGCCAAGTAGCGTGCAGGATGACGGCCCTATGGGTTGTAAACTGCTTTTATAAGGGAATAAAGTGAGTCTCGTGAGACTTTTTGCATGTACCTTATGAATAAGGACCGGCTAATTCCGTGCCAGCAGCCGCGGTAATACGGAAGGGCCGGGCGTTATCCGGATTTATTGGGTTTAAAGGGAGCGTAGGCCGGAGATTAAGCGTGTTGTGAAATGTAGACGCTCAACGTCTGCACTGCAGCGCGAACTGGTTTCCTTGAGTACGCACAAAGTGGGCGGAATTCGTGGTGTAGCGGTGAAATGCTTAGATATCACGAAGAACTCCGATTGCGAAGGCAGCTCACT…	d:Bacteria(1.00),p:Bacteroidota(1.00),c:Bacteroidia(1.00),o:Bacteroidales(1.00),f:Prevotellaceae(1.00),g:Prevotella_9(0.99),s:uncultured_bacterium(0.95)
Otu7145	0.000124015	0	0	0	0	CCAGCCTACGGGGGGCACCAGTGAGGAATATTGGTCAATGGGCGAGAGCCTGAACCAGTCAAGTAGCGTGAAGGATGACTGCCCTATGGGTTGTAAACTTCTTTTATAAAGGAATAAAGTCGGGTATGCATACCCGTTTGCATGTACTTTATGAATAAGGACCGGCTAATTCCGTGCCAGCAGCCGCGGTAATACGGAAGGTCCGGGCGTTATCCGGATTTATTGGGTTTAAAGGGAGCGTAGGCCGGAGATTAAGCGTGTTGTGAAATGTAGACGCTCAACGTCTGCACTGCAGCGCGAACTGGTTTCCTTGAGTACGCACAAAGTGGGCGGAATTCGTGGTGTAGCGGTGAAATGCTTAGATATCACGAAGAACTCCGATTGCGAAGGCAGCTCACT…	d:Bacteria(1.00),p:Bacteroidota(1.00),c:Bacteroidia(1.00),o:Bacteroidales(1.00),f:Prevotellaceae(1.00),g:Prevotella_9(1.00),s:uncultured_bacterium(0.99)
Otu3345	6.20076e-05	0	0	0	0	CCAGCCTATGGGGGGCACCAGTGAGGAATATTGGTCAATGGGCGAGAGCCTGAACCAGCCAAGTAGCGTGCAGGATGACGGCCCTATGGGTTGTAAACTGCTTTTATAAGGGAATAAAGTGGGGCACGTGAGCTCCTTTGCATGTACCTTATGAATAAGGACCGGCTAATTCCGTGCCAGCAGCCGCGGTAATACGGAAGGTCCGGGCGTTATCCGGATTTATTGGGTTTAAAGGGAGCGTAGGCCGCAGGTTAAGCGTGTTGTGAAATGTAGGGGCTCAACCTCTGCACTGCAGCGCGAACTGGCTTGCTTGAGTACGCACAACGTGGGCGGAATGCGTGGTGTAGCGGTGAAATGCTTAGATATCACGAAGAACTCCGATTGCGAAGGCAGCTCACG…	d:Bacteria(1.00),p:Bacteroidota(1.00),c:Bacteroidia(1.00),o:Bacteroidales(1.00),f:Prevotellaceae(1.00),g:Prevotella_9(1.00),s:uncultured_bacterium(1.00)
Otu4338	0.000186023	0	0	0	0	CCAGCCTACTGGGCGCAGCAGTGAGGAATATTGGTCAATGGGCGTAAGCCTGAACCAGCCAAGTAGCGTGAGGGAAGACTGCCCTATGGGTTGTAAACCTCTTTTGTGCGGGGATAAAGTGAGGGACGTGTCCCTTATTGCAGGTACCGCACGAATAAGGACCGGCTAATTCCGTGCCAGCAGCCGCGGTAATACGGAAGGTCCGGGCGTTATCCGGATTTATTGGGTTTAAAGGGAGCGCAGGCCGTCCTTTAAGCGTGCTGTGAAATGCCGCGGCTCAACCGTGGCACTGCAGCGCGAACTGGAGGACTTGAGTACGCACGAGGTAGGCGGAATTCGTGGTGTAGCGGTGAAATGCTTAGATATCACGAAGAACTCCGATTGCGAAGGCAGCTTACC…	d:Bacteria(1.00),p:Bacteroidota(1.00),c:Bacteroidia(1.00),o:Bacteroidales(1.00),f:Prevotellaceae(1.00),g:Prevotellaceae_NK3B31_group(1.00),s:uncultured_bacterium(0.99)
Otu6161	0.000124015	0	0	0	0	CCAGCCTATGGGGCGCTCCAGTGAGGAATATTGGTCAATGGACGAGAGTCTGAACCAGCCAAGTAGCGTGCAGGATGACGGCCCTATGGGTTGTAAACTGCTTTTATATGGGGATAAAGTTAGTCACGTGTGACTATTTGCAGGTACCATATGAATAAGGACCGGCTAATTCCGTGCCAGCAGCCGCGGTAATACGGAAGGTCCAGGCGTTATCCGGATTTATTGGGTTTAAAGGGAGCGTAGGCTGTTTTTTAAGCGTGTTGTGAAATGTAGATGCTTAACATCTGAATTGCAGCGCGAACTGGAAGACTTGAGTGCGCGGAAGGTAGGCGGAATTCGTCGTGTAGCGGTGAAATGCTTAGATATGACGAAGAACTCCGATTGCGAAGGCAGCTTACC…	d:Bacteria(1.00),p:Bacteroidota(1.00),c:Bacteroidia(1.00),o:Bacteroidales(1.00),f:Prevotellaceae(1.00),g:Prevotellaceae_UCG-001(0.94),s:uncultured_bacterium(0.99)
Otu3334	0.00024803	0	0	0	0	CCAGCCTACGGGTGGCAGCAGTGAGGAATATTGGTCAATGGACGGAAGTCTGAACCAGCCAAGTAGCGTGCAGGAAGACGGCCCTATGGGTTGTAAACTGCTTTTATACGGGGGTAAAGTGTGCCACGAGTGGTATATTGCAAGTACCGTAAGAAAAAGGATCGGCTAATTCCGTGCCAGCAGCCGCGGTAATACGGAAGATCCGAGCGTTATCCGGATTTATTGGGTTTAAAGGGAGCGTAGGCGGAAGTTCAAGTCAGCTGTGAAAGTTTGTGGCTTAACCATAGAATTGGAGTTGAAACTGAATTTCTTGAGTGTACATAAGGATGGTGGAATTTGTGGTGTAGCGGTGAAATGCATAGATATCACGAAGAACTCCGATTGCGAAGGCAGCCATCC…	d:Bacteria(1.00),p:Bacteroidota(1.00),c:Bacteroidia(1.00),o:Bacteroidales(1.00),f:Prevotellaceae(1.00),g:Prevotellaceae_UCG-004(1.00),s:uncultured_bacterium(1.00)
Otu2414	0.00117814	0	0	0	5.08583e-05	CCAGCCTACGGGGGGCACCAGTGAGGAATATTGGTCAATGGGCGGAAGCCTGAACCAGCCAAGTAGCGTGCAGGATGACGGCCCTATGGGTTGTAAACTGCTTTTATACAGGAATAAAGTTAGCCACGTGTGGTTATTTGTAGGTACTGTATGAATAAGGACCGGCTAATTCCGTGCCAGCAGCCGCGGTAATACGGAAGGTCCAGGCGTTATCCGGATTTATTGGGTTTAAAGGGAGCGTAGGCCGTCTGTTAAGCGTGTTGTGAAATGTAGATGCTCAACATCTGAATTGCAGCGCGAACTGGCAGACTTGAGTGTGAGCAACGTAGGCGGAATTCGTGGTGTAGCGGTGAAATGCTTAGATATCACGAAGAACTCCGATTGCGAAGGCAGCTTACG…	d:Bacteria(1.00),p:Bacteroidota(1.00),c:Bacteroidia(1.00),o:Bacteroidales(1.00),f:Prevotellaceae(1.00),g:uncultured(0.83),s:uncultured_bacterium(1.00)
Otu2894	6.20076e-05	0	0	0	0	CCAGCCTATGGGAGGCTGCAGTGAGGAATATTGGTCAATGGCCGGAAGGCTGAACCAGCCATCCCGCGTGCAGGATGACGGCCCTATGGGTTGTAAACTGCTTTTGTACCTGAAGAAACCTGTTTACGAGTAGACAGTTGCCAGTAAGGTATGAATAAGCATCGGCTAACTCCGTGCCAGCAGCCGCGGTAATACGGAGGATGCAAGCGTTATCCGGATTCATTGGGTTTAAAGGGTGCGCAGGTGGGAAAATAAGTCAGTGGTGAAATACTGCCGCTTAACGGTAGAATTGCCATTGATACTGTTTTTCTTGAGTATGGTTGAGGTAGGTGGAATGTGTTGTGTAGCGGTGAAATGCATAGATATGACACAGAACGCCAATTGCGAAGGCAGCTTACT…	d:Bacteria(1.00),p:Bacteroidota(1.00),c:Bacteroidia(1.00),o:Bacteroidales(1.00),f:Prolixibacteraceae(0.98),g:uncultured(0.98),s:uncultured_bacterium(1.00)
Otu1923	0.00117814	0	6.73272e-05	6.79132e-05	5.08583e-05	CCAGCCTATGGGGTGCAGCAGTGAGGAATATTGGTCAATGGGCGAGAGCCTGAACCAGCCATCCCGCGTGCAGGAAGACAGCCCTATGGGTTGTAAACTGCTTTTGAGCATGAAGAATGTTACCGACGTGTCGGTAAGTGACGGTAATGCGTGAATAAGCATCGGCTAACTCCGTGCCAGCAGCCGCGGTAATACGGAGGATGCAAGCGTTATCCGGATTTATTGGGTTTAAAGGGTGCGTAGGCGGCCTTGTAAGTCAGTGGTGAAAACCTGCAGCTCAACTGTAGGTGTGCCAATGAAACTGTGAGGCTTGAGTGACGTTGAGGCAGGCGGAATGTGTAGTGTAGCGGTGAAATGCTTAGATATTACACAGAACACCGATTGCGTAGGCAGCTTGCT…	d:Bacteria(1.00),p:Bacteroidota(1.00),c:Bacteroidia(1.00),o:Bacteroidales(1.00),f:Prolixibacteraceae(1.00),g:BSV13(1.00),s:uncultured_bacterium(1.00)
Otu7973	6.20076e-05	0	0	0	0	CCAGCCTATGGGTTGCTGCAGTGAGGAATATTGGTCAATGGGCGCAAGCCTGAACCAGCCATCCCGCGTGAAGGACGACGGCCCTATGGGTTGTAAACTTCTTTTGTACGGGAAGCACGTGCGCTATGTATAGCGTATTGACGGTACCGTACGAATAAGCATCGGCTAACTCCGTGCCAGCAGCCGCGGTAATACGGAGGATGCGAGCGTTATCCGGATTCATTGGGTTTAAAGGGTGCGTAGGCGGCCCGGTAAGTCAGCGGTGAAAGTTTGCGGCTCAACCGTAAAATTGCCGTTGATACTGTCGGGCTTGAGTTCAGATGAAGTGGGCGGAATGAGTAGTGTAGCGGTGAAATGCTTAGATATTACTCAGAACACCGATTGCGAAGGCAGCCCACT…	d:Bacteria(1.00),p:Bacteroidota(1.00),c:Bacteroidia(1.00),o:Bacteroidales(1.00),f:Prolixibacteraceae(1.00),g:Roseimarinus(1.00),s:metagenome(0.48)
Otu4219	0.00024803	0	0	6.79132e-05	0	CCAGCCTACGGGACGCACCAGTGAGGAATATTGGTCAATGGGCGCAAGCCTGAACCAGCCATCCCGCGTGAAGGATGAAGGCCCTATGGGTCGTAAACTTCTTTTATATGCCAAGAAAGGTGCCCACGCGTGGGTATTTGACGGTAGTATATGAATAAGCATCGGCTAACTCCGTGCCAGCAGCCGCGGTAATACGGAGGATGCGAGCGTTATCCGGATTCATTGGGTTTAAAGGGTGCGTAGGCGGTTCTTTAAGTCAGTGGTGAAATCCTGCGGCTCAACCGTAGAACAGCCATTGATACTGAAGGACTTGAATATAATTGAGGTAAGCGGAATGAGTAGTGTAGCGGTGAAATGCTTAGATATTACTCAGAACACCAATTGCGAAGGCAGCTTACC…	d:Bacteria(1.00),p:Bacteroidota(1.00),c:Bacteroidia(1.00),o:Bacteroidales(1.00),f:Prolixibacteraceae(1.00),g:Roseimarinus(1.00),s:uncultured_bacterium(1.00)
Otu3544	0.000124015	0	0	0	0	CCAGCCTATGGGTCGCAGCAGTGAGGAATATTGGTCAATGGGCGCAAGCCTGAACCAGCCATCCCGCGTGCAGGATGACGGCCCTATGGGTTGTAAACTGCTTTTATACACCAAGAAAACTTCAGACGTGTCTGAATCTGACGGTAGTGTATGAATAAGCATCGGCTAACTCCGTGCCAGCAGCCGCGGTAATACGGAGGATGCAAGCGTTATCCGGATTCATTGGGTTTAAAGGGTGCGTAGGCGGCTTTTTAAGTCAGTGGTGAAATCCTGCCGCTTAACGGTAGAATTGCCATTGATACTGAAAAGCTTGAGTACAGTTGAGGTAGGCGGAATGTGTAGTGTAGCGGTGAAATGCTTAGATATTACACAGAACACCGATTGCGAAGGCAGCTTACT…	d:Bacteria(1.00),p:Bacteroidota(1.00),c:Bacteroidia(1.00),o:Bacteroidales(1.00),f:Prolixibacteraceae(1.00),g:WCHB1-32(0.98),s:uncultured_bacterium(0.93)
Otu2623	0.000186023	0	0	0	0	CCAGCCTATGGGGGGCAGCAGTGAGGAATATCGGTCAATGGGCGCAAGCCTGAACCAGCCATCCCGCGTGAAGGATGACGGCCCTATGGGTTGTAAACTTCTTTTATACAGGAAGAAAAATCCCTACGTGTAGGGACTTGCCGGTACTGTATGAATAAGCATCGGCTAACTCCGTGCCAGCAGCCGCGGTAATACGGAGGATGCAAGCGTTATCCGGATTCATTGGGTTTAAAGGGTGCGTAGGCGGCTTTTTAAGTCAGTGGTGAAATCTTGCCGCTTAACGGTAAAATTGCCATTGATACTGAAGAGCTTGAGTACAATTGAGGTAAGCGGAATGTGTAGTGTAGCGGTGAAATGCTTAGATATTACACAGAACACCAATTGCGAAGGCAGCTTACT…	d:Bacteria(1.00),p:Bacteroidota(1.00),c:Bacteroidia(1.00),o:Bacteroidales(1.00),f:Prolixibacteraceae(1.00),g:WCHB1-32(1.00),s:uncultured_bacterium(0.79)
Otu8034	0	0	0	0	0	CAGCCTACGGGTGGCTGCAGTGAGGAATATTGGTCAATGGGCGCAAGCCTGAACCAGCCATCCCGCGTGAAGGATGAAGGTCCTATGGATTGTAAACTTCTTTTATACACCAAGAAAAACTCGAACGAGTTCGAGCCCGACGGTAGTGTATGAATAAGCATCGGCTAACTCCGTGCCAGCAGCCGCGGTAATACGGAGGATGCAAGCGTTATCCGGATTCATTGGGTTTAAAGGGTGCGTAGGCGGCTTTTTAAGTCAGTGGTGAAATCCTGCCGCTTAACGGTAGAATTGCCATTGATACTGAAAAGCTTGAGTACAATTGAGGTAAGCGGAATGTGTAGTGTAGCGGTGAAATGCTTAGATATTACACAGAACACCAATTGCGAAGGCAGCTTACTA…	d:Bacteria(1.00),p:Bacteroidota(1.00),c:Bacteroidia(1.00),o:Bacteroidales(1.00),f:Prolixibacteraceae(1.00),g:WCHB1-32(1.00),s:uncultured_bacterium(1.00)
Otu6237	0.000124015	0	0	0	0	CCAGCCTACGGGAGGCAGCAGTGAGGAATATTGGTCAATGGACGGAAGTCCGAACCAGCCATGCCGCGTGCAGGATGAATGTGCTATGCATTGTAAACTGCTTTTGTACGAGGGTAAACCCAGATACGCGTATCTGCTTGAAAGTATCGTACGAATAAGGATCGGCTAACTCCGTGCCAGCAGCCGCGGTAATACGGAGGATCCGAGCGTTATCCGGATTTATTGGGTTTAAAGGGTGCGTAGGCTGTTTTTTAAGTTAGAGGTGAAAGCTCGACGCTCAACGTCGAAATTGCCTCTGATACTGAGAGACTAGAGTGTAGTTGCGGAAGGCGGAATGTGTGGTGTAGCGGTGAAATGCTTAGATATCACACAGAACACCGATTGCGAAGGCAGCTTTCC…	d:Bacteria(1.00),p:Bacteroidota(1.00),c:Bacteroidia(1.00),o:Bacteroidales(1.00),f:Rikenellaceae(1.00),g:Alistipes(1.00),s:Alistipes_sp.(0.75)
Otu5522	6.20076e-05	0	0	0	0	CCAGCCTACGGGTGGCAGCAGTGAGGAATATTGGTCAATGGACGCAAGTCTGAACCAGCCATGCCGCGTGCAGGAAGACGGCTCTATGGGTTGTAAACTGCTTTTGTACGAGGGTAAACTCAGATACGTGTATCTGACTGAAAGTATCGTACGAATAAGGATCGGCTAACTCCGTGCCAGCAGCCGCGGTAATACGGAGGATTCAAGCGTTATCCGGATTTATTGGGTTTAAAGGGTGCGTAGGCGGTCTGATAAGTTAGAGGTGAAATCCCGGGGCTTAACTCCGGAATTGCCTCTGATACTGTTGGGCTAGAGAGTAGTTGCGGTAGGCGGAATGTATGGTGTAGCGGTGAAATGCTTAGAGATCATACAGAACACCGATTGCGAAGGCAGCTTACC…	d:Bacteria(1.00),p:Bacteroidota(1.00),c:Bacteroidia(1.00),o:Bacteroidales(1.00),f:Rikenellaceae(1.00),g:Alistipes(1.00),s:Bacteroides_sp.(0.93)
Otu516	0.000186023	8.20238e-05	0	0.000135846	0	CCAGCCTATGGGAGGCTCCAGTGAGGAATATTGGACAATGGCCGCAAGGCTGATCCAGCCATGCCGCGTGCAGGATGACGGCTCTATGAGTTGTAAACTGCTTTTGTACGAGGGTAAACGCAGATACGTGTATCTGTCTGAAAGTATCGTACGAATAAGGATCGGCTAACTCCGTGCCAGCAGCCGCGGTAATACGGAGGATTCAAGCGTTATCCGGATTTATTGGGTTTAAAGGGTGCGTAGGCGGTTTGATAAGTTAGAGGTGAAATTTCGGGGCTCAACCCTGAACGTGCCTCTAATACTGTTGAGCTAGAGAGTAGTTGCGGTAGGCGGAATGTATGGTGTAGCGGTGAAATGCTTAGAGATCATACAGAACACCGATTGCGAAGGCAGCTTACC…	d:Bacteria(1.00),p:Bacteroidota(1.00),c:Bacteroidia(1.00),o:Bacteroidales(1.00),f:Rikenellaceae(1.00),g:Alistipes(1.00),s:uncultured_bacterium(0.77)
Otu9640	0.000186023	0	0	0	0	CCAGCCTATGGGTGGCTGCAGTGAGGAATATTGGTCAATGGACGCAAGTCTGAACCAGCCATGCCGCGTGCAGGAAGACGGCTCTATGAGTTGTAAACTGCTTTTGTACTAGGGTAAACGCTCCTACGTGTAGGAGTCTGAAAGTATAGTACGAATAAGGATCGGCTAACTCCGTGCCAGCAGCCGCGGTAATACGGAGGATCCAAGCGTTATCCGGATTTATTGGGTTTAAAGGGTGCGTAGGCGGTTTGATAAGTTAGAGGTGAAATACCGGGGCTCAACTCCGGAACTGCCTCTAATACTGTTGAACTAGGGAGTAGTTGCGGTAGGCGGAATGTATGGTGTAGCGGTGAAATGCTTAGAGATCATACAGAACACCGATTGCGAAGGCAGCTTACC…	d:Bacteria(1.00),p:Bacteroidota(1.00),c:Bacteroidia(1.00),o:Bacteroidales(1.00),f:Rikenellaceae(1.00),g:Alistipes(1.00),s:uncultured_bacterium(1.00)
Otu3626	0.000310038	0	0	0	0	CCAGCCTACGGGAGGCTCCAGTGAGGAATATTGGTCAATGGGCGCAAGCCTGAACCAGCCATGCCACGTGCAGGAAGACGGCCTTATGGGTTGTAAACTGCTTTTACATAAGACTAACCGTATATTTGCGAATATACCTGAATGTATTATGAGAATAAGGATCGGCTAACTCCGTGCCAGCAGCCGCGGTAATACGGAGGATCCGAGCGTTATCCGGATTTATTGGGTTTAAAGGGTGCGTAGGCTGACTGATAAGTCAGCGGTGAAAAGCATAGGCTTAACCTATGTCTTGCCGTTGATACTGTCAGACTAGAATATAAATGGAGTAGGCGGAATGAATCATGTAGAGGTGACATTCATAGATATGATTTAGAACACCGTTCGCGAAGGCGGCTTACT…	d:Bacteria(1.00),p:Bacteroidota(1.00),c:Bacteroidia(1.00),o:Bacteroidales(1.00),f:Rikenellaceae(1.00),g:Anaerocella(1.00),s:uncultured_Bacteroidales(0.09)
Otu5294	0.00024803	0	0	6.79132e-05	0	CCAGCCTATGGGGGGCACCAGTGAGGAATATTGGACAATGGATGGAAATCTGATCCAGCCATGCCGCGTGCAGGAAGACGGCCCTATGGGTTGTAAACTGCTTTTGTATGGGAGCAATAAGGGCTACGTGTAGCCTGATGAGAGTACCATACGAATAAGGACCGGCTAACTCCGTGCCAGCAGCCGCGGTAATACGGAGGGTCCGAGCGTTATCCGGATTTATTGGGTTTAAAGGGTGCGTAGGCGGTTTTATAAGTCAGCGGTGAAATTTTCCGGCTCAACCGGGATACTGCCGTTGATACTGTAAGGCTAGGATATGGTTGCTGTGGGTGGAATGTGTGGTGTAGCGGTGAAATGCTTAGAGATCACACAGAATATCGATTGCGAAGGCAGCTCACA…	d:Bacteria(1.00),p:Bacteroidota(1.00),c:Bacteroidia(1.00),o:Bacteroidales(1.00),f:Rikenellaceae(1.00),g:Bact-08(0.72),s:uncultured_bacterium(0.46)
Otu1924	0.000682084	8.20238e-05	0	0	0	CCAGCCTACGGGTGGCTGCAGTGAGGAATATTGGACAATGGATGGAAATCTGATCCAGCCATGCCGCGTGCAGGAAGAAGGTCCTATGGATTGTAAACTGCTTTAGTGCGGGAGCAATAAGGTCCACGAGTGGACCGATGAGAGTACCGCAAGAATAAGCATCGGCTAACTCCGTGCCAGCAGCCGCGGTAATACGGGGGATGCAAGCGTTATCCGGATTTATTGGGTTTAAAGGGTGCGTAGGCGGTCTGTCAAGTCGGCGGTGAAAACAGCATGCTAAACATGGTGTTTGCCGTCGAGACTGGTGGGCTTGAATGTGGATGATGCCGGCGGAATGTGTAAAGTAGCGGTGAAATGCATAGATATTACACAGAAGGTCGATTGCGAAAGCAGCTGGCA…	d:Bacteria(1.00),p:Bacteroidota(1.00),c:Bacteroidia(1.00),o:Bacteroidales(1.00),f:Rikenellaceae(1.00),g:dgA-11_gut_group(1.00),s:uncultured_bacterium(1.00)
Otu8401	0.000186023	0	0	0	0	CCAGCCTTATGGGTCGCTCCAGTGAGGAATATTGGACAATGGTCGGAAGACTGATCCAGCCATGCCGCGTGAAGGGAAAGGTCCTATGGATTTTCAACTTCTTTTGTACGGGGGCAATAAGGTCCACGCGTGGGCCGATGAGAGTACCGTACGAATAAGCATCGGCTAACTCCGTGCCAGCAGCCGCGGTAATACGGAGGATGCAAGCGTTATCCGGATTTATTGGGTTTAAAGGGTGCGTAGGCGGATTTTCAAGTCAGTGGTGAAATACCCGGGCCAAACCCGGGAGCTGCCGTTGGAACTGGGGGTCTAGGATACGGTTGCCGTGGGAGGAATGAGTAGTGTAGCGGTGAAATGCATAGATATTACTCAGAACACCGATTGCGAAAGCATCTCACG…	d:Bacteria(1.00),p:Bacteroidota(1.00),c:Bacteroidia(1.00),o:Bacteroidales(1.00),f:Rikenellaceae(1.00),g:Rikenellaceae_RC9_gut_group(1.00),s:uncultured_bacterium(1.00)
Otu4933	0.000310038	0	6.73272e-05	0	5.08583e-05	CCAGCCTATGGGATGCTGCAGTGAGGAATATTGGACAATGGATGGAAATCTGATCCAGCCATGCCGCGTGCAGGAAGACTGCCCTATGGGTTGTAAACTGCTTTTGTATGGGAGCAATAAGCCCTTCGTGAAGGGTGATGAGAGTACCATACGAATAAGCATCGGCTGACTCCGTGCCAGCAGCCGCGGTAATATGGAGGATGCAAGCGTTATCCGGATTTATTGGGTTTAAAGGGTGCGTAGGCGGTTGGATAAGTCAGCGGTGGAAGTTTTCTGCTTAACAGGAAAAATGCCGTTGATACTGTCTGGCTAGAATATGGTTGCTGTGAGTGGAATGTGTGGTGTAGCGGTGAAATGCTTAGATATCACACAGAATATCGATTGCGAAGGCAGCTCACA…	d:Bacteria(1.00),p:Bacteroidota(1.00),c:Bacteroidia(1.00),o:Bacteroidales(1.00),f:Rikenellaceae(1.00),g:uncultured(0.85),s:uncultured_bacterium(1.00)
Otu2454	0.000682084	0	0.000134695	0	5.08583e-05	CCAGCCTATGGGGGGCTGCAGTGAGGAATATTGGACAATGGATGGAAATCTGATCCAGCCATGCCGCGTGCAGGAAGACGGCCCTATGGGTTGTAAACTGCTTTTGTATGGGAGCAATAAGATCTACGTGTAGATTGATGAGAGTACCATACGAATAAGCACCGGCTAACTCCGTGCCAGCAGCCGCGGTAATACGGAGGGTGCAAGCGTTATCCGGATTTATTGGGTTTAAAGGGTGCGTAGGCGGTTTGATAAGTCAGCGGTGAAATATTTCAGCTTAACTGGAAGGGTGCCGTTGATACTGTCGAGCTTGAATTTAGTTGCTGCGGGTGGAATGTGTGGTGTAGCGGTGAAATGCATAGATATCACACAGAATATCGATTGCGAAGGCAGCTCACA…	d:Bacteria(1.00),p:Bacteroidota(1.00),c:Bacteroidia(1.00),o:Bacteroidales(1.00),f:Rikenellaceae(1.00),g:uncultured(1.00),s:uncultured_Bacteroidetes(0.23)
Otu3300	0	0	0	0	0	CCAGCCTATGGGTGGCACCAGTGAGGAATATTGGACAATGGATGGAAATCTGATCCAGCCATGCCGCGTGCAGGAAGAATGTCCTATGGATTGTAAACTGCTTTTGTATGGGAGCAATAAGGTCTTCGTGAAGGCCGATGAGAGTACCATACGAATAAGCACCGGCTAACTCCGTGCCAGCAGCCGCGGTAATACGGAGGGTGCAAGCGTTATCCGGATTTATTGGGTTTAAAGGGTGCGTAGGCGGTTATATAAGTCAGCGGTGAAATTTTTCGGCTCAACCGGAAACATGCCGTTGATACTGTATAGCTTGAATATGGTTGCTGTGAGTGGAATGTGTAGTGTAGCGGTGAAATGCTTAGATATTACACAGAATATCGATTGCGAAGGCAACTCACA…	d:Bacteria(1.00),p:Bacteroidota(1.00),c:Bacteroidia(1.00),o:Bacteroidales(1.00),f:Rikenellaceae(1.00),g:uncultured(1.00),s:uncultured_Bacteroidetes(0.68)
Otu3717	0	0	0	6.79132e-05	0	CCAGCCTACGGGTCGCACCAGTGAGGAATATTGGGCAATGGGCGCAAGCCTGACCCAGCCATGCCGCGTGCAGGATGACGGCGCTATGCGTTGTAGACTGCTTTTGTACAGGAAGAAACCCATTTACGTGTAAGTGGTTGACGGTACTGTCAGAATAAGCATCGGCTAACTCCGTGCCAGCAGCCGCGGTAATACGGAGGATGCAAGCGTTATCCGGATTCATTGGGTTTAAAGGGTGCGTAGGCGGAGTACTAAGTCAGTGGTGAAATCCTGCAGCTTAACTGTAGAACTGTCATTGATACTGGTATTCTTGAATGCAGTTGAGGTAGGCGGAATGTGTAATGTAGCGGTGAAATGCTTAGATATTACACAGAACACCGATTGCGAAGGCAGCTTACT…	d:Bacteria(1.00),p:Bacteroidota(1.00),c:Bacteroidia(1.00),o:Bacteroidales(1.00),f:SB-5(1.00),g:SB-5(1.00),s:uncultured_bacterium(0.45)
Otu25	0.0150018	0.000328075	0.00074062	0.00020377	0.000610219	CCAGCCTATGGGGGGCTGCAGTGAGGAATATTGGTCAATGGGCGGGAGCCTGAACCAGCCAAGTCGCGTGAAGGAAGAAGGATCTATGGTTCGTAAACTTCTTTTGCAGGGGAATAAAGTGCAGGACGTGTCCTGTTTTGTATGTACCCTGAGAATAAGGATCGGCTAACTCCGTGCCAGCAGCCGCGGTAATACGGAGGATCCGAGCGTTATCCGGATTTATTGGGTTTAAAGGGTGCGTAGGTGGTTTGATAAGTCAGCGGTGAAAGTTTGCAGCTTAACTGTAAAAATGCCGTTGAAACTGTCGGACTTGAGTGTAAATGAGGTAGGCGGAATGCGTGGTGTAGCGGTGAAATGCATAGATATCACGCAGAACTCCGATTGCGAAGGCAGCTTACT…	d:Bacteria(1.00),p:Bacteroidota(1.00),c:Bacteroidia(1.00),o:Bacteroidales(1.00),f:Tannerellaceae(1.00),g:Macellibacteroides(1.00),s:uncultured_bacterium(0.87)
Otu1961	0.000434053	0	0	0	0	CCAGCCTATGGGGTGCTGCAGTGAGGAATATTGGTCAATGGGCGTAAGCCTGAACCAGCCAAGTCGCGTGAGGGATGAAGGTTCTATGGACCGTAAACCTCTTTTATAAGGGAATAAAGTGTGGGACGTGTCCTATTTTGTATGTACCTTATGAATAAGGATCGGCTAACTCCGTGCCAGCAGCCGCGGTAATACGGAGGATCCGAGCGTTATCCGGATTTATTGGGTTTAAAGGGTGCGTAGGCGGCCTTTTAAGTCAGCGGTGAAAGTCTGTGGCTCAACCATAGAATTGCCGTTGAAACTGGGAGGCTTGAGTATGTTTGAGGCAGGCGGAATGCGTGGTGTAGCGGTGAAATGCTTAGATATCACGCAGAACCCCGATTGCGAAGGCAGCCTGCC…	d:Bacteria(1.00),p:Bacteroidota(1.00),c:Bacteroidia(1.00),o:Bacteroidales(1.00),f:Tannerellaceae(1.00),g:Parabacteroides(1.00),s:Parabacteroides_distasonis(0.08)
Otu1788	0.000186023	0	0	0	0	CCAGCCTATGGGAGGCAGCAGTGAGGAATATTGGTCAATGGCCGAGAGGCTGAACCAGCCAAGTCGCGTGAAGGATGAAGGATCTATGGTTTGTAAACTTCTTTTATACGGGAATAAAGTGAGTCACGAGTGATTTTTTGTATGTACCGTATGAATAAGCATCGGCTAACTCCGTGCCAGCAGCCGCGGTAATACGGAGGATGCGAGCGTTATCCGGATTTATTGGGTTTAAAGGGTGCGTAGGTGGTTTCTCAAGTCAGCGGTGAAAGTTTGTGGCTTAACCATAAAATTGCCATTGATACTGGGAGACTTGAGTATGTTTGAGGTAGGCGGAATGCGTGGTGTAGCGGTGAAATGCATAGATATCACGCAGAACTCCGATTGCGAAGGCAGCTTGCC…	d:Bacteria(1.00),p:Bacteroidota(1.00),c:Bacteroidia(1.00),o:Bacteroidales(1.00),f:Tannerellaceae(1.00),g:Parabacteroides(1.00),s:uncultured_bacterium(1.00)
Otu5488	6.20076e-05	0	0	0	0	CCAGCCTATGGGTGGCAGCAGTGAGGAATATTGGTCAATGGTTGAGAGACTGAACCAGCCAAGTCGCGTGAAGGAAGAAGGATCTATGGTTTGTAAACTTCTTTTGCAGGGGGGTAAAGTGAGTGACGAGTCATTCATTGCAAGTACCCTGCGAATAAGCATCGGCTAACTCCGTGCCAGCAGCCGCGGTAATACGGAGGATGCGAGCGTTATCCGGATTTATTGGGTTTAAAGGGTGCGTAGGTGGAGAGATAAGTCAGTGGTGAAATCCTGATGCTTAACGTTAGGATTGCCGTTGAAACTGTTTTTCTAGAGTGTGATTGAGGCAGGCGGAATGTGTGGTGTAGCGGTGAAATGCATAGATATCACGCAGAACTCCGATTGCGAAGGCAGCTTGCC…	d:Bacteria(1.00),p:Bacteroidota(1.00),c:Bacteroidia(1.00),o:Bacteroidales(1.00),f:Tannerellaceae(1.00),g:Parabacteroides(1.00),s:uncultured_bacterium(1.00)
Otu3306	0.000124015	0	0	0	0	CCAGCCTATGGGAGGCTCCAGTGAGGAATATTGGTCAATGGCCGAGAGGCTGAACCAGCCAAGTCGCGTGAAGGATGAAGGATCTATGGTTTGTAAACTTCTTTTATAGGGGAATAAAGTGTGGAACGTGTTCCATTTTGTATGTACCCTATGAATAAGCATCGGCTAACTCCGTGCCAGCAGCCGCGGTAATACGGAGGATGCGAGCGTTATCCGGATTTATTGGGTTTAAAGGGTGCGTAGGTGGTAATTTAAGTCAGCGGTGAAAGTTTGTGGCTCAACCATAAAATTGCCGTTGAAACTGGGTTACTTGAGTGTGTTTGAGGTAGGCGGAATGCGTGGTGTAGCGGTGAAATGCATAGATATCACGCAGAACTCCAATTGCGAAGGCAGCTTACT…	d:Bacteria(1.00),p:Bacteroidota(1.00),c:Bacteroidia(1.00),o:Bacteroidales(1.00),f:Tannerellaceae(1.00),g:Parabacteroides(1.00),s:uncultured_organism(0.38)
Otu7098	0.000124015	0	0	0	0	CCAGCCTACGGGGTGCAGCAGTGAGGAATATTGGTCAATGGGCGGAAGCCTGAACCAGCCATGCCGCGTGCAGGACGACGGCCCTACGGGTTGTAAACTGCTTTTCCGGGGGAAGAATAAGGGCGACGTGTCGCCCGATGCCGGTACCCCGGGAATAAGGATCGGCTAACTCCGTGCCAGCAGCCGCGGTAATACGGAGGATCCGAGCGTTATCCGGATTTACTGGGTTTAAAGGGTGCGTAGGCGGACGCCTAAGTCAGCGGTGAAATACGGGGGCTCAACCTTCGAACTGCCGTGGATACTGGGCGTCTTGGATTCGGTCGAGGCGGGCGGAATGCGTGGTGTAGCGGTGAAATGCTTAGATATCACGCAGAACGCCGATTGCGAAGGCAGCTCGCC…	d:Bacteria(1.00),p:Bacteroidota(1.00),c:Bacteroidia(1.00),o:Bacteroidales(1.00),f:Williamwhitmaniaceae(0.99),g:Blvii28_wastewater-sludge_group(0.99),s:uncultured_bacterium(0.77)
Otu2754	0.000372046	0.000164088	6.73272e-05	6.79132e-05	0	CCAGCCTACGGGTTGCACCAGTGAGGAATATTGGTCAATGGGCGCAAGCCTGAACCAGCCATGCCGCGTGCGGGAAGAAGGCGCTACGCGTCGTAAACCGCTTTTGTCCGGGGGTAACCGCGGGGACGTGTCCCCGCCTGCAAGTACCGGACGAATAAGGGTCGGCTAACTCCGTGCCAGCAGCCGCGGTAATACGGAGGACCCGAGCGTTATCCGGATTCATTGGGTTTAAAGGGTGCGTAGGCGGCCCGGTAAGTCAGCGGTGAAAGGCTCCTGCTCCACGGGAGAGCTGCCGTTGATACTGCTGGGCTAGAATCTTAGCGAGGCGAGCGGAATGCGCGGTGTAGCGGTGAAATGCATAGATATCGCGCAGAACGCCGATTGGGGAGCCAGCTCGCC…	d:Bacteria(1.00),p:Bacteroidota(1.00),c:Bacteroidia(1.00),o:Bacteroidales(1.00),f:Williamwhitmaniaceae(1.00),g:Acetobacteroides(1.00),s:uncultured_bacterium(0.40)
Otu1946	0.000496061	8.20238e-05	0	0	0	CCAGCCTACGGGAGGCTGCAGTGAGGAATATTGGTCAATGGGCGGAAGCCTGAACCAGCCATGCCGCGTGCAGGACGACGGCCCTACGGGTTGTAAACTGCTTTTCCGGGGGAAGAATAACCCCCCTGCGGGGGGGGATGCCGGTACCCCGGGAATAAGGATCGGCTAACTCCGTGCCAGCAGCCGCGGTAATACGGAGGATCTTAGCGTTATCCGGATTTACTGGGGTTAAAGGGTGCGTAGGCGGGCGTTTAAGTCCGCGGTGAAAGTCTGCGGCTCAACCGTAGGATTGCCGTGGATACTGGACGTCTTGGATTCGGTCGGGGCGGGCGGAATGCGTGGTGTAGCGGTGAAATGCATAGATATCACGCAGAACGCCGATAGCGAAGGCAGCTCGCC…	d:Bacteria(1.00),p:Bacteroidota(1.00),c:Bacteroidia(1.00),o:Bacteroidales(1.00),f:Williamwhitmaniaceae(1.00),g:Blvii28_wastewater-sludge_group(1.00),s:uncultured_Anaerophaga(1.00)
Otu2597	0	0	0	0	0	CCAGCCTATGGGGGGCTGCAGTGAGGAATATTGGTCAATGGGCGGAAGCCTGAACCAGCCATGCCGCGTGCAGGATGACGGCCCTACGGGTTGTAAACTGCTTTTCCCCGGGAAGAATAAGCCCCTCGTGAGGGGTGATGCCGGTACCGGGGGAATAAGGATCGGCTAACTCCGTGCCAGCAGCCGCGGTAATACGGAGGATCCGAGCGTTATCCGGATTTACTGGGTTTAAAGGGTGCGTAGGCGGGCGCCTAAGTCAGCGGTGAAATGCAGCGGCTCAACCGTTGAACTGCCGTTGAAACTGGGCGCCTTGGATGCGGTCGAGGCCGGCGGAATGCGTGGTGTAGCGGTGAAATGCTTAGATATCACGCAGAACACCAATTGCGAAGGCAGCTGGCC…	d:Bacteria(1.00),p:Bacteroidota(1.00),c:Bacteroidia(1.00),o:Bacteroidales(1.00),f:Williamwhitmaniaceae(1.00),g:Blvii28_wastewater-sludge_group(1.00),s:uncultured_bacterium(1.00)
Otu4655	6.20076e-05	0	0.000471331	0	0	CCAGCCTATGGGATGCACCAGTGAGGAATATTGGTCAATGGGCGGAAGCCTGAACCAGCCATGCCGCGTGCAGGAAGACGGCCCTACGGGTTGTAAACTGCTTTTCTGCGGGAAGAACGGCTCCCACGTGTGGGGGTGTGACGGTACCGCAGGAATAAGGATCGGCTAACTCCGTGCCAGCAGCCGCGGTAATACGGAGGATCCGAGCGTTATCCGGATTTACTGGGTTTAAAGGGTGCGTAGGCGGCTCCCTCAGTCAGCGGTGAAATGTGTCGGCTCAACCGACAACCTGCCGTTGATACTGGGGAGCTTGAGTTGGGTTGAGGCAGGCGGAATGTGCGGTGTAGCGGTGAAATGCATAGATATCGCACAGAACGCCGATTGCGTAGGCAGCTTGCC…	d:Bacteria(1.00),p:Bacteroidota(1.00),c:Bacteroidia(1.00),o:Bacteroidales(1.00),f:Williamwhitmaniaceae(1.00),g:Williamwhitmania(0.99),s:uncultured_bacterium(0.45)
Otu2447	0	0	0	0.00020377	0.00116922	CAGCCTATGGGACGCACCAGTGAGGAATATTGGTCAATGGGCGAGAGCCTGAACCAGCCATGCCGCGTGCAGGATTAAGGCCCTATGGGTCGTAAACTGCTTTTGAATGGGAATAATGTGTGGCACGTGTGCTTTATTGCAGGTACCATTCGAATAAGGATCGGCTAACTCCGTGCCAGCAGCCGCGGTAATACGGAGGATCCGAGCGTTATCCGGGTTTATTAGGTTTAAAGGGTACGTAGGCTGCTATGTAAGTCAGGGGTGAAATACACGGGCTTAACCTGTGTGCTGCCCTTGATACTGCGTGGCTAGAGTTGTTACGGGGCAAGCGGAATGTGCGGAGTAGCGGTGAAATGCATAGGTACCGCACAGAACACCGATAGCGAAGGCAGCTTGCCA…	d:Bacteria(1.00),p:Bacteroidota(1.00),c:Bacteroidia(1.00),o:Bacteroidales(1.00),f:Williamwhitmaniaceae(1.00),g:Williamwhitmaniaceae(1.00),s:metagenome(1.00)
Otu4773	0	0	0	0	5.08583e-05	CCAGCCTACGGGATGCAGCAGTAAGGAATATTGGGCAATGGAGGCAACTCTGACCCAGCCATGCCGCGTGCAGGATGAAGGTCCTCTGGATTGTAAACTGCTTTTATTGGTGAATAAACCTAGGGATTCATCCCTAGCTGAAGGTAGCCAAGGAATAAGCACCGGCTAACTCCGTGCCAGCAGCCGCGGTAATACGGAGGGTGCAAGCGTTATCCGGATTTACTGGGTTTAAAGGGAGCGTAGGCGGATCTTTAAGTGAGTGGTGAAATCCTAGAGCTTAACTCTAGAACTGCCATTCATACTATTGATCTTGAATTCGGTTGAGGTAGCTGGAATGTGTCATGTAGCGGTGAAATGCTTAGATATGACACAGAACACCAATTGCGAAGGCAGGTTGCT…	d:Bacteria(1.00),p:Bacteroidota(1.00),c:Bacteroidia(1.00),o:Chitinophagales(0.68),f:uncultured(0.33),g:uncultured(0.44),s:uncultured_bacterium(0.75)
Otu646	0	0	0.000134695	0.00142659	0.00127146	CCAGCCTATGGGGCGCAGCAGTAGGGAATATTGGGCAATGGAGGAAACTCTGACCCAGCCATGCCGCGTGAAGGATGAATGTCCTTTGGATTGTAAACTTCTTTTATAGGGGAAGAAACCCTCGAATTCATTCGAGGCTGACGGTACCCTAAGAATAAGCACCGGCTAACTCCGTGCCAGCAGCCGCGGTAATACGGAGGGTGCAAGCGTCATCCGGATTTACTGGGTTTAAAGGGAGTGTAGGTGGATCTGTTAGTCAGTGGTGAAAGCCCTATGCTTAACTTAGGAATTGCCATTGATACTGCAGACCTTGAGTATGGTTGAAGTAGGCGGAATATGACATGTAGCGGTGAAATGCTTAGATATGTCATAGAACACCGATTGCGAAGGCAGCTTACT…	d:Bacteria(1.00),p:Bacteroidota(1.00),c:Bacteroidia(1.00),o:Chitinophagales(0.86),f:uncultured(0.66),g:uncultured(0.69),s:uncultured_bacterium(0.73)
Otu1307	0	0.000164088	0.000336636	0.000339516	5.08583e-05	CCAGCCTACGGGTGGCTGCAGTAAGGAATATTGGTCAATGGACGGAAGTCTGAACCAGCCATGCCGCGTGCAGGAAGAAGGCGCTCTGCGTTGTAAACTGCTTTTATATGGGAAGAATAGGCTTGATTTATCAAGTTGTGACGGTACCATAGGAATAAGCACCGGCTAACTCCGTGCCAGCAGCCGCGGTAATACGGAGGGTGCAAGCGTTATCCGGAATCACTGGGTTTAAAGGGTGCGTAGGCGGTTTGATAAGTCAGAGGTGAAAGGTTGTCGCTTAACGATAAGACTGCCTTTGATACTGTCAGACTTGAATTGGGATAAGGTAAGCGGAATGTGGCATGTAGCGGTGAAATGCATAGATATGCCATAGAACACCAATTGCGAAGGCAGCTTACT…	d:Bacteria(1.00),p:Bacteroidota(1.00),c:Bacteroidia(1.00),o:Chitinophagales(0.90),f:Saprospiraceae(0.85),g:Phaeodactylibacter(0.18),s:uncultured_organism(0.18)
Otu1339	0	8.20238e-05	0.000201942	0.000475363	0.000508583	CCAGCCTACGGGTGGCAGCAGTAGGGAATATTGGACAATGGGCGAAAGCCTGATCCAGCCATCCCGCGTGGTAGATGAAGGCCCTCTGGGTTGTAAATACCTTTTGCAAGGGAAGAAACTCTCCGATTCATCGGAGCCTGACGGTACCTTGCGAATAAGCACCGGCTAACTCCGTGCCAGCAGCCGCGGTAATACGGAGGGTGCAAGCGTTATCCGGATTCACTGGGTTTAAAGGGTGCGTAGGCGGGATATTAAGTCAGTGGTGAAAGCCCCAGGCTCAACTTGGGAACTGCCATTGATACTGATATTCTTGAATTCGTTTGAGGCAGGCGGAATGTTGCATGTAGCGGTGAAATGCTTAGATATGTTACAGAACACCAATTGTGAAGACAGCTTGCT…	d:Bacteria(1.00),p:Bacteroidota(1.00),c:Bacteroidia(1.00),o:Chitinophagales(0.93),f:uncultured(0.88),g:uncultured(0.89),s:uncultured_bacterium(0.92)
Otu8691	0	0	0	0.000135846	5.08583e-05	CCAGCTTACGGGTCGCACCAGTAGGGAATATTGGACAATGGGCGAAAGCCTGATCCAGCCATGCCGCGTGAAGGATGAAGGCCCTCTGGGTTGTAAACTTCTTTTATCTGGGAAGAAACTCTTGGATTCATCCAAGCCTGACGGTACCAGAGGAATAAGCACCGGCTAACTCCGTGCCAGCAGCCGCGGTAATACGGAGGGTGCAAGCGTTATCCGGATTCACTGGGTTTAAAGGGTGCGTAGGCGGGTTGGCAAGTCAGTGGTGAAAGCCCCGAGCTTAACTTGGGAACTGCCATTGATACTGCCAGTCTTGAATACGGTTGAGGTAGGCGGAATATAGCATGTAGCGGTGAAATGCTTAGATATGCTATAGAACACCGATTGCGAAGGCAGCTTACT…	d:Bacteria(1.00),p:Bacteroidota(1.00),c:Bacteroidia(1.00),o:Chitinophagales(0.96),f:uncultured(0.73),g:uncultured(0.80),s:uncultured_bacterium(0.75)
Otu1225	6.20076e-05	0.000410119	0.000269289	0	0.000101737	CCAGCCTATGGGATGCTCCAGTAAGGAATATTGGTCAATGGGCGCAAGCCTGAACCAGCCATGCCGCGTGCAGGATGAAGGCCCTCTGGGTTGTAAACTGCTTTTATCTGGGAAGAAACACCCCGTTTCTACGGGGCTTGACGGTACCAGAGGAATAAGCACCGGCTAACTCCGTGCCAGCAGCCGCGGTAATACGGAGGGTGCAAGCGTTATCCGGATTTACTGGGTTTAAAGGGTGCGTAGGCGGGCCTTTAAGTCAGTGGTGAAATCTCCCGGCTTAACCGGGAAACTGCCATTGATACTATTGGTCTTGAATTCAGTTGAGGTGGGCGGAATGTGTCGTGTAGCGGTGAAATGCTTAGATATGACACAGAACACCAATTGCGAAGGCAGCTCGCT…	d:Bacteria(1.00),p:Bacteroidota(1.00),c:Bacteroidia(1.00),o:Chitinophagales(0.97),f:uncultured(0.82),g:uncultured(0.82),s:uncultured_bacterium(0.95)
Otu1659	0	8.20238e-05	0	6.79132e-05	0	CCAGCCTATGGGGTGCAGCAGTAAGGAATATTGGTCAATGGACGAAAGTCTGAACCAGCCATGCCGCGTGGAGGATGAAGGTCCTCTGGATTGTAAACTTCTTTTATATGGGACGAAAAAAGGCTTTTCTAAGTCGTCTGACGGTACCATATGAATAAGCACCGGCTAACTCCGTGCCAGCAGCCGCGGTAATACGGAGGGTGCAAGCGTTATCCGGAATCACTGGGTTTAAAGGGTGCGTAGGCGGTCTGATAAGTCAGAGGTGAAAGCCTGCAGCTTAACTGTAGAATTGCCTTTGATACTGTCAGACTTGAATGGGGTCGAGGTCGGCGGAATGTGGCATGTAGCGGTGAAATGCATAGATATGCCATAGAACACCAATTGCGAAGGCAGCTGACT…	d:Bacteria(1.00),p:Bacteroidota(1.00),c:Bacteroidia(1.00),o:Chitinophagales(0.99),f:Saprospiraceae(0.65),g:OLB8(0.09),s:uncultured_bacterium(0.86)
Otu1070	0.00024803	0.000574206	0.000269289	0.000882802	0.000406846	CCAGCCTACGGGTCGCTGCAGTAAGGAATATTGGTCAATGGACGAAAGTCTGAACCAGCCATCCCGCGTGCAGGAAGAAGGGGCTCTGCCTTGTAAACTGCTTTTGAATGGGACGAAAGAGCTATATGCGTATAGTGTTGACGGTACCATTAGAATAAGCACCGGCTAACTCCGTGCCAGCAGCCGCGGTAATACGGAGGGTGCGAGCGTTATCCGGAATTACTGGGTTTAAAGGGTGCGTAGGCGGGGATATAAGTCAGTGGTGAAAGGCCGTAGCTTAACTATGGGACTGCCATTGATACTGTATGACTGGAATCAGGATGAGGTTGGCGGAATGTGGCATGTAGCGGTGAAATGCTTAGATATGCCATAGAACACCGATTGCGAAGGCAGCTGACT…	d:Bacteria(1.00),p:Bacteroidota(1.00),c:Bacteroidia(1.00),o:Chitinophagales(0.99),f:Saprospiraceae(0.98),g:uncultured(0.95),s:uncultured_bacterium(0.45)
Otu2299	0	8.20238e-05	6.73272e-05	0.000135846	5.08583e-05	CCAGCCTATGGGAGGCTCCAGTAGGGAATATTGGACAATGGGCGCAAGCCTGATCCAGCCATCCCGCGTGAAGGATGAAGGTCCTATGGATTGTAAACTTCTTTTCTCTGGGAAGAAAAAGCTCGATTTATCGAGCCCTGACGGTACCAGAGGAATAAGCATCGGCTAACTCCGTGCCAGCAGCCGCGGTAATACGGAGGGTGCAAGCGTTATCCGGATTCACTGGGTTTAAAGGGTGCGTAGGTGGCTTTGTAAGTCAGTGGTGAAAGCCCGGGGCTCAACTCCGGAACTGCCATTGATACTGCTTAGCTTGAATCAGGTCGAGGTGGTTGGAATATTACATGTAGCGGTGAAATGCTTAGAGATGTAATAGAACACCCATTGCGAAGGCAGATCACT…	d:Bacteria(1.00),p:Bacteroidota(1.00),c:Bacteroidia(1.00),o:Chitinophagales(1.00),f:37-13(0.98),g:37-13(0.98),s:uncultured_bacterium(0.71)
Otu5378	0	0.000246031	0.000134695	6.79132e-05	0	CCAGCCTATGGGATGCTGCAGTAGGGAATATTGGACAATGGGCGCAAGCCTGATCCAGCCATCCCGCGTGAAGGATTAAGGTCCTATGGATTGTAAACTTCTTTTCTCTGGGAATAAAAACCGGGATTCATTCCTGGCTTGAAGGTACCAGAGGAATAAGCACCGGCTAACTCCGTGCCAGCAGCCGCGGTAATACGGAGGGTGCAAGCGTTATCCGGATTCACTGGGGTTAAAGGGTGCGTAGGTGGCTTTATAAGTCAGTGGTGAAAGCCCGGAGCTTAACTCCGGAACTGCCATTGATACTGTTTAGCTTGAATCAAGTAGAGGTGGATGGAATATTACATGTAGCGGTGAAATGCTTAGAGATGTAATAGAACACCAATTGCGAAGGCAGTTCAC…	d:Bacteria(1.00),p:Bacteroidota(1.00),c:Bacteroidia(1.00),o:Chitinophagales(1.00),f:37-13(1.00),g:37-13(1.00),s:metagenome(0.56)
Otu340	0	0.0013127	0.000605925	0.000679132	0.000356029	CCAGCCTATGGGTGGCTGCAGTAGGGAATATTGGACAATGGGCGCAAGCCTGATCCAGCCATCCCGCGTGAAGGATTAAGGCCCTCTGGGTTGTAAACTTCTTTTCTCTGGGAATAAAAAGTGGGGTTCTCCCTACCTTGAAGGTACCAGAGGAATAAGCACCGGCTAACTCCGTGCCAGCAGCCGCGGTAATACGGAGGGTGCAAGCGTTATCCGGATTCACTGGGTTTAAAGGGTGCGTAGGTGGCTTTGTAAGTCAGTGGTGAAAGCCCGGAGCTCAACTCCGGAACTGCCATTGATACTGCTTAGCTTGAATCAACTTGAGGTGGATGGAATATTACATGTAGCGGTGAAATGCTTAGATATGTAATAGAACACCGATTGCGAAGGCAGTTCACT…	d:Bacteria(1.00),p:Bacteroidota(1.00),c:Bacteroidia(1.00),o:Chitinophagales(1.00),f:37-13(1.00),g:37-13(1.00),s:metagenome(0.82)
Otu3061	0	8.20238e-05	0	6.79132e-05	0.000152555	CCAGCCTACGGGTGGCACCAGTAAGGAATATTGGACAATGGGCGAAAGCCTGATCCAGCCACGCCGCGTGCAGGATGAAGGTCCTCTGGATCGTAAACTGCTTTTGACAGAGACGAACGGTCGGGATTTATCTTGAATTGACGGTATCTGTCGAATAAGCACCGGCTAACTACGTGCCAGCAGCCGCGGTAATACGTAGGGTGCAAGCGTTATCCGGATTTACTGGGTTTAAAGGGTCCGCAGGCGGTTTGATAAGTCAGTGGTGAAATAACAGGGCTCAACCTTGTTGCTGCCATTGATACTGTTGAACTTGAGATTAGTAGAGGTGGGCGGAATGTAGCATGTAGCGGTGAAATGCGTAGATATGCTACAGAACACCGATTGCGAAGGCAGCTCACT…	d:Bacteria(1.00),p:Bacteroidota(1.00),c:Bacteroidia(1.00),o:Chitinophagales(1.00),f:37-13(1.00),g:37-13(1.00),s:metagenome(1.00)
Otu6347	0	0	0	0.000135846	5.08583e-05	CCAGCCTATGGGGCGCTCCAGTAAGGAATATTGGACAATGGGCGAAAGCCTGATCCAGCCACGCCGCGTGCAGGATGAAGGTCCTCTGGATTGTAAACTGCTTTTGTTAGAGACGAAAGTGTATGATTGATCATATTTTGACGGTATCTGACGAATAAGCACCGGCTAACTACGTGCCAGCAGCCGCGGTAATACGTAGGGTGCAAGCGTTATCCGGATTTACTGGGTTTAAAGGGTCCGCAGGCGGTCTGTTAAGTCAGCGGTGAAATATCAGGGCTCAACCTTGATGCTGCCATTGATACTGGCGGACTTGAGAGTAGTAGAGGTGGGCGGAATGTAGCATGTAGCGGTGAAATGCGTAGATATGCTACAGAACACCGATTGCGAAGGCAGCTCACT…	d:Bacteria(1.00),p:Bacteroidota(1.00),c:Bacteroidia(1.00),o:Chitinophagales(1.00),f:37-13(1.00),g:37-13(1.00),s:uncultured_bacterium(0.60)
Otu4031	0	0	0	0.00020377	0	CCAGCCTATGGGTTGCTGCAGTAGGGAATATTGGACAATGGGCGCAAGCCTGATCCAGCCATCCCGCGTGAAGGATTAAGGCCCTATGGGTTGTAAACTTCTTTTCTCTGGGAATAAAAAGCGGGATTTATCCTGCCTTGAAGGTATCAGAGGAATAAGCACCGGCTAACTCCGTGCCAGCAGCCGCGGTAATACGGAGGGTGCAAGCGTTATCCGGATTCACGGGGTTTAAAGGGAGCGTAGGTGGCTTTGTAAGTCAGTGGTGAAATGTCGCAGCTTAACTGCGAAACTGCCATTGATACTGCTTAGCTTGAATCACGTCGAGGTGGATGGAATATTACATGTAGCGGTGAAATGCTTAGATATGTAATAGAACACCGATTGCGAAGGCAGTTCACT…	d:Bacteria(1.00),p:Bacteroidota(1.00),c:Bacteroidia(1.00),o:Chitinophagales(1.00),f:37-13(1.00),g:37-13(1.00),s:uncultured_bacterium(0.77)
Otu983	0	0	0	0.000339516	0	CCAGCCTACGGGTCGCAGCAGTAGGGAATATTGGACAATGGAGGCAACTCTGATCCAGCCATCCCGCGTGAAGGATTAAGGTCCTATGGATTGTAAACTTCTTTTTTTGGGGAATAAAAACCGGTATTCATATCGGCTTGAAGGTACCCGAAGAATAAGCACCGGCTAACTCCGTGCCAGCAGCCGCGGTAATACGGAGGGTGCAAGCGTTATCCGGATTCACTGGGTTTAAAGGGTGCGTAGGTGGCTTTGTAAGTCAGTGGTGAAAGCCCGGAGCTTAACTCCGGAACTGCCATTGATACTGCTTAGCTTGAATCAGGTCGAGGTGGATGGAATATTACATGTAGCGGTGAAATGCTTAGATATGTAATAGAACACCGATTGCGAAGGCAGTTCACT…	d:Bacteria(1.00),p:Bacteroidota(1.00),c:Bacteroidia(1.00),o:Chitinophagales(1.00),f:37-13(1.00),g:37-13(1.00),s:uncultured_bacterium(0.91)
Otu1525	0	0	0	0.000271593	5.08583e-05	CCAGCCTACGGGGCGCTGCAGTAGGGAATATTGGACAATGGCTGAAAAGCTGATCCAGCCATCCCGCGTGAAGGCAGAAGGTCCTATGGATTGTAAACTTCTTTTCTCTGGGAAGAAAACCCCTTGTTCTCAAGGGACTGACGGTACCAGAGGAATAAGCACCGGCTAACTCCGTGCCAGCAGCCGCGGTAATACGGAGGGTGCAAGCGTTATCCGGATTCACTGGGTTTAAAGGGTGCGTAGGCGGGCTTGTAAGTCAGTGGTGGAAGCCCGGGGCTTAACTCCGGAATTGCCGTTGATACTGCAGGTCTCGAGTACAGTTGAGGTGGGCGGAATACATCATGTAGTGGTGAAATACTTAGATATGATGTAGAACACCGATTGCGAAGGCAGCTCACT…	d:Bacteria(1.00),p:Bacteroidota(1.00),c:Bacteroidia(1.00),o:Chitinophagales(1.00),f:37-13(1.00),g:37-13(1.00),s:uncultured_bacterium(0.96)
Otu458	0	0.000164088	0.000471331	0.000135846	0.000101737	CCAGCCTATGGGTGGCTCCAGTAGGGAATATTGGTCAATGGACGGAAGTCTGAACCAGCCATCCCGCGTGCAGGAAGAAGGATCTTTGGTCTGTAAACTGCTTTTCTCAAGGAAGAGAGATAGAGATTAATCTTTAGAGGACGGTACTTGAGGAATAAGCACCGGCTAACTCCGTGCCAGCAGCCGCGGTAATACGGAGGGTGCAAGCGTTATCCGGATTTCCTGGGTTTAAAGGGTCCGTAGGTGGTTTGATAAGTCAGTGGTGAAATTACCGAGCTTAACTTGGGAGCTGCCATTGATACTGTTAGACTTGAGTGCAGATGAGGTTGGCGGAATGGGGCATGTAGCGGTGAAATGCTTAGATATGCCTCGGAACACCGAATGCGAAGGCAGCTGGCT…	d:Bacteria(1.00),p:Bacteroidota(1.00),c:Bacteroidia(1.00),o:Chitinophagales(1.00),f:37-13(1.00),g:37-13(1.00),s:uncultured_bacterium(1.00)
Otu743	0	0.000246031	0.000336636	0.000543286	0.000406846	CCAGCCTACGGGGCGCTGCAGTAGGGAATATTGGGCAATGGAGGCAACTCTGACCCAGCCACGCCGCGTGGAGGATGAAGGTGCTATGCATCGTAAACTCCTTTTGTCAAGGGAGGAAGTGCTTGATTTATCGAGTTTTGACGGTACTTGGCGAATAAGCATCGGCTAACTACGTGCCAGCAGCCGCGGTAATACGTAGGATGCAAGCGTTATCCGGAATCACTGGGTTTAAAGGGTCTGTAGGCGGTATCATAAGTCAGTGGTGAAATATCTGGGCTTAACTTGGAGGGTGCCATTGATACTGTAGTACTTGAGATAGAATGACGTGGGCGGAATGTGTCATGTAGCGGTGAAATGCTTAGAGATGACACAGAACACCGATTGCGAAGGCAGCTCACG…	d:Bacteria(1.00),p:Bacteroidota(1.00),c:Bacteroidia(1.00),o:Chitinophagales(1.00),f:37-13(1.00),g:37-13(1.00),s:uncultured_bacterium(1.00)
Otu4117	0	0	0	0	5.08583e-05	CCAGCCTACGGGTTGCAGCAGTAGGGAATATTGGACAATGGAGGCAACTCTGATCCAGCCATCCCGCGTGAAGGATTAAGGTCCTATGGATTGTAAACTTCTTTTCTCTGGGAATAAAAACTCCGTTTCTACGGAGCTTGAAGGTACCAGAGGAATAAGCACCGGCTAACTCCGTGCCAGCAGCCGCGGTAATACGGAGGGTGCAAGCGTTATCCGGATTCACTGGGTTTAAAGGGAGCGTAGGTGGCTTTGTAAGTCAGTGGTGAAATGTCGCAGCTTAACTGCGAAACTGCCATTGATACTGCTTAGCTTGAATCAAGTCGAGGTGGATGGAATATTACATGTAGCGGTGAAATGCTTAGATATGTAATAGAACACCAATTGCGAAGGCAGTTCACT…	d:Bacteria(1.00),p:Bacteroidota(1.00),c:Bacteroidia(1.00),o:Chitinophagales(1.00),f:37-13(1.00),g:37-13(1.00),s:uncultured_bacterium(1.00)
Otu9284	0	0	0	0.000271593	0.000101737	CCAGGCCTATGGGTCGCAGCAGTAGGGAATATTGGGCAATGGAGGCAACTCTGACCCAGCCACGCCGCGTGGAGGATGAAGGTGCTATGCATCGTAAACTTCTTTTGTCAAGGGAGAAAGTGCGTGATTTTTCACGTTCTGACGGTACTTGGCGAATAAGCATCGGCTAACTACGTGCCAGCAGCCGCGGTAATACGTAGGATGCAAGCGTTATCCGGAATCACTGGGTTTAAAGGGTCTGTAGGCGGTTTAATAAGTCAGTGGTGAAATATCTGGGCTCAACTTGGAGGGTGCCATTGATACTGTTAAACTTGAAATAGAATGGCGTGGGCGGAATGTGTCATGTAGCGGTGAAATGCGTAGAGATGACACAGAACACCAATTGCGAAGGCAGCTCAC…	d:Bacteria(1.00),p:Bacteroidota(1.00),c:Bacteroidia(1.00),o:Chitinophagales(1.00),f:37-13(1.00),g:37-13(1.00),s:uncultured_bacterium(1.00)
Otu311	0	0.00065615	6.73272e-05	0.00156183	0.000508583	CCAGCCTATGGGAGGCTCCAGTAGGGAATATTGGACAATGGGCGCAAGCCTGATCCAGCCATCCCGCGTGAAGGATGAAGGTCCTCTGGATTGTAAACTTCTTTTCTTCGGGAATAAAAACTGGGGTTCTCCTCAGCTTGAAGGTACCGAAGGAATAAGCACCGGCTAACTCCGTGCCAGCAGCCGCGGTAATACGGAGGGTGCAAGCGTTATCCGGATTCACTGGGTTTAAAGGGTGCGTAGGTGGCTTTGTAAGTCAGTGGTGAAAGCTCGGAGCTCAACTCCGAAACTGCCATTGATACTGCTTAGCTTGAATCAGGTCGAGGTGGATGGAATGTGACATGTAGCGGTGAAATGCTTAGATATGTTACAGAGCACCGATTGCGAAGGCAGTTCACC…	d:Bacteria(1.00),p:Bacteroidota(1.00),c:Bacteroidia(1.00),o:Chitinophagales(1.00),f:37-13(1.00),g:37-13(1.00),s:uncultured_Saprospiraceae(0.31)
Otu1222	0	0.000574206	0.00074062	0.00149371	0.000966247	CCAGCCTATGGGTCGCAGCAGTAAGGTATATTGGTCAATGGTGGAAACACTGAACCAGCCTTGCCGCGTGGAGGAATAAGGTCCTACGGATTGTAAACTCCTTTTGACGAGGAAGAAAGTGTTAGATTTATCTAATTTTGACGGTACTCGTAGAATAAGCACCGGCTAACTCCGTGCCAGCAGCCGCGGTAATACGGAGGGTGCAAGCGTTATCCGGATTTACTGGGTTTAAAGGGTCCGCAGGTGGGGAGGTAAGTCAGTGGTGAAATACCCGGGCTCAACTTGGGTGCTGCCATTGATACTGCTTTTCTTGAGTGTAGATGAGGTGGGCGGAATACAGCATGTAGCGGTGAAATGCGTAGATATGCTGTAGAACACCGATTGCGAAGGCAGCTCACT…	d:Bacteria(1.00),p:Bacteroidota(1.00),c:Bacteroidia(1.00),o:Chitinophagales(1.00),f:37-13(1.00),g:37-13(1.00),s:uncultured_Saprospiraceae(0.96)
Otu133	0	0	0	0.00122222	0.000457664	CCAGCCTATGGGTGGCACCAGTAGGGAATATTGGACAATGGCTGAAAAGCTGATCCAGCCATCCCGCGTGAAGGTAGAAGGTCCTATGGATTGTAAACTTCTTTTCTCTGGGAAGAAAAAGCTTGATTCATCAAGCCCTGACGGTACCAGAGGAATAAGCACCGGCTAACTCCGTGCCAGCAGCCGCGGTAATACGGAGGGTGCAAGCGTTATCCGGATTCACTGGGTTTAAAGGGTGCGTAGGCGGGCTTATAAGTCAGTGGTGAAAGCCCGGAGCTTAACTTCGGAAATGCCATTGATACTGTAGGTCTTGAGTACACTTGAGGTGGGCGGAATACATCATGTAGTGGTGAAATACTTAGATATGATGTAGAACACCGATTGCGAAGGCAGCTCACT…	d:Bacteria(1.00),p:Bacteroidota(1.00),c:Bacteroidia(1.00),o:Chitinophagales(1.00),f:37-13(1.00),g:37-13(1.00),s:uncultured_soil(0.39)
Otu3065	0	0	0	6.79132e-05	0	CCAGCCTACGGGTGGCACCAGTAGGGAATATTGGGCAATGGAGGAAACTCTGACCCAGCCATGCCGCGTGAAGGATGAAGGTCCTACGGATTGTAAACTTCTTTTATTAGGGAAGAAACGTCTCGATTCATCGGGATTTGACGGTACCTAAGGAATAAGCACCGGCTAACTCCGTGCCAGCAGCCGCGGTAATACGGAGGGTGCAAGCGTTATCCGGATTCACTGGGTTTAAAGGGTGCGTAGGTGGGTTGGTAAGTCAGTGGTGAAATCCCCGAGCTTAACTTGGGAACTGCCATTGATACTATCAGTCTTGAATACCGTGGAGGTCGGCGGAATATGTCATGTAGCGGTGAAATGCTTAGATATGACATAGAACACCAATTGCGAAGGCAGCTGGCT…	d:Bacteria(1.00),p:Bacteroidota(1.00),c:Bacteroidia(1.00),o:Chitinophagales(1.00),f:Chitinophagaceae(0.88),g:uncultured(0.27),s:uncultured_bacterium(0.76)
Otu8608	0	0	0	0	0.000152555	CCAGCCTATGGGGGGCTCCAGTGAGGAATATTGGTCAATGGACGCAAGTCTGAACCAGCCATGCCGCGTGAAGGATGAAGGCGTTCTGCGTTGTAAACTTCTTTTATTTGGGAAGAAAATTGTGGTTTCTACTACAACCGACGGTACCAGATGAATAAGCACCGGCTAACTCCGTGCCAGCAGCCGCGGTAATACGGAGGGTGCAAGCGTTATCCGGATTTACTGGGTTTAAAGGGTGTGTAGGCGGGCTATTAAGTCAGTGGTGAAATCTTTCGGCTCAACCGGAAAACTGCCATTGATACTATTAGTCTTGAATATCGTTGAGGTAGGCGGAATACATCATGTAGCGGTGAAATGCTTAGATATGATGTAGAACACCGATTGCGAAGGCAGCTTACT…	d:Bacteria(1.00),p:Bacteroidota(1.00),c:Bacteroidia(1.00),o:Chitinophagales(1.00),f:Chitinophagaceae(1.00),g:Edaphobaculum(0.84),s:uncultured_bacterium(0.68)
Otu2344	0	0.000164088	0.000269289	0.000407439	0.000101737	CCAGCCTATGGGTTGCACCAGTGAGGAATATTGGTCAATGGACGCAAGTCTGAACCAGCCATGCCGCGTGAAGGATGAAGGCCTTCTGGGTTGTAAACTTCTTTTACCTGGGAAGAAAACTACGATTTCTATCGTAGCCGACGGTACCAGAGGAATAAGCACCGGCTAACTCCGTGCCAGCAGCCGCGGTAATACGGAGGGTGCAAGCGTTATCCGGATTTACTGGGTTTAAAGGGTGTGTAGGCGGGCTTTTAAGTCAGTGGTGAAATCTCCGGGCTCAACCTGGAAACTGCCATTGATACTATTAGTCTTGAATTTTGTTGAGGTAGGCGGAATAAGTCATGTAGCGGTGAAATGCTTAGATATGACTTAGAACACCAATTGCGAAGGCAGCTTGCT…	d:Bacteria(1.00),p:Bacteroidota(1.00),c:Bacteroidia(1.00),o:Chitinophagales(1.00),f:Chitinophagaceae(1.00),g:Edaphobaculum(1.00),s:uncultured_Bacteroidetes(0.30)
Otu111	0.000186023	0.0013127	0.0024235	0.000747056	0.000661138	CCAGCCTATGGGATGCAGCAGTAAGGAATATTGGTCAATGGACGAAAGTCTGAACCAGCCATGCCGCGTGGAGGATGAAGGTCCTCTGGATTGTAAACTTCTTTTATATGGGACGAAAAAAGGCTTTTCTAAGTCGTCTGACGGTACCATATGAATAAGCACCGGCTAACTCCGTGCCAGCAGCCGCGGTAATACGGAGGGTGCAAGCGTTATCCGGATTCACTGGGTTTAAAGGGTGCGTAGGTGGGTTGGTAAGTCAGTGGTGAAATCTCCGAGCTTAACTTGGAAACTGCCATTGATACTATTAATCTTGAATATTGTGGAGGTTAGCGGAATATGTCATGTAGCGGTGAAATGCTTAGATATGACATAGAACACCAATTGCGAAGGCAGCTGGCT…	d:Bacteria(1.00),p:Bacteroidota(1.00),c:Bacteroidia(1.00),o:Chitinophagales(1.00),f:Chitinophagaceae(1.00),g:Ferruginibacter(0.01),s:uncultured_Bacteroidetes(0.03)
Otu6768	0	8.20238e-05	0	0	0	CCAGCCTATGGGACGCTCCAGTGGGGAATTTTGGACAATGGGGGCAACCCTGAACCAGCCATGCCGCGTGAAGGATGAAGGTCCTCTGGATTGTAAACTTCTTTTATCTGGGACGAAAAAAGATCATTCTTGATCACTTGACGGTACCAGAGGAATAAGCACCGGCTAACTCCGTGCCAGCAGCCGCGGTAATACGGAGGGTGCAAGCGTTATCCGGATTCACTGGGTTTAAAGGGTGCGTAGGTGGGTCTGTAAGTCAGTGGTGAAATCTCCGAGCTTAACTCGGAAACTGCCATTGATACTATAGGTCTTGAATTATCTGGAGGTAAGCGGAATATGTCATGTAGCGGTGAAATGCTTAGATATGACATAGAACACCAATTGCGAAGGCAGCTTACT…	d:Bacteria(1.00),p:Bacteroidota(1.00),c:Bacteroidia(1.00),o:Chitinophagales(1.00),f:Chitinophagaceae(1.00),g:Ferruginibacter(0.90),s:uncultured_bacterium(0.76)
Otu400	0	0	0	0.000135846	5.08583e-05	CCAGCCTACGGGTGGCAGCAGTAAGGAATATTGGTCAATGGACGAAAGTCTGAACCAGCCATGCCGCGTGAAGGATGAAGGCCCTCTGGGTTGTAAACTTCTTTTATAGGGGACGAAAAAAGCTCATTCTCGAGCACTTGACGGTACCCTAGGAATAAGCACCGGCTAACTCCGTGCCAGCAGCCGCGGTAATACGGAGGGTGCAAGCGTTATCCGGATTTACTGGGTTTAAAGGGTGCGTAGGTGGGCAGTTAAGTCAGCGGTGAAATCTCCGGGCTTAACCCGGAAACTGCCATTGATACTATCTGTCTTGAATATCCTGGAGGTGAGCGGAATATGTCATGTAGCGGTGAAATGCTTAGATATGACATAGAACACCAATTGCGAAGGCAGCTCGCT…	d:Bacteria(1.00),p:Bacteroidota(1.00),c:Bacteroidia(1.00),o:Chitinophagales(1.00),f:Chitinophagaceae(1.00),g:Ferruginibacter(0.98),s:uncultured_bacterium(0.75)
Otu447	0	0.000246031	0.000134695	0.000814879	0.000356029	CCAGCCTACGGGAGGCACCAGTAAGGAATATTGGTCAATGGACGAAAGTCTGAACCAGCCATGCCGCGTGAAGGATGAAGGTCCTCTGGATTGTAAACTTCTTTTATAGGGGACGAAAAAAGGGAATTCTTTCTCACTTGACGGTACCCTAGGAATAAGCACCGGCTAACTCCGTGCCAGCAGCCGCGGTAATACGGAGGGTGCAAGCGTTATCCGGATTCACTGGGTTTAAAGGGAGCGTAGGTGGCAGGTAAGTCAGTGGTGAAATCTCCGGGCTTAACCCGGAAACTGCCATTGATACTATTTGTCTTGAATATTCTGGAGGTAAGCGGAATATGTCATGTAGCGGTGAAATGCTTAGATATGACATAGAACACCCATTGCGAAGGCAGCTTACTA…	d:Bacteria(1.00),p:Bacteroidota(1.00),c:Bacteroidia(1.00),o:Chitinophagales(1.00),f:Chitinophagaceae(1.00),g:Ferruginibacter(0.99),s:uncultured_bacterium(0.86)
Otu1115	6.20076e-05	0	0	0.000135846	5.08583e-05	CCAGCCTATGGGTGGCAGCAGTAAGGAATATTGGTCAATGGACGCAAGTCTGAACCAGCCATGCCGCGTGAAGGATGAAGGCCCTCTGGGTTGTAAACTTCTTTTATCTGGGACGAAAAAAGGGAATTCTTTCCCACTTGACGGTACCAGAGGAATAAGCACCGGCTAACTCCGTGCCAGCAGCCGCGGTAATACGGAGGGTGCAAGCGTTATCCGGATTTACTGGGTTTAAAGGGTGCGTAGGTGGGTCTGTAAGTCAGTGGTGAAATCTCCGAGCTTAACTCGGAAACTGCCATTGATACTATAGGTCTTGAATTATCTGGAGGTAAGCGGAATATGTCATGTAGCGGTGAAATGCTTAGGTATGACATAGAACACCAATTGCGAAGGCAGCTTACT…	d:Bacteria(1.00),p:Bacteroidota(1.00),c:Bacteroidia(1.00),o:Chitinophagales(1.00),f:Chitinophagaceae(1.00),g:Ferruginibacter(0.99),s:uncultured_Bacteroidetes(0.11)
Otu4849	0	0.000246031	0.000538578	0.000407439	0.000101737	CCAGCCTACGGGATGCACCAGTAAGGAATATTGGTCAATGGACGCAAGTCTGAACCAGCCATGCCGCGTGAAGGATGAAGGTCCTCTGGATTGTAAACTTCTTTTATCTGGGACGAAAAAAGGGCTTTCTAGCTCACTTGGCGGTACCAGAGGAATAAGCACCGGCTAACTCCGTGCCAGCAGCCGCGGTAATACGGAGGGTGCAAGCGTTATCCGGATTTACTGGGTTTAAAGGGTGCGTAGGTGGGCAGGTAAGTCAGCGGTGAAATCTCCGAGCTTAACTCGGAAACTGCCATTGATACTATCTGTCTTGAATATCCTGGAGGTGAGCGGAATATGTCACGTAGCGGTGAAATGCTTAGATATGACATAGAACACCAATTGCGAAGGCAGCTCACT…	d:Bacteria(1.00),p:Bacteroidota(1.00),c:Bacteroidia(1.00),o:Chitinophagales(1.00),f:Chitinophagaceae(1.00),g:Ferruginibacter(0.99),s:uncultured_Sphingobacteriia(0.86)
Otu5906	0	8.20238e-05	0	6.79132e-05	0.000152555	CCAGCCTACGGGGGGCAGCAGTAAGGAATATTGGGCAATGGACGAAAGTCTGACCCAGCCATGCCGCGTGAAGGATGAAGGTCCTCTGGATTGTAAACTTCTTTTATATGAGACGAAAAAAGAGTTTTCTAACTCAACTGACGGTACCATATGAATAAGCACCGGCTAACTCCGTGCCAGCAGCCGCGGTAATACGGAGGGTGCAAGCGTTATCCGGATTCACTGGGTTTAAAGGGTGCGTAGGCGGACAATTAAGTCAGTGGTGAAATCCTGGAGCTTAACTCCAGAACTGCCATTGATACTATTTATCTTGAATATTGTGGAGGTGAACGGAATATGTCATGTAGCGGTGAAATGCTTAGATATGACATAGAACACCAATTGCGAAGGCAGTTCGCT…	d:Bacteria(1.00),p:Bacteroidota(1.00),c:Bacteroidia(1.00),o:Chitinophagales(1.00),f:Chitinophagaceae(1.00),g:Flavisolibacter(0.07),s:uncultured_bacterium(0.69)
Otu2940	0	8.20238e-05	0	0.00020377	0.000101737	CCAGCCTACGGGTTGCTCCAGTAAGGAATATTGGTCAATGGACGCAAGTCTGAACCAGCCATGCCGCGTGAAGGATGAAGGTCCTCTGGATTGTAAACTTCTTTTATCTGGGACGAAAAAAGGCCTTTTCAGGTCGTCTGACGGTACCAGAGGAATAAGCACCGGCTAACTCCGTGCCAGCAGCCGCGGTAATACGGAGGGTGCAAGCGTTATCCGGATTCACTGGGTTAAAAGGGAGCGTAGGTGGGCAGGTAAGTCAGTGGTGAAATCTCTGGGCTTAACCCGGAAACTGCCATTGATACTATTTGTCTTGAATATTCTGGAGGTAAGCGGAATATGTCATGTAGCGGTGAAATGCTTAGATATGACATAGAACACCCATTGCGAAGGCAGCTTGCT…	d:Bacteria(1.00),p:Bacteroidota(1.00),c:Bacteroidia(1.00),o:Chitinophagales(1.00),f:Chitinophagaceae(1.00),g:Lacibacter(0.32),s:Lacibacter_nakdongensis(0.29)
Otu118	0	8.20238e-05	0.000134695	0.00101885	0.000610219	CCAGCCTATGGGGTGCAGCAGTAAGGAATATTGGTCAATGGACGAAAGTCTGAACCAGCCATGCCGCGTGAAGGATGAAGGTCCTCTGGATTGTAAACTTCTTTTATCTGGGACGAAAAAAGGGAATTCTTTCTCACTTGACGGTACCAGAAGAATAAGCACCGGCTAACTCCGTGCCAGCAGCCGCGGTAATACGGAGGGTGCAAGCGTTATCCGGATTCACTGGGTTTAAAGGGTGCGTAGGTGGGCAGTTAAGTCAGTGGTGAAATCTCCGGGCTTAAACCGGAAACTGCCATTGATACTATCTGTCTTGAATACTCTGGAGGTAAGCGGAATATGTCATGTAGCGGTGAAATGCTTAGATACGACATAGAACACCGATTGCGAAGGCAGCTTACT…	d:Bacteria(1.00),p:Bacteroidota(1.00),c:Bacteroidia(1.00),o:Chitinophagales(1.00),f:Chitinophagaceae(1.00),g:Terrimonas(0.84),s:uncultured_bacterium(0.99)
Otu82	0.000124015	0.00106657	0.00148164	0.00455026	0.00254292	CCAGCCTACGGGGGGCAGCAGTAAGGAATATTGGTCAATGGACGAAAGTCTGAACCAGCCATGCCGCGTGGAGGATGAAGGTCCTCTGGATTGTAAACTTCTTTTATATGGGACGAAAAAAGGCTTTTCTAAGTCGTCTGACGGTACCATATGAATAAGCACCGGCTAACTCCGTGCCAGCAGCCGCGGTAATACGGAGGGTGCAAGCGTTATCCGGATTCACTGGGTTTAAAGGGTGCGTAGGTGGGCTGGTAAGTCAGTGGTGAAATCCCCGAGCTTAACTTGGGAACTGCCATTGATACTATCAATCTTGAATACCGTGGAGGTCAGCGGAATATGTCATGTAGCGGTGAAATGCTTAGATATGACATAGAACACCAATTGCGAAGGCAGCTGGCT…	d:Bacteria(1.00),p:Bacteroidota(1.00),c:Bacteroidia(1.00),o:Chitinophagales(1.00),f:Chitinophagaceae(1.00),g:Terrimonas(1.00),s:uncultured_bacterium(0.96)
Otu803	0	0.000164088	0.00074062	0.00020377	5.08583e-05	CCAGCCTATGGGGTGCTCCAGTAAGGAATATTGGTCAATGGACGAAAGTCTGAACCAGCTATGCCGCGTGGAGGATGAAGGCCCTCTGGGTTGTAAACTTCTTTTATATGGGACGAAAAAGGGCCTTTCTAGGTCAACTGACGGTACCATGTGAATAAGCACCGGCTAACTCCGTGCCAGCAGCCGCGGTAATACGGAGGGTGCAAGCGTTATCCGGATTCACTGGGTTTAAAGGGTGGGTAGGTGGGTTGGTAAGTCAGTGGTGAAATCCCCGAGCTTAACTTGGGAAATGCCATTGATACTATTAGTCTTGAATACCGTGGAGGTCGGCGGAATATGTCATGTAGCGGTGAAATGCTTAGATATGACATAGAACACCAATTGCGAAGGCAGCTGGCT…	d:Bacteria(1.00),p:Bacteroidota(1.00),c:Bacteroidia(1.00),o:Chitinophagales(1.00),f:Chitinophagaceae(1.00),g:Terrimonas(1.00),s:uncultured_bacterium(1.00)
Otu8852	0	0.000164088	0.000201942	0.000271593	0.000152555	CCAGCCTATGGGTCGCACCAGTGAGGAATATTGGTCGATGGAGGAAACTCTGAACCAGCCATGCCGCGTGGAGGATGAAGGTCCTCTGGATTGTAAACTCCTTTTATAAAAGAAGAAACCCCATTTTTCTAAATGGGTTGACGGTACTTTATGAATAAGCACCGGCTAACTCCGTGCCAGCAGCCGCGGTAATACGGAGGGTGCAAGCGTTATCCGGATTCACTGGGTTTAAAGGGAGCGTAGGTGGGTTGGTAAGTCAGTGGTGAAATCTCCGAGCTTAACTTGGAAACTGCCATTGATACTATCGATCTTGAATACTGTGGAGGTAAGCGGAATATATCATGTAGCGGTGAAATGCTTAGATATGATATAGAACACCAATAGCGAAGGCAGCTTACT…	d:Bacteria(1.00),p:Bacteroidota(1.00),c:Bacteroidia(1.00),o:Chitinophagales(1.00),f:Chitinophagaceae(1.00),g:uncultured(0.99),s:metagenome(0.30)
Otu589	0	0	0.000134695	0	0	CCAGCCTATGGGTGGCACCAGTAAGGAATATTGGTCAATGGACGCAAGTCTGAACCAGCCATGCCGCGTGGAGGATGACGGCCCTCTGGGTTGTAAACTCCTTTTATCTGGGAAGAAATGCAGATTTTCTAATCTGTTTGACGGTACCAGAGGAATAAGCACCGGCTAACTCCGTGCCAGCAGCCGCGGTAATACGGAGGGTGCAAGCGTTATCCGGATTCACTGGGTTTAAAGGGTGCGTAGGTGGACAGGTAAGTCAGTGGTGAAATCTCCAAGCTTAACTTGGAAACTGCCGTTGATACTATCTGTCTTGAATATCGTGGAGGTAAGCGGAATATGTCATGTAGCGGTGAAATGCTTAGATATGACATAGAACACCGATTGCGAAGGCAGCTTACT…	d:Bacteria(1.00),p:Bacteroidota(1.00),c:Bacteroidia(1.00),o:Chitinophagales(1.00),f:Chitinophagaceae(1.00),g:uncultured(0.99),s:uncultured_Bacteroidetes(0.59)
Otu6059	0	0	0	0.000135846	5.08583e-05	CCAGCCTATGGGGTGCAGCAGTAAGGAATATTGGTCAATGGACGAAAGTCTGAACCAGCCATGCCGCGTGGAGGATGAAGGTCCTCTGGATTGTAAACTTCTTTTATTTGGGACGAAAAAAGGGCATTCTTGCTCACTTGACGGTACCAGATGAATAAGCACCGGCTAACTCCGTGCCAGCAGCCGCGGTAATACGGAGGGTGCAAGCGTTATCCGGATTCACTGGGTTGAAAGGGTGCGTAGGCGGGCATTTAAGTCAGCGGTGAAATCCCCGAGCTTAACTTGGGAACTGCCGTTGATACTATTTGTCTTGAATGTCGTGGAGGTCAGCGGAATATGTCATGTAGCGGTGAAATGCTTAGATATGACATAGAACACCTATTGCGAAGGCAACTGACT…	d:Bacteria(1.00),p:Bacteroidota(1.00),c:Bacteroidia(1.00),o:Chitinophagales(1.00),f:Chitinophagaceae(1.00),g:uncultured(1.00),s:uncultured_bacterium(0.99)
Otu1233	0	8.20238e-05	0	0.00020377	0	CCAGCCTATGGGGGGCTGCAGTGAGGAATATTGGTCAATGGAGGCAACTCTGAACCAGCCATGCCGCGTGAAGGATGAAGGTCCTCTGGATTGTAAACTTCTTTTATAGAAGAAGAAACCCCAGTATTCTTACTGGGTTGACGGTACTCTATGAATAAGCACCGGCTAACTCCGTGCCAGCAGCCGCGGTAATACGGAGGGTGCAAGCGTTATCCGGATTCACTGGGTTTAAAGGGAGCGTAGGTGGGTTGGTAAGTCAGCGGTGAAATCCCCGAGCTTAACTCGGGAACTGCCATTGATACTATCAATCTTGAATAATGTGGAGGTAAGCGGAATATATCATGTAGCGGTGAAATGCTTAGATATGATATAGAACACCAATAGCGAAGGCAGCTTACT…	d:Bacteria(1.00),p:Bacteroidota(1.00),c:Bacteroidia(1.00),o:Chitinophagales(1.00),f:Chitinophagaceae(1.00),g:uncultured(1.00),s:uncultured_Bacteroidetes(0.48)
Otu2499	0	0	0	0	0.000203373	CCAGCCTACGGGAGGCTGCAGTAAGGAATATTGGTCAATGCTCGAAAGAGTGAACCAGCCATTCCGCGTGAAGGATGAAGGCCCTATGGGTCGTAAACTTCTTTTAGATGGGAAGAAAGTGGTTTATGAGTAAGCCTTTGACGGTACCATCAGAATAAGCACCGGCTAACTCCGTGCCAGCAGCCGCGGTAATACGGAGGGTGCAAGCGTTATCCGGAATCACTGGGTTTAAAGGGTGCGTAGGCGGGAGATTAAGTCTAAGGTGAAAGTCTGTAGCTTAACTATAGAATTGCCTTGGATACTGGTTTTCTTGAATTGGGTTGAGGATAGCGGAATGTGACATGTAGCGGTGAAATGCATAGATATGTCATAGAACACCAATTGCGAAGGCAGCTATCT…	d:Bacteria(1.00),p:Bacteroidota(1.00),c:Bacteroidia(1.00),o:Chitinophagales(1.00),f:Saprospiraceae(0.98),g:uncultured(0.95),s:metagenome(0.21)
Otu262	0	0.000246031	0.000471331	0.000475363	0.000457664	CCAGCCTACGGGGGGCTGCAGTAAGGAATATTGGGCAATGGAGGCAACTCTGACCCAGCCATCCCGCGTGAAGGATTAAGGCCCTATGGGTTGTAAACTTCTTTTGTTTGGGAAGAAATCTGGTCATTTATGAGCAGTTGACGGTACCTTACGAATAAGCACCGGCTAACTCCGTGCCAGCAGCCGCGGTAATACGGAGGGTGCAAGCGTTATCCGGAATCACTGGGTTTAAAGGGTGCGTAGGCGGTTTGATAAGTCAGAGGTGAAAGCTAGCAGCTTAACTGTTAAATTGCCTTTGATACTGTCAGACTTGAATCAAGTTGAGGTAGGCGGAATGTGACATGTAGCGGTGAAATGCATAGATATGTCATAGAACACCAATTGCGTAGGCAGCTTGCT…	d:Bacteria(1.00),p:Bacteroidota(1.00),c:Bacteroidia(1.00),o:Chitinophagales(1.00),f:Saprospiraceae(1.00),g:Haliscomenobacter(1.00),s:filamentous_bacterium(0.03)
Otu430	0	0	0.000336636	0.00129034	0.00106798	CCAGCCTATGGGGCGCTGCAGTAAGGAATATTGGGCAATGGGCGCAAGCCTGACCCAGCCATCCCGCGTGCAGGATGACGGCCCTATGGATTGTAAACTGCTTTTGTTTGAGAAGAACTAAGTACATTAATGTGCTTTTGACGGTATCTTACGAATAAGCACCGGCTAACTCCGTGCCAGCAGCCGCGGTAATACGGAGGGTGCAAGCGTTATCCGGAATCACTGGGTTTAAAGGGTGCGTAGGCGGCATAATAAGTCAGAGGTGAAAGCTTGCGGCTCAACCGTAAAATTGCCTTTGATACTGTTATGCTTGAATCAGGTTGAGGTAGGCAGAATGTGGCATGTAGCGGTGAAATGCATAGATATGCCATAGAATACCAATTGCGAAGGCAGCCTGCT…	d:Bacteria(1.00),p:Bacteroidota(1.00),c:Bacteroidia(1.00),o:Chitinophagales(1.00),f:Saprospiraceae(1.00),g:Haliscomenobacter(1.00),s:uncultured_bacterium(0.98)
Otu883	0	0.000164088	0.000336636	6.79132e-05	0.000101737	CCAGCCTATGGGTTGCACCAGTAAGGAATATTGGACAATGGGCGGAAGCCTGATCCAGCCATCCCGCGTGCTTGATGAAGGCCCTCTGGGTTGTAAAGAGCTTTAGTCTGGGAAGAAACTTGTTTCTGCGGAAGCAACTGACGGTACCAGAAGAATAAGCACCGGCTAACTCCGTGCCAGCAGCCGCGGTAATACGGAGGGTGCAAGCGTTATCCGGATTTACTGGGTTTAAAGGGTGCGTAGGCGGCACTATAAGTCAGGGGTGAAAGCCTACGGCTTAACCGTAGAAATGCCTTTGATACTGTAGTGCTTGAATTAGATTGAGGTCGGCGGAATGTGGCATGTAGCGGTGAAATGCATAGATATGCCATAGAACACCAATTGCGAAGGCAGCTGACT…	d:Bacteria(1.00),p:Bacteroidota(1.00),c:Bacteroidia(1.00),o:Chitinophagales(1.00),f:Saprospiraceae(1.00),g:Lewinella(1.00),s:uncultured_bacterium(1.00)
Otu289	0	8.20238e-05	0.000269289	0.00237731	0.00203373	CCAGCCTACGGGTGGCTGCAGTAAGGAATATTGGTCAATGGAGGGAACTCTGAACCAGCCATGCCGCGTGAAGGATGACGGCCCTCTGGGTTGTAAACTTCTTTTGGATGGGGCGAAAAAACGGGATTTATCCTGGACTGACGGTACCATCAGAATAAGCACCGGCTAACTCCGTGCCAGCAGCCGCGGTAATACGGAGGGTGCAAGCGTTATCCGGAATCACTGGGTTTAAAGGGTGCGTAGGCGGTTGTATAAGTCAGGGGTGAAAGCACGCAGCTTAACTGTGTAATTGCCTTTGATACTGTACGGCTTGAATAGGGTTGAGGTTGGCGGAATGTGACATGTAGCGGTGAAATGCATGGATATGTCATAGAACACCGATTGCGAAGGCAGCTGACT…	d:Bacteria(1.00),p:Bacteroidota(1.00),c:Bacteroidia(1.00),o:Chitinophagales(1.00),f:Saprospiraceae(1.00),g:OLB8(1.00),s:uncultured_bacterium(0.99)
Otu696	0	0	6.73272e-05	0.000339516	0.000305109	CCAGCCTACGGGGGGCAGCAGTAAGGAATATTGGACAATGGACGAAAGTCTGATCCAGCCATCCCGCGTGCAGGATGAATGCCCTATGGGTTGTAAACTGCTTTTGGAAGGGAAGAAACGCCTCGATTTATCGGGGCCTGACGGTACCTTCAGAATAAGCACCGGCTAACTCCGTGCCAGCAGCCGCGGTAATACGGAGGGTGCAAGCGTTATCCGGAATCACTGGGTTTAAAGGGTGCGTAGGCGGCGCAATAAGTCAGAGGTGAAAGCCTGCAGCTCAACTGTAGAATTGCCTTTGATACTGCTGCGCTTGAATCAGGTTGAGGTTGGCGGAATGTGGCATGTAGCGGTGAAATGCATAGATATGCCATAGAACACCAATTGCGAAGGCAGCTGACT…	d:Bacteria(1.00),p:Bacteroidota(1.00),c:Bacteroidia(1.00),o:Chitinophagales(1.00),f:Saprospiraceae(1.00),g:Phaeodactylibacter(0.55),s:uncultured_bacterium(0.76)
Otu829	0	0.000492163	0.000673272	0.000407439	0.000254292	CCAGCCTACGGGACGCTGCAGTAGGGAATATTGGGCAATGGAGGCAACTCTGATCCAGCCATCCCGCGTGCAGGATGAATGCCCTATGGGTTGTAAACTGCTTTTGTGAGGGAAGAACCGAAGACATTTATGTTTTTTTGACGGTACCTTACGAATAAGCACCGGCTAACTCCGTGCCAGCAGCCGCGGTAATACGGAGGGTGCAAGCGTTATCCGGAATCACTGGGTTTAAAGGGTGCGTAGGCGGCCTGTTAAGTCAGGGGTGAAAGGTTACGGCTCAACCGTAGAATTGCCTTTGATACTGACGGGCTTGAATCAGGATGAGGTCGGCGGAATGTGGCATGTAGCGGTGAAATGCATAGATATGCCATAGAACACCAATTGCGAAGGCAGCTGGCT…	d:Bacteria(1.00),p:Bacteroidota(1.00),c:Bacteroidia(1.00),o:Chitinophagales(1.00),f:Saprospiraceae(1.00),g:Phaeodactylibacter(0.75),s:uncultured_bacterium(0.76)
Otu4021	0	8.20238e-05	0.000201942	0.00020377	0.000152555	CCAGCCTACGGGGTGCTCCAGTAAGGAATATTGGTCAATGGGCGAAAGCCTGAACCAGCCATCCCGCGTGCAGGATGACTGCCCTATGGGTTGTAAACTGCTTTAGACTGAGAAGAAACCCCTCAATGCGTTGGGGGCTGACGGTATCAGTAAAATAAGCACCGGCTAACTCCGTGCCAGCAGCCGCGGTAATACGGAGGGTGCAAGCGTTATCCGGAATCACTGGGTTTAAAGGGTGCGTAGGCGGCTTGATAAGTCAGAGGTGAAAGCCCGCAGCTTAACTGCGGAACGGCCTTTGATACTGTTGAGCTTGAAACAGGACGGGGTTGGCGGAATGTGGCATGTAGCGGTGAAATGCATAGATATGCCATAGAACACCGATTGCGAAGGCAGCTGGCT…	d:Bacteria(1.00),p:Bacteroidota(1.00),c:Bacteroidia(1.00),o:Chitinophagales(1.00),f:Saprospiraceae(1.00),g:Phaeodactylibacter(1.00),s:metagenome(0.61)
Otu8727	0	0	0.000201942	0	0	CCAGCCTATGGGTTGCACCAGTAAGGAATATTGGTCAATGGTGGGAACACTGAACCAGCCATCCCGCGTGCAGGACGAAGGCCCTCTGGGTTGTAAACTGCTTTTAACAGGGAAGAAACGCCTGGACTTGTCCGGGCCTGACGGTACCTGTGGAATAAGCACCGGCTAACTCCGTGCCAGCAGCCGCGGTAATACGGAGGGTGCGAGCGTTATCCGGAATCACTGGGTTTAAAGGGTGCGTAGGCGGCCTGGTAAGTCAGGGGTGAAAGCTTCCCGCGCAACGGGAGAACTGCCCTTGATACTGCCGGGCTCGAATTGGGTTGAGGCTGGCGGAATGTGGCATGTAGCGGTGAAATGCTTAGATATGCCATAGAACACCGATTGCGAAGGCAGCCAGCC…	d:Bacteria(1.00),p:Bacteroidota(1.00),c:Bacteroidia(1.00),o:Chitinophagales(1.00),f:Saprospiraceae(1.00),g:Phaeodactylibacter(1.00),s:uncultured_bacterium(0.98)
Otu1126	0	0.00065615	0.000201942	6.79132e-05	5.08583e-05	CCAGCCTACGGGTTGCTGCAGTAAGGAATATTGGACAATGGAGGCAACTCTGATCCAGCCATGCCGCGTGAAGGATGAAGGCGCTCAGCGTTGTAAACTTCTTTTGAGTGGGAACAAAAAACGGGACTTGTCCCGGACTGAGGGTACCACTAGAATAAGCACCGGCTAACTCCGTGCCAGCAGCCGCGGTAATACGGAGGGTGCAAGCGTTATCCGGAATCACTGGGTTTAAAGGGTGCGTAGGCGGTCGGATAAGTCAGTCGGGAAATGCCCCGGCTCAACCGGAGGAACTGCGATTGATACTGTCCGACTTGAATCAGGTTTAGGCAGGCGGAATGTGACATGTAGCGGTGAAATGCTTAGATATGTCATAGAACACCGATTGCGAAGGCAGCTTGC…	d:Bacteria(1.00),p:Bacteroidota(1.00),c:Bacteroidia(1.00),o:Chitinophagales(1.00),f:Saprospiraceae(1.00),g:uncultured(0.99),s:metagenome(0.91)
Otu8776	0	8.20238e-05	0.000134695	0.00020377	0.000152555	CCAGCCTACGGGGTGCTGCAGTAAGGAATATTGGACAATGGACGGAAGTCTGATCCAGCCATGCCGCGTGCAGGAAGAAGGCGCTCAGCGTTGTAAACTGCTTTTGAATGGGAATAATAGTGTCGACGCGTTCGGCATTTGAAGGTACCATTAGAATAAGCACCGGCTAACTCCGTGCCAGCAGCCGCGGTAATACGGAGGGTGCAAGCGTTATCCGGAATCACTGGGTTTAAAGGGTGCGTAGGCGGTTTGATAAGTCAGTTGTGAAATACCCCGGCTTAACCGGTGGACGTGCGATTGATACTGTCAGACTTGAATCAGGCTGAGGTAGGCGGAATGTGGCATGTAGCGGTGAAATGCATAGATATGCCATAGAACACCGATTGCGAAGGCAGCTTG…	d:Bacteria(1.00),p:Bacteroidota(1.00),c:Bacteroidia(1.00),o:Chitinophagales(1.00),f:Saprospiraceae(1.00),g:uncultured(0.99),s:uncultured_bacterium(0.67)
Otu981	0	0	0	0.00020377	5.08583e-05	CCAGCCTACGGGATGCAGCAGTAAGGAATATTGGACAATGGTCGGAAGACTGATCCAGCCATGCCGCGTGAAGGACGAAGGCGCTCAGCGTTGTAAACTTCTTTTGGATGGGAATAATAATGTCGATGAGTCGGCACTTGAAGGTGCCATCAGAATAAGCACCGGCTAACTCCGTGCCAGCAGCCGCGGTAATACGGAGGGTGCGAGCGTTATCCGGAATCACTGGGTTTAAAGGGTGCGTAGGCGGCGAGGTAAGTCAGTTGTGAAATACCCCGGCTCAACCGGCGGGACTGCGATTGATACTGCTTTGCTTGAAACAGGTTGAGGTAAGCGGAATGTGGCATGTAGCGGTGAAATGCATAGATATGCCATAGAACACCGATTGCGAAGGCAGCTTGC…	d:Bacteria(1.00),p:Bacteroidota(1.00),c:Bacteroidia(1.00),o:Chitinophagales(1.00),f:Saprospiraceae(1.00),g:uncultured(1.00),s:metagenome(0.76)
Otu275	6.20076e-05	0	0.000134695	0.000407439	0.000254292	CCAGCCTACGGGTCGCTCCAGTAAGGAATATTGGACAATGGGCGGAAGCCTGATCCAGCCATGCCGCGTGAAGGAAGAAGGCGCTCAGCGTTGTAAACTTCTTTTAAATGGGAACAATAACCTCGACGCGTTCGGGGCTTGAGGGTACCATTAGAATAAGCACCGGCTAACTCCGTGCCAGCAGCCGCGGTAATACGGAGGGTGCAAGCGTTATCCGGAATCACTGGGTTTAAAGGGTGCGTAGGCGGTTTGATAAGTCAGTTGTGAAATACCCCGGCTTAACCGGCGGTCGTGCGATTGATACTGCTGGACTTGAATCAGGTTGAGGTAGGCGGAATGTGGCATGTAGCGGTGAAATGCATAGATATGCCATAGAACACCGATTGCGAAGGCAGCTTG…	d:Bacteria(1.00),p:Bacteroidota(1.00),c:Bacteroidia(1.00),o:Chitinophagales(1.00),f:Saprospiraceae(1.00),g:uncultured(1.00),s:metagenome(0.78)
Otu641	6.20076e-05	0	0.00074062	0.000135846	0.000203373	CCAGCCTACGGGATGCTGCAGTAAGGAATATTGGTCAATGGTGGGAACACTGAACCAGCCATTCCGCGTGAAGGATGAATGCCCTCTGGGTTGTAAACTTCTTTAGTCTGGGACGAAAAAGCTTCATTTATGAAGAACTGACGGTACCAGAAGAATAAGCACCGGCTAACTCCGTGCCAGCAGCCGCGGTAATACGGAGGGTGCAAGCGTTATCCGGAATCACTGGGTTTAAAGGGTGCGTAGGCGGCGTTATAAGTCAGGAGTGAAATTCCACGGCTCAACTGTAGGAACTGCTTTTGATACTGTAATGCTTGAACCAAGATGAGGTAGGCGGAATGTGACATGTAGCGGTGAAATGCATAGATATGTCATAGAACACCAATTGCGAAGGCAGCTTAC…	d:Bacteria(1.00),p:Bacteroidota(1.00),c:Bacteroidia(1.00),o:Chitinophagales(1.00),f:Saprospiraceae(1.00),g:uncultured(1.00),s:metagenome(0.94)
Otu494	0	0	6.73272e-05	0.000135846	0.000254292	CCGCCTATGGGTCGCACCAGTAAGGAATATTGGACAATGGTCGGAAGACTGATCCAGCCATGCCGCGTGCAGGACGAAGGCGCTCAGCGTTGTAAACTGCTTTTGGATGGGGATAATAACCTCGATTTATCGGGGCTTGAAGGTACCATCAGAATAAGCACCGGCTAACTCCGTGCCAGCAGCCGCGGTAATACGGAGGGTGCAAGCGTTATCCGGAATCACTGGGTTTAAAGGGTGCGTAGGCGGCGAGGTAAGTCAGTTGTGAAATTCCCCGGCTTAACCGGGGGGACTGCGATTGATACTGCTTTGCTTGACACAGGTTGAGGTAAGCGGAATGTGGCATGTAGCGGTGAAATGCATAGATATGCCATAGAACACCGATTGCGAAGGCAGCTTGCT…	d:Bacteria(1.00),p:Bacteroidota(1.00),c:Bacteroidia(1.00),o:Chitinophagales(1.00),f:Saprospiraceae(1.00),g:uncultured(1.00),s:uncultured_bacterium(0.43)
Otu6253	0	0	6.73272e-05	6.79132e-05	0	CCAGCCTACGGGTTGCAGCAGTAAGGAATATTGGACAATGGGCGCAAGCCTGATCCAGCCATGCCGCGTGAAGGACGAAGGCGCTCAGCGTTGTAAACTTCTTTTGGATGGGAACAATAATCGAGACTTGTCTTGACTTGAGGGTACCATCAGAATAAGCACCGGCTAACTCCGTGCCAGCAGCCGCGGTAATACGGAGGGTGCAAGCGCTATCCGGAATCACTGGGTTTAAAGGGTGCGTAGGCGGTCTAATAAGTCAGTCGTGAAATCGCTGGGCTCAACCCATGCAATTGCGATTGATACTGCTAGACTTGAATGGGGTTGAGGCTGGCGGAATGCGACATGTAGCGGTGAAATGCTTAGATATGTCGCAGAACACCGATTGCGAAGGCAGCCAGC…	d:Bacteria(1.00),p:Bacteroidota(1.00),c:Bacteroidia(1.00),o:Chitinophagales(1.00),f:Saprospiraceae(1.00),g:uncultured(1.00),s:uncultured_bacterium(0.59)
Otu2917	0	0.000164088	0	0	0	CCAGCCTACGGGGTGCTCCAGTAGGGAATATTGGACAATGGGCGGAAGCCTGATCCAGCCATGCCGCGTGAAGGACGAAGGCGCTCAGCGTTGTAAACTTCTTTTGGGCGGGAACAAACCCTGGGACTTGTCCTGGGCTGAGGGTACCGTCAGAATAAGCACCGGCTAACTCCGTGCCAGCAGCCGCGGTAATACGGAGGGTGCGAGCGTTATCCGGAATCACTGGGTTTAAAGGGTGCGCAGGCGGCGCGCTAAGTCAGCCGTGAAATTCCTTGGCTTAACCAAAGGGACTGCGGTTGATACTGGCGTGCTTGAATGGGGTTGAGGCTGGCGGAATGCGGCATGTAGCGGTGAAATGCTTAGATATGCCGCAGAACACCGATTGCGAAGGCAGCCAGC…	d:Bacteria(1.00),p:Bacteroidota(1.00),c:Bacteroidia(1.00),o:Chitinophagales(1.00),f:Saprospiraceae(1.00),g:uncultured(1.00),s:uncultured_bacterium(0.65)
Otu813	0	0	6.73272e-05	0	0	CCAGCCTATGGGGCGCTCCAGTAAGGAATATTGGACAATGGACGGAAGTCTGATCCAGCCATGCCGCGTGCAGGATGAAGGCGCTCAGCGTTGTAAACTGCTTTTGGATGGGAATAATAACCTCGATTCATCGGGGCTTGAAGGTACCATCAGAATAAGCACCGGCTAACTCCGTGCCAGCAGCCGCGGTAATACGGAGGGTGCAAGCGTTATCCGGAATCACTGGGTTTAAAGGGTGCGTAGGCGGCGCGATAAGTCAGTTGTGAAATTCCCCGGCTTAACCGGCGGGACTGCGATCGATACTGTCGTGCTTGAATCAGGTTGAGGTAGGCGGAATGTGGCATGTAGCGGTGAAATGCTTAGATATGCCATAGAACACCGATTGCGAAGGCAGCTTAC…	d:Bacteria(1.00),p:Bacteroidota(1.00),c:Bacteroidia(1.00),o:Chitinophagales(1.00),f:Saprospiraceae(1.00),g:uncultured(1.00),s:uncultured_bacterium(0.65)
Otu4895	0	8.20238e-05	0.000134695	0	0	CCAGCCTATGGGGTGCTGCAGTAAGGAATATTGGACAATGGGCGGAAGCCTGATCCAGCCATGCCGCGTGGAGGACGAAGACGCTCAGCGTTGTAAACTCCTTTTGGGCGGGGACAAAAGCGGTCATTTATGGTCGTCTGAGGGTACCGCCAGAATAAGCACCGGCTAACTCCGTGCCAGCAGCCGCGGTAATACGGAGGGTGCGAGCGTTATCCGGAATCACTGGGTTTAAAGGGTGCGCAGGCGGCGTTCTAAGTCAGCCGTGAAATCGCTGGGCTCAACCCATGCAATTGCGGTTGATACTGGGGTGCTTGAATGGGGTTGAGGCTGGCGGAATGCGGCATGTAGCGGTGAAATGCATAGATATGCCGCAGAACACCGATTGCGAAGGCAGCCAGC…	d:Bacteria(1.00),p:Bacteroidota(1.00),c:Bacteroidia(1.00),o:Chitinophagales(1.00),f:Saprospiraceae(1.00),g:uncultured(1.00),s:uncultured_bacterium(0.67)
Otu112	6.20076e-05	0.000984325	0.00161634	0.00563623	0.00218658	CCAGCCTATGGGTGGCACCAGTAAGGAATATTGGACAATGGGCGGAAGCCTGATCCAGCCATCCCGCGTGCAGGATGAAGGCCCTCTGGGTTGTAAACTGCTTTTATTGGGGAAGAAACCTGCGTATTTATATGCAGCTGACGGTACCCAAGGAATAAGCACCGGCTAACTCCGTGCCAGCAGCCGCGGTAATACGGAGGGTGCAAGCGTTATCCGGAATCACTGGGTTTAAAGGGTGCGTAGGCGGCCTGTCAAGTCAGGGGTGAAATGTCTTCGCTTAACGAAGAAATTGCCTTTGATACTGTCGGGCTTGAAACAGGTTGAGGTTGGCGGAATGTGGCATGTAGCGGTGAAATGCATAGATATGCCATAGAACACCGATTGCGTAGGCAGCTGGCT…	d:Bacteria(1.00),p:Bacteroidota(1.00),c:Bacteroidia(1.00),o:Chitinophagales(1.00),f:Saprospiraceae(1.00),g:uncultured(1.00),s:uncultured_bacterium(0.78)
Otu2273	0	8.20238e-05	0	0	0	CCAGCCTACGGGTCGCACCAGTGGGGAATTTTGGACAATGGGGGCAACCCTGATCCAGCCATGCCGCGTGAAGGATGAAGGCGCTCAGCGTTGTAAACTTCTTTTGGACAGGAACAATACCCCCGACGAGCTCGGGGCTTGAGGGTACTGTCAGAATAAGCACCGGCTAACTCCGTGCCAGCAGCCGCGGTAATACGGAGGGTGCAAGCGTTATCCGGAATCACTGGGTTTAAAGGGTGCGTAGGCGGTCTGATAAGTCAGTCGTGAAATCGCTGGGCTCAACCTATGCAACTGCGATTGATACTGTTAGACTTGAATGGGGTTGAGGCAGGCGGAATGTGGGATGTAGCGGTGAAATGCTTAGATATGCCATAGAACACCAATTGCGAAGGCAGCCTG…	d:Bacteria(1.00),p:Bacteroidota(1.00),c:Bacteroidia(1.00),o:Chitinophagales(1.00),f:Saprospiraceae(1.00),g:uncultured(1.00),s:uncultured_bacterium(0.78)
Otu329	6.20076e-05	0.000246031	6.73272e-05	0.00020377	0.000101737	CCAGCCTACGGGGGGCTGCAGTAAGGAATATTGGACAATGGGCGGAAGCCTGATCCAGCCATGCCGCGTGAAGGAAGAAGGCGCTCAGCGTTGTAAACTTCTTTTGGACGGGAACAAAACTACTTCTGCGGGAGTAATTGAGGGTACTGTCAGAATAAGCACCGGCTAACTCCGTGCCAGCAGCCGCGGTAATACGGAGGGTGCAAGCGTTATCCGGAATCACTGGGTTTAAAGGGTGCGTAGGCGGTGAGGTAAGTCAGTTGTGAAATTCCCTCGCTTAACGAGTGGGACTGCGATTGATACTGGTTTACTTGAATCAGGTTGAGGTGAGCGGAATGTGGCATGTAGCGGTGAAATGCATAGATATGCCATAGAACACCGATTGCGAAGGCAGCTTGC…	d:Bacteria(1.00),p:Bacteroidota(1.00),c:Bacteroidia(1.00),o:Chitinophagales(1.00),f:Saprospiraceae(1.00),g:uncultured(1.00),s:uncultured_bacterium(0.81)
Otu4447	0	0.000246031	6.73272e-05	0	0	CCAGCCTACGGGAGGCACCAGTAAGGAATATTGGACAATGGGCGGAAGCCTGATCCAGCCATGCCGCGTGAAGGATGAAGGCGCTCAGCGTTGTAAACTTCTTTTGGACGGGAACAATAACCTCGACTTGTCGAGGCTTGAGGGTACCGTCAGAATAAGCACCGGCTAACTCCGTGCCAGCAGCCGCGGTAATACGGAGGGTGCAAGCGTTATCCGGAATCACTGGGTTTAAAGGGTGCGTAGGCGGTCTAGTAAGTCAGTCGTGAAATCGCTGGGCTTAACCCATGCAACTGCGATTGATACTGCTGGACTTGAATGGGGTTAAGGCAGGCGGAATGTGGCATGTAGCGGTGAAATGCATAGATATGCCATAGAACACCGATTGCGAAGGCAGCCTGC…	d:Bacteria(1.00),p:Bacteroidota(1.00),c:Bacteroidia(1.00),o:Chitinophagales(1.00),f:Saprospiraceae(1.00),g:uncultured(1.00),s:uncultured_bacterium(0.86)
Otu401	0	8.20238e-05	0	0.000475363	0.000101737	CCAGCCTACGGGGCGCTGCAGTAAGGAATATTGGACAATGGCGGAGACGCTGATCCAGCTATCCCGCGTGCAGGATGAAGGACCTATGGTTTGTAAACTGCTTTAGACTGGGGCGAAAAAGTGGGATTTATCCTACATTGACGGTACCAGTAAAATAAGCACCGGCTAACTCCGTGCCAGCAGCCGCGGTAATACGTAGGGTGCAAGCGGTATCCGGAATCACTGGGTATAAAGGGTGCGTAGGCGGCTTGCTAAGTCAGGGGTGAAAGGCCACGGCTTAACCGTGGGATTGCTTTTGATACTGGCGAGCTTGGATTAGGACGAGGTTGGCGGAATGTGGCAAGTAGCGGTGAAATGCATAGATATGCCATAGAATACCGATTGCGAAGGCAGCTGACT…	d:Bacteria(1.00),p:Bacteroidota(1.00),c:Bacteroidia(1.00),o:Chitinophagales(1.00),f:Saprospiraceae(1.00),g:uncultured(1.00),s:uncultured_bacterium(0.86)
Otu52	6.20076e-05	0.00812033	0.00282758	0.00298842	0.000610219	CCAGCCTACGGGTTGCTGCAGTAAGGAATATTGGTCAATGGAGGAAACTCTGAACCAGCCATCCCGCGTGAAGGATGAAGGGGCTCTGCCTTGTAAACTTCTTTTGTCTGGGGCGAAAAAGCTCGATTTATCGAGAACTGACGGTACCAGAAGAATAAGCACCGGCTAACTCCGTGCCAGCAGCCGCGGTAATACGGAGGGTGCAAGCGTTATCCGGAATCACTGGGTTTAAAGGGTGCGTAGGCGGCTTAGTAAGTCAGTGGTGAAAGGCTGTGGCTTAACCATGGAATTGCCATTGATACTGCAGAGCTTGAATGAGGTTGAGGTTGGCGGAATGTGACATGTAGCGGTGAAATGCTTAGATATGTCATGGAACACCGATTGCGAAGGCAGCTGACT…	d:Bacteria(1.00),p:Bacteroidota(1.00),c:Bacteroidia(1.00),o:Chitinophagales(1.00),f:Saprospiraceae(1.00),g:uncultured(1.00),s:uncultured_bacterium(0.90)
Otu1518	0	8.20238e-05	0	0.000135846	0.000305109	CCAGCCTACGGGGCGCACCAGTAAGGAATATTGGACAATGGCGGCAACGCTGATCCAGCTATCCCGCGTGCAGGATGAAGGGGCTATGCCTTGTAAACTGCTTTGGACTGAGACGAAAAAATGGGATTCTTCCCATATTGACGGTATCAGTAGAACAAGCACCGGCTAACTCCGTGCCAGCAGCCGCGGTAATACGGAGGGTGCAAGCGTTATCCGGAATCACTGGGTGTAAAGGGTGCGTAGGCGGCCTGTTAAGTCAGGAGTGAAAGGCCACAGCTTAACTGTGGGATTGCTTTTGATACTGGCGGGCTTGGATTAGGACGAGGTTGGCGGAATGTGGCAAGTAGCGGTGAAATGCATAGATATGCCATAGAATACCGATTGCGAAGGCAGCTGACT…	d:Bacteria(1.00),p:Bacteroidota(1.00),c:Bacteroidia(1.00),o:Chitinophagales(1.00),f:Saprospiraceae(1.00),g:uncultured(1.00),s:uncultured_bacterium(0.92)
Otu3971	0	8.20238e-05	0.000269289	0	5.08583e-05	CCAGCCTACGGGGGGCTCCAGTAAGGAATATTGGACAATGGAGGCAACTCTGATCCAGCCATGCCGCGTGAAGGATGAAGGCGCTCAGCGTTGTAAACTTCTTTTGGATGGGAACAATAACCCCGACTTGTCGGGGCTTGAGGGTACCATCAGAATAAGCACCGGCTAACTCCGTGCCAGCAGCCGCGGTAATACGGAGGGTGCAAGCGTTATCCGGAATCACTGGGTTTAAAGGGTGCGTAGGCGGTCTAATAAGTCAGTCGTGAAATCGCTGGGCTCAACCCATGCAATTGCGATTGATACTGTTAGACTTGAATGGGGTTGAGGCTAGCGGAATGCGACATGTAGCGGTGAAATGCTTAGATATGTCGCAGAACACCGATTGCGAAGGCAGCTAGC…	d:Bacteria(1.00),p:Bacteroidota(1.00),c:Bacteroidia(1.00),o:Chitinophagales(1.00),f:Saprospiraceae(1.00),g:uncultured(1.00),s:uncultured_bacterium(0.92)
Otu215	0	0	6.73272e-05	0.000339516	5.08583e-05	CCAGCCTATGGGTGGCTCCAGTAAGGAATATTGGACAATGGTCGGAAGACTGATCCAGCCATGCCGCGTGAAGGAAGAAGGCGCTCAGCGTTGTAAACTTCTTTTGGATGGGAATAATAACCTCTACGTGATAGGGGCTTGAAGGTACCATCAGAATAAGCACCGGCTAACTCCGTGCCAGCAGCCGCGGTAATACGGAGGGTGCGAGCGTTATCCGGAATCACTGGGTTTAAAGGGTGCGTAGGCGGCCTTATAAGTCAGTTGTGAAATATCCTCGCTTAACGAGGGGACTGCGATTGATACTGTAGGGCTTGAATTGGGTTGAGGCAGGCGGAATGTGGCATGTAGCGGTGAAATGCATAGATATGCCATAGAACACCGATTGCGAAGGCAGCTTGC…	d:Bacteria(1.00),p:Bacteroidota(1.00),c:Bacteroidia(1.00),o:Chitinophagales(1.00),f:Saprospiraceae(1.00),g:uncultured(1.00),s:uncultured_bacterium(0.97)
Otu146	0	0.000410119	0.000673272	0.000747056	0.000508583	CCAGCCTATGGGGCGCACCAGTAAGGAATATTGGTCAATGGGCGAAAGCCTGAACCAGCCATCCAGCGTGCAGGAAGAAGGCCCTATGGGTTGTAAACTGCTTTTATCAGGGAAGAAACCTCTGGATTTACTCCGGAGCTGACGGTACCTGAAGAATAAGCACCGGCTAACTCCGTGCCAGCAGCCGCGGTAATACGGAGGGTGCGAGCGTTATCCGGAATTACTGGGTTTAAAGGGTGCGTAGGCGGCTTTGTAAGTCAGGAGTGAAAGTTTGCGGCTCAACCGTAAAATTGCTTTTGATACTGCAGAGCTAGAATCAGGATGAGGTTAGCGGAATGTGGCATGTAGCGGTGAAATGCATAGATATGCCATAGAACACCAATTGCGAAGGCAGCTGGC…	d:Bacteria(1.00),p:Bacteroidota(1.00),c:Bacteroidia(1.00),o:Chitinophagales(1.00),f:Saprospiraceae(1.00),g:uncultured(1.00),s:uncultured_bacterium(0.98)
Otu197	0	0	0.000134695	0.000882802	0.000508583	CCAGCCTATGGGAGGCTCCAGTAAGGAATATTGGACAATGGGCGGAAGCCTGATCCAGCCATGCCGCGTGAAGGAAGAAGGCGCTCAGCGTTGTAAACTTCTTTTGAATGGGAACAATAACCTCCACGAGTTGGGGGCTTGAGGGTACCATTAGAATAAGCACCGGCTAACTCCGTGCCAGCAGCCGCGGTAATACGGAGGGTGCAAGCGTTATCCGGAATCACTGGGTTTAAAGGGTGCGTAGGCGGTTCGGTAAGTCAGTTGTGAAATCTCTTGGCTTAACCAATGAAATTGCGATTGATACTGTCGGACTTGAATCAGGTTGAGGTAGGCGGAATGTGGCATGTAGCGGTGAAATGCATAGATATGCCATAGAGCACCGATTGCGAAGGCAGCTTG…	d:Bacteria(1.00),p:Bacteroidota(1.00),c:Bacteroidia(1.00),o:Chitinophagales(1.00),f:Saprospiraceae(1.00),g:uncultured(1.00),s:uncultured_bacterium(0.99)
Otu905	0	0.000574206	0.000471331	0.000407439	0.000610219	CCAGCCTACGGGGTGCAGCAGTAAGGAATATTGGACAATGGGCGGAAGCCTGATCCAGCCATGCCGCGTGAAGGAAGAATGCGCTCAGCGTTGTAAACTTCTTTTGAATGGGAACAATAATCCCGACGTGTCGGGACTTGAGGGTACCATTAGAATAAGCACCGGCTAACTCCGTGCCAGCAGCCGCGGTAATACGGAGGGTGCGAGCGTTATCCGGAATCACTGGGTTTAAAGGGTGCGTAGGCGGTTTGATAAGTCAGTTGTGAAATTCACCGGCTTAACCGGTAGAACTGCGATTGATACTGTCAGACTTGAATCAGGTTGAGGTAGGCGGAATGTGGCATGTAGCGGTGAAATGCATAGATATGCCATAGAACACCGGTTGCGAAGGCAGCTTGC…	d:Bacteria(1.00),p:Bacteroidota(1.00),c:Bacteroidia(1.00),o:Chitinophagales(1.00),f:Saprospiraceae(1.00),g:uncultured(1.00),s:uncultured_bacterium(1.00)
Otu544	0	0	0.000201942	0.000950725	0.000305109	CCAGCCTACGGGGGGCTGCAGTAAGGAATATTGGACAATGGGCGGAAGCCTGATCCAGCCATCCCGCGTGCAGGATGAAGGCCCTAGTGGTTGTAAACTGCTTTTATTTGGGAAGAAATCTGTGCTTTTAAGTGCAGTTGACGGTACCATATGAATAAGCACCGGCTAACTCCGTGCCAGCAGCCGCGGTAATACGGAGGGTGCAAGCGTTATCCGGAATCACTGGGTTTAAAGGGTGCGTAGGCGGCCTGACAAGTCAGGGGTGAAATATCGTCGCTTAACGATGAAATTGCCTTTGATACTGTTGGGCTTGAAACAGGTTGAGGTTGGCAGAATGTGGCATGTAGCGGTGAAATGCATAGATATGCCATAGAATACCGATTGCGTAGGCAGCTGGCT…	d:Bacteria(1.00),p:Bacteroidota(1.00),c:Bacteroidia(1.00),o:Chitinophagales(1.00),f:Saprospiraceae(1.00),g:uncultured(1.00),s:uncultured_bacterium(1.00)
Otu1149	0	8.20238e-05	0	0	0	CCAGCCTATGGGTGGCTCCAGTAAGGAATATTGGACAATGGACGGAAGTCTGATCCAGCCATGCCGCGTGAAGGAAGAAGGCGCTCAGCGTTGTAAACTTCTTTTGGACGGGAACAAAATGCGCCACTTGTGGTGTACTGAGGGTACCGTCAGAATAAGCACCGGCTAACTCCGTGCCAGCAGCCGCGGTAATACGGAGGGTGCGAGCGTTATCCGGAATCACTGGGTTTAAAGGGTGCGTAGGCGGTCAGATAAGTCAGTCGTGAAATCGTTGGGCTTAACCTATACAATTGCGATTGATACTGTTTGACTTGAATCAGGTTGAGGTGGGCGGAATGTGGCATGTAGCGGTGAAATGCATAGATATGCCATAGAACACCGATTGCGAAGGCAGCTTGC…	d:Bacteria(1.00),p:Bacteroidota(1.00),c:Bacteroidia(1.00),o:Chitinophagales(1.00),f:Saprospiraceae(1.00),g:uncultured(1.00),s:uncultured_bacterium(1.00)
Otu4958	0	0	6.73272e-05	0.000135846	0.000152555	CCAGCCTACGGGTTGCAGCAGTAAGGAATATTGGTCAATGGTGGCAACTCTGAACCAGCCATGCCGCGTGAAGGAAGAAGGCGCTATGCGTTGTAAACTTCTTTTGGGTGGGAAGAAAATGGTCAATTTATTGGCAACTGACGGTACCATCAGAATAAGCACCGGCTAACTCCGTGCCAGCAGCCGCGGTAATACGGAGGGTGCAAGCGTTATCCGGAATCACTGGGTTTAAAGGGTGCGTAGGTGGCTTTATAAGTCAGCTGTGAAATGTCTGGGCTTAACCGAGGCATTGCGGTTGATACTGTAGGGCTTGAATCAAGTTGAGGTAGCTAGAATGTGACATGTAGCGGTGAAATGCATAGATATGTCATAGAATACCAATTGCGAAGGCAGGTTGCT…	d:Bacteria(1.00),p:Bacteroidota(1.00),c:Bacteroidia(1.00),o:Chitinophagales(1.00),f:Saprospiraceae(1.00),g:uncultured(1.00),s:uncultured_bacterium(1.00)
Otu2545	0	0	0	6.79132e-05	0.000152555	CCAGCCTACGGGAGGCTGCAGTAAGGAATATTGGTCAATGGGCGGAAGCCTGAACCAGCCATCCCGCGTGCAGGATGACTGCCCTATGGGTTGTAAACTGCTTTTATCTGGGAATAAACCACTCTATTAATGGGGTGTTGAAGGTACCAGAAGAATAAGCACCGGCTAACTCCGTGCCAGCAGCCGCGGTAATACGGAGGGTGCAAGCGTTATCCGGAATCACTGGGTTTAAAGGGTGCGTAGGCGGCCATGTAAGTCAGAGGTGAAAGGCTACAGCTTAACTGTGGAATTGCCTTTGATACTGTGTGGCTTGAATAAGGATGAGGTTGGCGGAATGTGACATGTAGCGGTGAAATGCATAGATATGTCATAGAACACCAATTGCGAAGGCAGCTAACT…	d:Bacteria(1.00),p:Bacteroidota(1.00),c:Bacteroidia(1.00),o:Chitinophagales(1.00),f:Saprospiraceae(1.00),g:uncultured(1.00),s:uncultured_Bacteroidetes(0.47)
Otu4916	0	8.20238e-05	6.73272e-05	0	5.08583e-05	CCAGCCTATGGGTTGCTCCAGTAAGGAATATTGGACAATGGTCGGAAGACTGATCCAGCCATGCCGCGTGAAGGATGAAGGCGCTCAGCGTTGTAAACTTCTTTTGGACGGGAACAAAATGTGGGATTCATCCTGCACTGAGGGTACCGTCAGAATAAGCACCGGCTAACTCCGTGCCAGCAGCCGCGGTAATACGGAGGGTGCAAGCGTTATCCGGAATCACTGGGTTTAAAGGGTGCGTAGGCGGTCTGATAAGTCAGTCGTGAAATCGCTGGGCTCAACCCATGCAACTGCGATTGATACTGTCAGACTTGAATCAGGTTGAGGTAGGCGGAATGTGGCATGTAGCGGTGAAATGCTTAGATATGCCATAGAACACCGATTGCGAAGGCAGCTTGC…	d:Bacteria(1.00),p:Bacteroidota(1.00),c:Bacteroidia(1.00),o:Chitinophagales(1.00),f:Saprospiraceae(1.00),g:uncultured(1.00),s:uncultured_Bacteroidetes(1.00)
Otu2882	0	8.20238e-05	0.000201942	6.79132e-05	0.000254292	CCAGCCTACGGGTCGCTGCAGTAAGGAATATTGGTCAATGCCCGCAAGGGTGAACCAGCCATTCCGCGTGGAGGATGAAGGCCCTATGGGTTGTAAACTTCTTTTAGATGGGAAGAAAATGCTAGATGTATCTGGTACTGACGGTACCATCAGAATAAGCACCGGCTAACTCCGTGCCAGCAGCCGCGGTAATACGGAGGGTGCGAGCGTTATCCGGAATTACTGTGTTTAAAGGGTGCGTAGGCGGATGATTAAGTCTAAGGTGAAAGTTTGTCGCTTAACGATAAAATTGCCTTGGATACTGGTTATCTTGAATAAGGATGAGGATGGCGGAATGTGGCATGTAGCGGTGAAATGCATGGATATGCCATAGAACACCAATTGCGAAGGCAGCTATCT…	d:Bacteria(1.00),p:Bacteroidota(1.00),c:Bacteroidia(1.00),o:Chitinophagales(1.00),f:Saprospiraceae(1.00),g:uncultured(1.00),s:uncultured_Bacteroidetes(1.00)
Otu1746	0	0.000164088	0.000269289	6.79132e-05	0.000101737	CCAGCCTATGGGAGGCTGTAGTAAGGAATATTGGACAATGGACGGAAGTCTGATCCAGCCATGCCGCGTGAAGGAAGAAGGCGCTCAGCGTTGTAAACTTCTTTTGGATGGGAATAATAATGTCGACGAGTTCGGCACTTGAAGGTACCATCAGAATAAGCACCGGCTAACTCCGTGCCAGCAGCCGCGGTAATACGGAGGGTGCAAGCGTTATCCGGAATCACTGGGTTTAAAGGGTGCGTAGGCGGTTTGATAAGTCAGTTGTGAAATACCCCGGCTTAACCGGTGGTCGTGAGATTGATACTGTTGAACTTGAATGAGGTTGAGGTAGGCGGAATGTGGCATGTAGCGGTGAAATGCATAGATATGCCATAGAACACCGATTGCGAAGGCAGCTTG…	d:Bacteria(1.00),p:Bacteroidota(1.00),c:Bacteroidia(1.00),o:Chitinophagales(1.00),f:Saprospiraceae(1.00),g:uncultured(1.00),s:uncultured_Devosia(0.10)
Otu8795	0	0.000164088	0.000201942	0	0.000152555	CCAGCCTATGGGAGGCACCAGTGGGGAATTTTGGACAATGGAGGCAACTCTGATCCAGCCATGCCGCGTGAAGGATGAAGGCGCTCAGCGTTGTAAACTTCTTTTGTGTGGGAACAAAAACCCCGACTTGTCGGGGCCTGAGGGTACCACTAGAATAAGCACCGGCTAACTCCGTGCCAGCAGCCGCGGTAATACGGAGGGTGCGAGCGTTATCCGGAATCACTGGGTTTAAAGGGTGCGTAGGCGGTCATATAAGTCAGTCGTGAAATGCCCCGGCTCAACCGGCGGGACTGCGATTGATACTGTTTGACTTGAATCAGGTTTAGGCAGGCGGAATGTGACATGTAGCGGTGAAATGCTTAGATATGTCATAGAACACCGATTGCGAAGGCAGCTTGC…	d:Bacteria(1.00),p:Bacteroidota(1.00),c:Bacteroidia(1.00),o:Chitinophagales(1.00),f:Saprospiraceae(1.00),g:uncultured(1.00),s:uncultured_Devosia(0.16)
Otu2354	0	0	6.73272e-05	0.000135846	0.000457664	CCAGCCTACGGGTCGCTGCAGTAAGGAATATTGGACAATGGACGGAAGTCTGATCCAGCCATGCCGCGTGAAGGAAGAAGGCGCTCTGCGTTGTAAACTTCTTTTGGACGGGGACAAACCACTCGATGCGTCGGGTGCTGAGGGTACCGTCAGAATAAGCACCGGCTAACTCCGTGCCAGCAGCCGCGGTAATACGGAGGGTGCAAGCGTTATCCGGAATCACTGGGTTTAAAGGGTGCGTAGGCGGAGAGGTAAGTCAGTCGTGAAATTTCTTGGCTTAACCAAAGAGACTGCGATTGATACTGCTTCCCTTGAATAAGGATGAGGTAGGCGGAATGTGGCATGTAGCGGTGAAATGCTTAGATATGCCATAGAACACCGATTGCGAAGGCAGCTTGC…	d:Bacteria(1.00),p:Bacteroidota(1.00),c:Bacteroidia(1.00),o:Chitinophagales(1.00),f:Saprospiraceae(1.00),g:uncultured(1.00),s:uncultured_Saprospiraceae(0.29)
Otu540	0	0	0.000134695	0.00122222	0.000356029	CCAGCCTACGGGTGGCTGCAGTAAGGAATATTGGTCAATGCCCGGAAGGGTGAACCAGCCATCCCGCGTGAAGGATGAAGGGGCTCTGCCTTGTAAACTTCTTTTGTATGGGGCGAAAAAAGGGGATTTATCCTCGACTGACGGTACCATAAGAATAAGCACCGGCTAACTCCGTGCCAGCAGCCGCGGTAATACGGAGGGTGCGAACGTTATCCGGAATCACTGGGTTTAAAGGGTGCGTAGGCTGTTTAATAAGTCAGTGGTGAAAGGCCGTCGCTTAACGATGGGACTGCCATTGATACTGTTAGACTTGAATCAGGTTGAGGTTGGCGGAATGTGGCATGTAGCGGTGAAATGCATAGATATGCCATGGAATACCGATTGCGAAGGCAGCTGACT…	d:Bacteria(1.00),p:Bacteroidota(1.00),c:Bacteroidia(1.00),o:Chitinophagales(1.00),f:Saprospiraceae(1.00),g:uncultured(1.00),s:uncultured_Saprospiraceae(0.70)
Otu1315	0	0.000492163	0.000201942	0.000135846	0.000254292	CCAGCCTACGGGGGGCTGCAGTAAGGAATATTGGACAATGGACGGAAGTCTGATCCAGCCATGCCGCGTGAAGGAAGAAGGCGCTCAGCGTTGTAAACTTCTTTTGGACGGGGACAAACCTGTGGATTTATCCGCAGCTGAGGGTACCGTCAGGATAAGCACCGGCTAACTCCGTGCCAGCAGCCGCGGTAATACGGAGGGTGCAAGCGTTATCCGGAATCACTGGGTTTAAAGGGTGCGTAGGCGGTCTGGTAAGTCAGTCGTGAAATCGCCGGGCTTAACCCGTGCAACTGCGATTGATACTGCCGGACTTGAATGAGGTTGAGGTAGGCGGAATGTGGCATGTAGCGGTGAAATGCTTAGATATGCCATAGAACACCGATTGCGAAGGCAGCTTCC…	d:Bacteria(1.00),p:Bacteroidota(1.00),c:Bacteroidia(1.00),o:Chitinophagales(1.00),f:Saprospiraceae(1.00),g:uncultured(1.00),s:uncultured_Saprospiraceae(0.72)
Otu2100	0	8.20238e-05	6.73272e-05	6.79132e-05	0.000406846	CCAGCCTATGGGTCGCAGCAGTAAGGAATATTGGTCAATGGACGAAAGTCTGAACCAGCCATCCCGCGTGCAGGATGAAGGTCCTATGGATTGTAAACTGCTTTTAGCAGAGAAGAAAAGCATTCATTTATGAGTGTCTGACGGTATCTGCGGAATAAGCACCGGCTAACTCCGTGCCAGCAGCCGCGGTAATACGGAGGGTGCAAGCGTTATCCGGAATCACTGGGTTTAAAGGGTGCGTAGGCGGAATATTAAGTCAGTGGTGAAAGCCTGTCGCTTAACGATAGAACTGCCATTGATACTGATATTCTTGAATTGGGTTGAGGTTAGCGGAATGTGACATGTAGCGGTGAAATGCATAGATATGTCATGGAACACCAATTGCGAAGGCAGCTAGCT…	d:Bacteria(1.00),p:Bacteroidota(1.00),c:Bacteroidia(1.00),o:Chitinophagales(1.00),f:Saprospiraceae(1.00),g:uncultured(1.00),s:uncultured_Saprospiraceae(0.96)
Otu162	0.000124015	0.00106657	0.000605925	0.000271593	0.000254292	CCAGCCTATGGGGTGCTGCAGTAAGGAATATTGGACAATGGAGGCAACTCTGAACCAGCCATCCCGCGTGCAGGATGAAGGGGCTCTGCCCTGTAAACTGCTTTTGAATGGGACGAAAAAGCCTCACTTGTGAGGAACTGACGGTACCATTAGAATAAGCACCGGCTAACTCCGTGCCAGCAGCCGCGGTAATACGGAGGGTGCAAGCGTTATCCGGAATCACTGGGTTTAAAGGGTGCGTAGGCGGTTGTATAAGTCAGTGGTGAAAGGCCGTAGCTTAACTATGGGATTGCCATTGATACTGTATGACTTGAATGAGGTTGAGGTTGGCGGAATGTGGCATGTAGCGGTGAAATGCTTAGATATGCCATGGAACATCGATTGCGAAGGCAGCTGACT…	d:Bacteria(1.00),p:Bacteroidota(1.00),c:Bacteroidia(1.00),o:Chitinophagales(1.00),f:Saprospiraceae(1.00),g:uncultured(1.00),s:uncultured_Saprospiraceae(0.98)
Otu1377	0	8.20238e-05	0.000269289	0.000407439	0.000203373	CCAGCCTATGGGGGGCACCAGTAAGGAATATTGGTCAATGGACGGAAGTCTGAACCAGCCATCCCGCGTGCAGGATGACTGCCCTATGGGTTGTAAACTGCTTTTAGCAGAGACGAAACGCCTTTATTTATGAGGGTCTGACGGTATCTGCAGAATAAGCACCGGCTAACTCCGTGCCAGCAGCCGCGGTAATACGGAGGGTGCAAGCGTTATCCGGAATCACTGGGTTTAAAGGGTGCGTAGGCGGATATTTGAGTCAGTGGTGAAATCTTGTCGCTTAACGATAAAATTGCCATTGATACTGAATGTCTTGAATTGGGTTGAGGTTAGCGGAATGTGACATGTAGCGGTGAAATGCATAGATATGTCATGGAACACCAATTGCGAAGGCAGCTAGCT…	d:Bacteria(1.00),p:Bacteroidota(1.00),c:Bacteroidia(1.00),o:Chitinophagales(1.00),f:Saprospiraceae(1.00),g:uncultured(1.00),s:uncultured_Saprospiraceae(0.98)
Otu502	6.20076e-05	0.000574206	0.000336636	0.000339516	0.000508583	CCAGCCTATGGGTGGCAGCAGTAAGGAATATTGGTCAATGGAGGAAACTCTGAACCAGCCATCCCGCGTGAAGGATGAAGGGGCTCTGCCTTGTAAACTTCTTTTGAATGGGACGAAAAAAGGGGATTTATCCTCGACTGACGGTACCATTAGAATAAGCACCGGCTAACTCCGTGCCAGCAGCCGCGGTAATACGGAGGGTGCAAGCGTTATCCGGAATCACTGGGTTTAAAGGGTGCGTAGGCGGCTAAATAAGTCAGTGGTGAAAGGCCGTGGCTTAACCATGGGATTGCCATTGATACTGTATAGCTTGAATGAGGATGAGGTTGGCGGAATGTGGCATGTAGCGGTGAAATGCTTAGATATGCCATGGAACATCGATTGCGAAGGCAGCTGACT…	d:Bacteria(1.00),p:Bacteroidota(1.00),c:Bacteroidia(1.00),o:Chitinophagales(1.00),f:Saprospiraceae(1.00),g:uncultured(1.00),s:uncultured_Saprospiraceae(1.00)
Otu581	0	0.000164088	0.000538578	0.000543286	0.000762774	CCAGCCTATGGGTCGCACCAGTAAGGAATATTGGTCAATGGAGGGAACTCTGAACCAGCCATCCCGCGTGAAGGATGAAGGGGCTCTGCCTTGTAAACTTCTTTTGCATGGGACGAAAAAACTTAATTTATTAAGGACTGACGGTACCATGAGAATAAGCACCGGCTAACTCCGTGCCAGCAGCCGCGGTAATACGGAGGGTGCGAGCGTTATCCGGAATCACTGGGTTTAAAGGGTGCGTAGGCGGTTTGATAAGTCAGTGGTGAAAGGCCGTCGCTTAACGATGGGACTGCCATTGATACTGTTAGACTTGAATCAGGATGAGGTTGGCGGAATGTGGCATGTAGCGGTGAAATGCTTAGATATGCCATGGAATACCGATTGCGAAGGCAGCTGACT…	d:Bacteria(1.00),p:Bacteroidota(1.00),c:Bacteroidia(1.00),o:Chitinophagales(1.00),f:Saprospiraceae(1.00),g:uncultured(1.00),s:uncultured_Saprospiraceae(1.00)
Otu4867	0	0	0	0.00020377	5.08583e-05	CCAGCCTATGGGTGGCACCAGTAAGGAATATTGGTCAATGGAGGGAACTCTGAACCAGCCATGCCGCGTGCAGGATGAAAGCCCTCTGGGTCGTAAACTGCTTTTAACAGGGAAGAAAATGCTATACGCGATATAGTACTGACGGTACCTGAGGAATAAGCACCGGCTAACTCCGTGCCAGCAGCCGCGGTAATACGGAGGGTGCAAGCGTTATCCGGAATCACTGGGTTTAAAGGGTGCGTAGGCGGTTTTATAAGTCAGTGGTAAAAGGTTGTAGCTCAACTATAAGAGGTCCATTGATACTGTAAGACTTGAATCGAGTTGAGGTTGGAGGAATGAGACATGTAGCGGTGAAATGCTTAGATATGTCATAGAACACCAATTGCGAAGGCAGCTGAC…	d:Bacteria(1.00),p:Bacteroidota(1.00),c:Bacteroidia(1.00),o:Chitinophagales(1.00),f:Saprospiraceae(1.00),g:uncultured(1.00),s:uncultured_Saprospiraceae(1.00)
Otu819	0	0	0.000201942	0.000407439	0.000356029	CCAGCCTATGGGTTGCTGCAGTAAGGAATATTGGACAATGGGCGGAAGCCTGATCCAGCCATGCCGCGTGAAGGATGAAGGCGCTCAGCGTTGTAAACTTCTTTTGGATGGGGACAATAACTTTCATTTATGGGAGCTTGAGGGTACCATCAGAATAAGCACCGGCTAACTCCGTGCCAGCAGCCGCGGTAATACGGAGGGTGCAAGCGTTATCCGGAGTCACTGGGTTTAAAGGGTGCGTAGGCGGTCAGATAAGTCAGTCGTGAAATTCCTCGGCTTAACCGGGTGGACTGCGATTGATACTGTTTGACTTGAATGAGGTTGAGGTAGGCGGAATGTGGCATGTAGCGGTGAAATGCTTAGATATGCCATAGAACACCGATTGCGAAGGCAGCTTGC…	d:Bacteria(1.00),p:Bacteroidota(1.00),c:Bacteroidia(1.00),o:Chitinophagales(1.00),f:Saprospiraceae(1.00),g:uncultured(1.00),s:uncultured_Saprospiraceae(1.00)
Otu5004	0	0	0	0	0.000101737	CCAGCCTATGGGTGGCACCAGTAAGGAATATTGGACAATGGAGGGAACTCTGATCCAGCCATTCCGCGTGGAGGAAGAAGGCCCTATGGGTTGTAAACTTCTTTTAGATGGGAATAAAATTATGTCTGCGGATGTAACTGAAGGTACCATCAGAATAAGCACCGGCTAACTCCGTGCCAGCAGCCGCGGTAATACGGAGGGTGCGAGCGTTATCCGGAATTACTGGGTTTAAAGGGTGCGTAGGCGGATGATTAAGTCTGGGGTGAAAGATTGTCGCTTAACGATAAGATTGCCTTGGATACTGGTTATCTTGAATAAGGATGAGGATGGCGGAATGTGACATGTAGCGGTGAAATGCATAGATATGTCATAGAACACCAATTGCGAAGGCAGCTATCT…	d:Bacteria(1.00),p:Bacteroidota(1.00),c:Bacteroidia(1.00),o:Chitinophagales(1.00),f:Saprospiraceae(1.00),g:uncultured(1.00),s:uncultured_Saprospiraceae(1.00)
Otu532	0	0	0	0.000135846	0	CCAGCCTATGGGTCGCACCAGTAGGGAATATTGGACAATGGGCGAAAGCCTGATCCAGCCATGCCGCGTGGAGGATTAAGGCCCTCTGGGTTGTAAACTCCTTTTATCTGGGAAGAAACACCTCTATTTATAGAGACTTGACGGTACCAGAGGAATAAGCACCGGCTAACTCCGTGCCAGCAGCCGCGGTAATACGGAGGGTGCAAGCGTTATCCGGATTCACTGGGTTTAAAGGGTGCGTAGGTGGGCTATTAAGTCAGTGGTGAAAGCCCCAGGCTCAACTTGGGAACTGCCATTGATACTGATAGTCTTGAATTTGGTAGAGGTAGGCGGAATGTAACATGTAGCGGTGAAATGCTTAGATATGTTACAGAACACCGATTGCGAAGGCAGCTTGCT…	d:Bacteria(1.00),p:Bacteroidota(1.00),c:Bacteroidia(1.00),o:Chitinophagales(1.00),f:uncultured(0.89),g:uncultured(0.91),s:metagenome(0.37)
Otu2881	0	0	0	6.79132e-05	0.000101737	CCAGCCTATGGGTCGCAGCAGTAGGGAATATTGGACAATGGGCGAAAGCCTGATCCAGCCATGCCGCGTGGTAGATGAAGGCCCTCTGGGTTGTAAATACCTTTTATCTGGGAAGAAATATCTCGTTCTCGAGAAACTGACGGTACCAGATGAATAAGCACCGGCTAACTCCGTGCCAGCAGCCGCGGTAATACGGAGGGTGCAAGCGTTATCCGGATTCACTGGGTTTAAAGGGTGCGTAGGCGGAATTATAAGTCAGTGGTGAAAGCCCCGAGCTCAACTTGGGAACTGCCATTGATACTGTTTTTCTTGAATACGATTGAGGTAAGCGGAATGTTGCATGTAGCGGTGAAATGCTTAGATATGTTACAGAACACCAATTGCGAAGGCAGCTTACTA…	d:Bacteria(1.00),p:Bacteroidota(1.00),c:Bacteroidia(1.00),o:Chitinophagales(1.00),f:uncultured(0.99),g:uncultured(0.99),s:uncultured_bacterium(0.96)
Otu4570	0	8.20238e-05	0.000471331	6.79132e-05	0.000203373	CCAGCCTATGGGTGGCTGCAGTAGGGAATATTGGACAATGGGGGGAACCCTGATCCAGCCATGCCGCGTGAGGGAAGAAGGTCCTCTGGATTGTAAACCTCTTTTGGCGGGGGACAAACCTGCACTATACGTGCAGCTGAGGGTACCCGCAGAATAAGCACCGGCTAACTCCGTGCCAGCAGCCGCGGTAATACGGAGGGTGCAAGCGTTGTCCGGATTTATTGGGTTTAAAGGGTGCGTAGGCGGTCGAATAAGTCAGCGGTGAAATCCTCCGGCTCAACTGGAGAACTGCCGTTGATACTGTTTGACTTGAGTTCGTCCGAGGTCGCTGGAATGCGTGGTGTAGCGGTGAAATGCATAGATATCACGCAGAACACCGATTGCGAAGGCAGGTGACTG…	d:Bacteria(1.00),p:Bacteroidota(1.00),c:Bacteroidia(1.00),o:Chitinophagales(1.00),f:uncultured(1.00),g:uncultured(1.00),s:metagenome(0.55)
Otu5806	0	0	6.73272e-05	6.79132e-05	0.000101737	CAGCCTATGGGTGGCTGCAGTAGGGAATATTGGTCAATGGACGCAAGTCTGAACCAGCCACGCCGCGTGGAGGAAGAAGGTTCTCTGGATCGTAAACTCCTTTTATATGGGAATAAATATGGGCTATACGCCTAAGTTGAATGTACCATAGGAATAAGCCACGGCTAACTACGTGCCAGCAGCCGCGGTAATACGTAGGTGGCGAGCGTTGTCCGGATTTATTGGGTTTCAAGGGTGCGTAGGGGGTTTGATCAGTCAGTCGTTAAAGGCAGCAGCTTAACTGTTGTAAGGCGATTGATACTGTCGAACTTGAATTCGTTTGAGGTACTTGGAATGCGTAGTGTAGCGGTGAAATGCATAGATATTACGCGGAACGCCAATTGCGGAGGCAGAGTACTA…	d:Bacteria(1.00),p:Bacteroidota(1.00),c:Bacteroidia(1.00),o:Chitinophagales(1.00),f:uncultured(1.00),g:uncultured(1.00),s:metagenome(1.00)
Otu8944	0	8.20238e-05	0	6.79132e-05	5.08583e-05	CCAGCCTATGGGGCGCACCAGTAGGGAATATTGGTCAATGGGCGGAAGCCTGAACCAGCCACGCCGCGTGCAGGAAGAAGGTCCTCTGGATTGTAAACTGCTTTTGCCAAGGGATAAAGAGAGGCTATACGCCTAAATGAAGGTACTTGGTGAATAAGCCACGGCTAACTACGTGCCAGCAGCCGCGGTAATACGTAGGCGGCAAGCGTTGTCCGGATTCACTGGGTTTAAAGGGTGCGTAGGCGGCTCCATAAGTCAGTCGTTAAAGGTATGGGCTTAACCCAAATAAGGCGATTGATACTGTGGAGCTTGAATTCGTTGGAGGTATCCGGAATGCGTAGTGTAGCGGTGAAATGCACAGATATTACGCAGAACACCAATTGCGGAGGCAGGATACTA…	d:Bacteria(1.00),p:Bacteroidota(1.00),c:Bacteroidia(1.00),o:Chitinophagales(1.00),f:uncultured(1.00),g:uncultured(1.00),s:metagenome(1.00)
Otu3118	0	0	0	6.79132e-05	0.000152555	CCAGCCTATGGGTGGCTGCAGTAAGGAATATTGGTCAATGGAGGCAACTCTGAACCAGCCATGCCGCGTGCAGGATTAAGGCGCTCTGCGTTGTAAACTGCTTTTGCCTGGGGATAAACCTCTTCATTTATGGGGAGCTGAAGGTACCAGGTGAATAAGCACCGGCTAACTCCGTGCCAGCAGCCGCGGTAATACGGAGGGTGCAAGCGTTATCCGGATTTACTGGGTATAAAGGGTGCGTAGGCGGTCGCATAAGTCAGTGGTTAAAGGCGGTAGCTTAACTATTAGTATGCCATTGATACTGTGCGACTTGAATACAGTCGAGGTGGGCGGAATGTAACGTGTAGCGGTGAAATGCTTAGATATGTTACAGAACACCGATTGCGAAGGCAGCTTGCC…	d:Bacteria(1.00),p:Bacteroidota(1.00),c:Bacteroidia(1.00),o:Chitinophagales(1.00),f:uncultured(1.00),g:uncultured(1.00),s:metagenome(1.00)
Otu2905	0	0	0	0.000271593	0.000152555	CCAGCCTATGGGGCGCTCCAGTAGGGAATATTGGACAATGGGCGGAAGCCTGATCCAGCCATGCCGCGTGAGGGAAGAAGGTCCTCTGGATTGTAAACCTCTTTTGGCGGGGGACAAACCACCACTACACGTGGTGCTGAGGGTACCCGCAGAATAAGCACCGGCTAACTCCGTGCCAGCAGCCGCGGTAATACGGAGGGTGCAAGCGTTGTCCGGATTCATTGGGGTTAGAGGGTGCGTAGGCGGCCTAGTAAGTCAGCGGTGAAACCCCCCCGCCCAACGGGGGAACTGCCGTTGATACTGCGTGGCTTGAGTCCGCCCGAGGTCGCTGGAATGCGTGGTGTAGCGGTGAAATGCATAGCTATCACGCAGAACACCGATTGCGAAGGCAGGTGACTG…	d:Bacteria(1.00),p:Bacteroidota(1.00),c:Bacteroidia(1.00),o:Chitinophagales(1.00),f:uncultured(1.00),g:uncultured(1.00),s:uncultured_bacterium(0.23)
Otu2452	0	0	0.000269289	0	0.000152555	CCAGCCTATGGGGCGCTGCAGTAGGGAATATTGGTCAATGGACGGAAGTCTGAACCAGCCATGCCGCGTGCAGGAAGAAGGTCCTCTGGATTGTAAACTGCTTTTGTCCGGGAATAAATCTGTCTTAAGAGGCAGTTGAAGGTACCGGGAGAATAAGCACCGGCTAACTCCGTGCCAGCAGCCGCGGTAATACGGAGGGTGCAAGCGTTGTCCGGATTTATTGGGTTTAAAGGGTGCGTAGGCGGCCTATTAAGTCAGTGGTGAAAGCCGGTAGCTCAACTATCGAAATGCCATTGATACTGATAGGCTTGAGTACAGTTGAGGTAGTTGGAATGAGTAGTGTAGCGGTGAAATGCATAGATATTACTCAGAACACCGATTGCGAAGGCAGATTACTAA…	d:Bacteria(1.00),p:Bacteroidota(1.00),c:Bacteroidia(1.00),o:Chitinophagales(1.00),f:uncultured(1.00),g:uncultured(1.00),s:uncultured_bacterium(0.96)
Otu383	0	0.000328075	0.000403984	0.000950725	0.000966247	CCAGCCTACGGGAGGCAGCAGTAGGGAATATTGGGCAATGGAGGAAACTCTGACCCAGCCATGCCGCGTGAAGGATGAAGGTCCTACGGATTGTAAACTTCTTTTATTAGGGAAGAAACGTCTCGATTCATCGGGATTTGACGGTACCTAAGGAATAAGCACCGGCTAACTCCGTGCCAGCAGCCGCGGTAATACGGAGGGTGCAAGCGTTATCCGGATTCACTGGGTTTAAAGGGTGCGTAGGTGGATTGATAAGTCAGTGGTGAAAGCCCCGAGCTCAACTTGGGAATTGCCATTGATACTGTTAGTCTTGAGTTCGGTTGAGGTAGGCGGAATAAGTCATGTAGCGGTGAAATGCTTAGATATGACTTAGAACACCGATTGCGAAGGCAGCTTACC…	d:Bacteria(1.00),p:Bacteroidota(1.00),c:Bacteroidia(1.00),o:Chitinophagales(1.00),f:uncultured(1.00),g:uncultured(1.00),s:uncultured_bacterium(1.00)
Otu169	0.000496061	0.00287053	0.00437657	0.00427876	0.00305109	CCAGCCTACGGGTCGCTGCAGTAGGGAATATTGGGCAATGGAGGCAACTCTGACCCAGCCATGCCGCGTGAAGGATGACTGTCCTATGGATTGTAAACTTCTTTTGTTAGGGACGAAACCCTTGGATTCATCCGAGGCTGACGGTACCTAAAGAATAAGCACCGGCTAACTCCGTGCCAGCAGCCGCGGTAATACGGAGGGTGCAAGCGTTATCCGGATTCACTGGGTTTAAAGGGTGCGTAGGTGGATCAGTAAGTCAGTGGTGAAGGCCCCGGGCTCAACTTGGGAATTGCCATTGATACTGCTGGTCTTGAGTTCGGTTGAGGTAGGCGGAATAAGTCATGTAGCGGTGAAATGCTTAGATATGACTTAGAACACCGATTGCGAAGGCAGCTTACC…	d:Bacteria(1.00),p:Bacteroidota(1.00),c:Bacteroidia(1.00),o:Chitinophagales(1.00),f:uncultured(1.00),g:uncultured(1.00),s:uncultured_bacterium(1.00)
Otu706	0.000310038	0.000902281	0.000673272	0.000135846	0.000203373	CCAGCCTATGGGTGGCTCCAGTAGGGAATATTGGACAATGGGCGAAAGCCTGATCCAGCCATGCCGCGTGATAGATGAAGGCCCTCTGGGTTGTAAATATCTTTTATCTGGGAAGAAACTCCTCTATTCTTAGAGGCCTGACGGTACCAGAGGAATAAGCACCGGCTAACTCCGTGCCAGCAGCCGCGGTAATACGGAGGGTGCAAGCGTTATCCGGATTCACTGGGTTTAAAGGGGGCGTAGGTGGGTTGATAAGTCAGTGGTGAAAGCTCCGAGCTTAACTTGGAAACTGCCATTGATACTGTCAGTCTTGAATGTCGTAGAGGTAAGCGGAATGTTGCATGTAGCGGTGAAATGCTTAGATATGTTACAGAACACCAATTGCGAAGGCAGCTTACT…	d:Bacteria(1.00),p:Bacteroidota(1.00),c:Bacteroidia(1.00),o:Chitinophagales(1.00),f:uncultured(1.00),g:uncultured(1.00),s:uncultured_bacterium(1.00)
Otu2767	6.20076e-05	0.000246031	0	0.000271593	0.000661138	CCAGCCTATGGGATGCAGCAGTAGGGAATATTGGACAATGGAGGAAACTCTGATCCAGCCATGCCGCGTGATAGATGAAGGCCCTCTGGGTTGTAAATATCTTTTATCTGGGAAGAAACACTCCTATTCTTAGGAACTTGACGGTACCAGAGGAATAAGCACCGGCTAACTCCGTGCCAGCAGCCGCGGTAATACGGAGGGTGCAAGCGGTATCCGGATTCACTGGGTTTAAAGGGTGCGTAGGCGGGCTGATAAGTCAGTGGTGAAAGCTCCGAGCTTAACTTGGAAACTGCCATTGATACTGCCAGTCTTGAATGTCGTAGAGGTAAGCGGAATGTTGCATGTAGCGGTGAAATGCTTAGATATGTTACAGAACACCAATTGCGAAGGCAGCTTACT…	d:Bacteria(1.00),p:Bacteroidota(1.00),c:Bacteroidia(1.00),o:Chitinophagales(1.00),f:uncultured(1.00),g:uncultured(1.00),s:uncultured_Bacteroidetes(0.13)
Otu34	0	0	0.000134695	0.00298842	0.000356029	CCAGCCTATGGGAGGCTGCAGTAGGGAATATTGGACAATGGGCGGAAGCCTGATCCAGCCATGCCGCGTGGAGGATTAAGGCCCTCTGGGTTGTAAACTCCTTTTATCTGGGAAGAACCATTCCGACTTGTCGGAACATGACGGTACCAGAGGAATAAGCACCGGCTAACTCCGTGCCAGCAGCCGCGGTAATACGGAGGGTGCAAGCGTTATCCGGATTTACTGGGTTTAAAGGGTGCGTAGGCGGACTTATAAGTCAGTGGTGAAAGCTCGGAGCTTAACTCCGGAACTGCCATTGATACTGTTAGTCTTGAATTTGGTAGAGGTAGGCGGAATGTAACATGTAGCGGTGAAATGCATAGATATGTTACAGAACACCGATTGCGAAGGCAGCTTGCT…	d:Bacteria(1.00),p:Bacteroidota(1.00),c:Bacteroidia(1.00),o:Chitinophagales(1.00),f:uncultured(1.00),g:uncultured(1.00),s:uncultured_Saprospiraceae(0.37)
Otu924	0	0	0.000201942	0	0	CCAGCCTATGGGACGCTCCAGTAGGGAATATTGGTCAATGGGCGAGAGCCTGAACCAGCCATGCCGCGTGCAGGAAGAAGGCCCTCTGGGTTGTAAACTGCTTTTGACAGGGAACAAAGAGTCCATGCGTGGATAAATGAGTGTACTTGTAGAATAAGCACCAGCTAACTCCGTGCCAGCAGCCGCGGTAATACGGAGGGTGCAAGCGTTGTCCGGATTTATTGGGTTTAAAGGGTGCGTAGGCGGCCATTTAAGGCAGCGGTGAAAGACTTCAGCTCAACTGAAGTACTGCCGTTGATACTGAGTGGCTTGAGTATTGACGAAGAGGGCAGAATTGAAGGTGTAGCGGTGAAATGCATAGATATCTTCAAGAATACCGATTGCGAAGGCAGCTCTCTA…	d:Bacteria(1.00),p:Bacteroidota(1.00),c:Bacteroidia(1.00),o:Cytophagales(0.85),f:Cytophagaceae(0.35),g:Sporocytophaga(0.09),s:uncultured_bacterium(0.56)
Otu1112	0	0	0	0	0.000101737	CCAGCCTATGGGATGCAGCAGTAGGGAATATTGGGCAATGGGCGAGAGCCTGACCCAGCCATGCCGCGTGCAGGAAGAAGGGCCTACGGCTTGTAAACTGCTTTTTGCGGGGAAGAAAAAGCGCGTGCGCGCGCCATCGACGGTACCCGCAGAATAAGCACCGGCTAACTCCGTGCCAGCAGCCGCGGTAATACGGAGGGTGCAAGCGTTGTCCGGATTTATTGGGCTTAAAGGGTGCGCAGGCGGCCCGTTAAGTCAGCGGTGAAAGACTGCGGCTCAACCGCAGCACTGCCGTTGATACTGGCGGGCTTGAGTGAACGTGAGGCAGGCGGAATTGACGGTGTAGCGGTGAAATGCTTAGATACCGTCAGGAACACCGATTGCGAAGGCAGCTTGCCA…	d:Bacteria(1.00),p:Bacteroidota(1.00),c:Bacteroidia(1.00),o:Cytophagales(0.87),f:Microscillaceae(0.04),g:uncultured(0.18),s:uncultured_bacterium(0.56)
Otu5433	0	0	0	0	0.000152555	CCAGCCTATGGGGCGCTGCAGTAAGGAATATTGGTCAATGGGCGCAAGCCTGAACCAGCCATGCCGCGTGCAGGATGAAGGCCCTCAGGGTTGTAAACTGCTTTTTTACGGGAACAAAAAGCCCCTGCGGGGGAAATTGAGTGTACCGTAAGAATAAGTACCGGCTAACTCCGTGCCAGCAGCCGCGGTAATACGGAGGGTACAAGCGTTATCCGGATTTACTGGGTTTAAAGGGTGCGTAGGCGGCTTTTTAAGTCAGTGGTGAAAGCCTTGGCGCTTAACGTCAGAACTGCCATTGATACTGATAAGCTTGAGTTTAGGTGAAGTAGGCAGAATTCATAGTGTAGCGGTGAAATGCATAGATACTATGAGGAATTCCAATAGCGAAGGCAGCTTACT…	d:Bacteria(1.00),p:Bacteroidota(1.00),c:Bacteroidia(1.00),o:Cytophagales(0.90),f:Amoebophilaceae(0.86),g:Candidatus_Amoebophilus(0.85),s:uncultured_bacterium(0.71)
Otu4814	0	0	0.000134695	0	0	CAGCCTATGGGTCGCTCCAGTAGGGAATATTGGTCAATGGGCGCAAGCCTGAACCAGCCATGCCGCGTGCAGGATGAAGGCCCTCTGGGTTGTAAACTGCTTTTGATAGGGAGCAAATGCCACTTGCGAGTGGAGCTGAGAGTACCTATAGAATAAGCACCGGCTAACTCCGTGCCAGCAGCCGCGGTAATACGGAGGGTGCAAGCGTTGTCCGGATTTATTGGGTTTAAAGGGTGCGTAGGCGGCTCAATAAGTCAGTGGTGAAAGCCTCCAGCTTAACTGGAGAACTGCCATTGATACTGTTGAGCTTGAGTATAGTTGAGGTAGGCGGAATTGACAGTGTAGCGGTGAAATGCTTAGATATTGTCAAGAACACCGATTGCGAAGGCAGCTTACTAA…	d:Bacteria(1.00),p:Bacteroidota(1.00),c:Bacteroidia(1.00),o:Cytophagales(0.99),f:Cytophagaceae(0.99),g:Cytophaga(0.99),s:uncultured_bacterium(0.52)
Otu4100	0	0	0	0	0.000101737	CCAGCCTACGGGTGGCTCCAGTAGGGAATATTAGTCAATGGGTGAGAGCCTGAACCAGCCATGCCGCGTGCAGGAAGAAGGCCTTCTGGGTTGTAAACTGCTTTTATATAGGAAGAAAAAGCCATGCGTGGTACTATGACGGTACTATATGAATAAGCACCGGCTAACTCCGTGCCAGCAGCCGCGGTAATACGGAGGGTGCAAGCGTTGTCCGGAATTATTGGGTTTAAAGGGTGCGTAGGCGGCTTATTAAGTCGGAGTTGAAATACCTTAGCTTAACTAAGGAACTGGCTTCGATACTGGTAAGCTTGAGGACAGTAGAGGTACATGGAATTCATTGTGTAGCGGTGAAATGCATAGATACAATGAAGAACACCAATTGCGAAGGCAGTGTACTGG…	d:Bacteria(1.00),p:Bacteroidota(1.00),c:Bacteroidia(1.00),o:Cytophagales(1.00),f:Cyclobacteriaceae(1.00),g:uncultured(1.00),s:uncultured_bacterium(1.00)
Otu102	0.000124015	0.000492163	0.000942561	0.00645171	0.00269577	CCAGCCTATGGGTTGCAGCAGTAGGGAATATTGGTCAATGGATGGAAGTCTGAACCAGCCATGCCGCGTGCAGGAAGAAGGCCTTCTGGGTTGTAAACTGCTTTTGCCAGGGGATAAAAAGACCGTGCGCGGTTAATTGAAGGTACCTGGTGAATAAGCCACGGCTAACTACGTGCCAGCAGCCGCGGTAATACGTAGGTGGCAAGCGTTGTCCGGATTTATTGGGTTTAAAGGGTGCGTAGGCGGCCCCGTAAGTCAGTGGTGAAATATCTCAGCTTAACTGAGAGGGTGCCATTGATACTGCGGGGCTTGAGTACAGATGAGGTAGGCGGAATTGACGGTGTAGCGGTGAAATGCATAGATATCGTCAAGAACACCGATAGCGAAGGCAGCTTACTA…	d:Bacteria(1.00),p:Bacteroidota(1.00),c:Bacteroidia(1.00),o:Cytophagales(1.00),f:Microscillaceae(1.00),g:Hassallia(0.93),s:uncultured_bacterium(0.66)
Otu4053	0	0	0.000134695	0.000611209	0	CCAGCCTATGGGGCGCTGCAGTAGGGAATATTGGACAATGGGTGAGAGCCTGATCCAGCCATGCCGCGTGCAGGAAGAAGGCGTTATGCGTTGTAAACTGCTTTTGCCAGGGGATAAAACGGTTCTGCGGAACTAATTGAAGGTACCTGGTGAATAAGCCACGGCTAACTACGTGCCAGCAGCCGCGGTAATACGTAGGTGGCAAGCGTTGTCCGGATTTATTGGGTTTAAAGGGTGCGTAGGCGGCCCTGTAAGTCAGTGCTGAAATATCCCGGCTTAACCGGGAGGGTGGCATTGATATTGCAGGGCTTGAGTACAGATGAGGTAGGCGGAATTGACGGTGTAGCGGTGAAATGCATAGATATCGTCAAGAACACCGATAGCGAAGGCAGCTTACCA…	d:Bacteria(1.00),p:Bacteroidota(1.00),c:Bacteroidia(1.00),o:Cytophagales(1.00),f:Microscillaceae(1.00),g:Hassallia(1.00),s:uncultured_bacterium(0.78)
Otu5147	6.20076e-05	0	0	6.79132e-05	0	CCAGCCTATGGGATGCAGCAGTAGGGAATATTGGACAATGGGTGCGAGCCTGATCCAGCCATGCCGCGTGCAGGAAGACGGCCTTCTGGGTTGTAAACTGCTTTTGCCAGGGGATAAAAAGTCCCTGCGGGGAAAATTGAAGGTACCTGGTGAATAAGCCACGGCTAACTACGTGCCAGCAGCCGCGGTAATACGTAGGTGGCAAGCGTTGTCCGGATTTATTGGGTTTAAAGGGTGCGTAGGCGGTCCATTAAGTCAGTGGTGAAATACGGCAGCTTAACTGTCGAGGTGCCATTGATACTGGAGGACTTGAGTACAGACGAGGTAGGCGGAATTGACGGTGTAGCGGTGAAATGCTTAGATATCGTCAAGAACACCGATAGCGAAGGCAGCTGACTG…	d:Bacteria(1.00),p:Bacteroidota(1.00),c:Bacteroidia(1.00),o:Cytophagales(1.00),f:Microscillaceae(1.00),g:OLB12(0.95),s:uncultured_bacterium(0.97)
Otu31	0.000806199	0.0039371	0.00666538	0.00624734	0.00447541	CCAGCCTATGGGAGGCACCAGTAGGGAATATTGGACAATGGGTGCGAGCCTGATCCAGCCATGCCGCGTGCAGGAAGACGGCCTTCTGGGTTGTAAACTGCTTTTGCCAGGGGATAAAAAGTCCCTGCGGGGAAAATTGAAGGTACCTGGTGAATAAGCCACGGCTAACTACGTGCCAGCAGCCGCGGTAATACGTAGGTGGCAAGCGTTGTCCGGATTTATTGGGTTTAAAGGGTGCGTAGGTTGTGTTGTAAGTCAGTGGTGAAATCCGGCAGCTTAACTGTCGATGTGCCATTGATACTGCAGCACTTGAGTACAGACGAGGTAGGCGGAATTGACGGTGTAGCGGTGAAATGCTTAGATATCGTCAAGAACACCGATAGCGAAGGCAGCTTACTA…	d:Bacteria(1.00),p:Bacteroidota(1.00),c:Bacteroidia(1.00),o:Cytophagales(1.00),f:Microscillaceae(1.00),g:OLB12(0.98),s:uncultured_bacterium(0.98)
Otu8785	0	0	0.000134695	0	0	CCAGCCTACGGTTGCTGCAGTAGGGAATATTGGTCAATGGGTGCAAGCCTGAACCAGCCATGCCGCGTGCAGGAAGAAGGCGTTATGCGTTGTAAACTGCTTTTGCCAGGGGATAAAATAGCTTTGCGAAGCTAATTGAAGGTACCTGGTGAGTAAGCCACGGCTAACTACGTGCCAGCAGCCGCGGTAATACGTAGGTGGCGAGCGTTGTCCGGATTTATTGGGTTTAAAGGGTGCGTAGGCGGCCCTGTAAGTCAGTGCTGAAATATCCCGGCTTAACCGGGAGGGTGGCATTGATACTGCGGGGCTTGAGTGGAGTCGAAGTAGGCGGAATTGACGGTGTAGCGGTGAAATGCTTAGATATCGTCAAGAACACCGATAGTGAAGACAGTTTACTAG…	d:Bacteria(1.00),p:Bacteroidota(1.00),c:Bacteroidia(1.00),o:Cytophagales(1.00),f:Microscillaceae(1.00),g:uncultured(0.45),s:uncultured_bacterium(0.62)
Otu6484	0	0	0.000336636	0	0	CCAGCCTATGGGTCGCAGCAGTAGGGAATATTGGACAATGGGTGGAAGCCTGATCCAGCCATGCCGCGTGCAGGAAGAAGGCCTTCTGGGTTGTAAACTGCTTTTATCTGGGGATAAAAAGGCCTTGCGAGGCAAACTGAAGGTACCAGATGAATAAGCCACGGCTAACTACGTGCCAGCAGCCGCGGTAATACGTAGGTGGCAAGCGTTGTCCGGATTTATTGGGTTTAAAGGGTGCGTAGGCGGTCTATTAAGTCAGCGGTGAAAGACGATAGCTTAACTATCGAGGTGCCATTGATACTGATAGACTTGAGTGTAGTCGAGGTAGGCGGAATGGACGGTGTAGCGGTGAAATGCATAGATATCGTCCAGAACACCGATAGTGAAGACAGCTTACCA…	d:Bacteria(1.00),p:Bacteroidota(1.00),c:Bacteroidia(1.00),o:Cytophagales(1.00),f:Microscillaceae(1.00),g:uncultured(0.99),s:uncultured_bacterium(0.62)
Otu264	0	0	0	0.000135846	5.08583e-05	CCAGCCTACGGGGCGCTCCAGTAGGGAATATTGGGCAATGGTCGGAAGACTGACCCAGCCACGCCGCGTGCAGGAGGAAGGCCCTCTGGGTTGTAAACTGCTTTAGCAGGGGAAGAAAAGGCTCATGCGTGAGACATTGACGGTACCCTGAGAATAAGCACCGGCTAACTACGTGCCAGCAGCCGCGGTAATACGTAGGGTGCAAGCGTTGTCCGGATTTATTGGGTTTAAAGGGTGCGTAGGCGGTCTGTTAAGTCAGTGTTTAAATTTTGCAGCTTAACTGTAGGTATGGCATTGATACTGATGGACTTGAATATTATAGAGGTAGCTGGAATTTATGGTGTAGCGGTGAAATGCATAGATACCATAAGGAACACCGATAGCGGAGGCAGGTTACCA…	d:Bacteria(1.00),p:Bacteroidota(1.00),c:Bacteroidia(1.00),o:Cytophagales(1.00),f:Microscillaceae(1.00),g:uncultured(1.00),s:metagenome(0.41)
Otu8765	0	0	0.000134695	0	0	CCAGCCTATGGGGGGCACCAGTAGGGAATATTGGACAATGGATGCAAGTCTGATCCAGCCATGCCGCGTGCAGGAAGAAGGCCTTCTGGGTTGTAAACTGCTTTTGCCAGGGGATAAAAAGTCCCTGCGGGGAAAATTGAAGGTACCTGGTGAATAAGCCACGGCTAACTACGTGCCAGCAGCCGCGGTAATACGTAGGTGGCAAGCGTTGTCCGGATTTATTGGGTTTAAAGGGTGCGTAGGCGGTCTGTTAAGTCAGTGGTGAAATACTTCAGCTCAACTGGAGAGGTGCCATTGATACTGGCGGACTTGAGTACTGATGAGGTAGGCGGAATGGACGGTGTAGCGGTGAAATGCTTAGATATCGTCCAGAACACCGATAGCGAAGGCAGCTTACTA…	d:Bacteria(1.00),p:Bacteroidota(1.00),c:Bacteroidia(1.00),o:Cytophagales(1.00),f:Microscillaceae(1.00),g:uncultured(1.00),s:uncultured_bacterium(0.78)
Otu6643	0	0	0.000134695	0	0	CCAGCCTATGGGGCGCAGCAGTAGGGAATATTGGTCAATGGGTGAGAGCCTGAACCAGCCATGCCGCGTGCAGGAAGAAGGCCTTCTGGGTTGTAAACTGCTTTTGCCAGGGGATAAAATAGCTTTGCGAAGCAAATTGAAGGTACCTGGTGAATAAGCCACGGCTAACTACGTGCCAGCAGCCGCGGTAATACGTAGGTGGCAAGCGTTGTCCGGATTGATTGGGTTTAAAGGGTGCGTAGGCGGTTCCATAAGTCAGTGGTGAAATACAGCCGCTTAACGGTTGAGGTGCCATTGATACTGCGGAACTTGAGTACAGACGAGGTAGGCGGAATTGACGGTGTAGCGGTGAAATGCTTAGATATCGTCAAGAACACCGATAGCGAAGGCAGCTTACTA…	d:Bacteria(1.00),p:Bacteroidota(1.00),c:Bacteroidia(1.00),o:Cytophagales(1.00),f:Microscillaceae(1.00),g:uncultured(1.00),s:uncultured_Bacteroidetes(0.97)
Otu448	0	0	0.000807967	0.000475363	0.00101737	CCAGCCTATGGGTTGCTCCAGTAGGGAATATTGGGCAATGGAGGCAACTCTGACCCAGCCATGCCGCGTGCAGGAAGACGGCCCTCTGGGTTGTAAACTGCTTTTGAATGGGAAGAATGTGATGTTTGCGAGCATTAATGACGGTACCATTAGAATAAGCCACGGCTAACTACGTGCCAGCAGCCGCGGTAATACGTAGGTGGCGAGCGTTATCCGGAGTTATTGGGTTTAAAGGGTGCGTAGGCGGCTTAATAAGTCGGTGGTAAAAGGTAGCAGCTTAACTGTTTTACATGCCATCGATACTGTTGAGCTTGAGTTATTTGGAGGCAGCTAGAATTTCCGGTGTAGCGGTGAAATGCATAGATACCGGAAGGAATACCGATTGCGAAGGCAGGTTGC…	d:Bacteria(1.00),p:Bacteroidota(1.00),c:Bacteroidia(1.00),o:Cytophagales(1.00),f:Spirosomaceae(1.00),g:Lacihabitans(1.00),s:uncultured_bacterium(0.99)
Otu2796	0	0	0	0	5.08583e-05	CCAGCCTATGGGAGGCTGCAGTGAGGAATATTGGGCAATGGATGCAAGTCTGACCCAGCCATGCCGCGTGGAGGAAGAAGGTCCTCTGGATTGTAAACTCCTTTTGTCGGGGAAGAATAGTTCTCTTGCGAGGGAAAGTGACGGTACCCGATGAATAAGCCACGGCTAACTACGTGCCAGCAGCCGCGGTAATACGTAGGTGGCAAGCGTTGTCCGGATTTATTGGGTTTAAAGGGTGCGTAGGTGGTTTAATAAGTCAGTGGTGAAAGCTGGTTGCTCAACAATCAAGTTGCCATTGATACTGTTAGACTTGAGAGAAGTGGAGGTTCATGGAATGGATGGTGTAGCGGTGACATGCATAGATATCATCCAGAACGTCGATTGCGAAGGCAGTGGGCT…	d:Bacteria(1.00),p:Bacteroidota(1.00),c:Bacteroidia(1.00),o:Cytophagales(1.00),f:Spirosomaceae(1.00),g:Runella(1.00),s:uncultured_bacterium(0.91)
Otu8052	0	0	0	0	5.08583e-05	CCAGCCTACGGGTGGCTCCAGTAGGGAATATTGGGCAATGGATGCAAGTCTGACCCAGCCATGCCGCGTGCAGGAAGAAGGTCCTCTGGATTGTAAACTGCTTTTTTGGGGGAAGAAGAGACATCTTGCGAGGTGTTGTGACGGTACCCTAAGAATAAGCCACGGCTAACTACGTGCCAGCAGCCGCGGTAATACGTAGGTGGCAAGCGTTGTCCGGATTTATTGGGTTTAAAGGGTGCGTAGGTGGTTTAATAAGTCAGTGGTGAAAGCTGGTTGCTCAACAATCAAGTTGCCATTGATACTGTTAGACTTGAGAGAAGTGGAGGCTGGTGGAATGGATGGTGTAGCGGTGAAATGCATAGATATCATCCAGAACGTCAATTGCGAAGGCAGCTGGCT…	d:Bacteria(1.00),p:Bacteroidota(1.00),c:Bacteroidia(1.00),o:Cytophagales(1.00),f:Spirosomaceae(1.00),g:Runella(1.00),s:uncultured_Runella(0.41)
Otu3023	0	0	0	0.000135846	0	CCAGCCTACGGGGGGCAGCAGTAGGGAATCTTGGTCAATGGGCGGAAGCCTGAACCAGCCACGCCGCGTGCAGGAAGAAGGTCCTTAGGATTGTAAACTGCTTTTATCAGGGGGTAAAAAGGTGCTGCGGCACAAATTGAAAGTACCTGAGGAATAAGCACCGGCTAACTACGTGCCAGCAGCCGCGGTAATACGTAGGGTGCAAGCGTTGTCCGGAATTACTGGGTTTAAAGGGTGCGTAGGCGGGTTGATAAGTCAGCGGTCAAATCTACAGGCTTAACTTGTGGTTCGACGTTGATACTGTCAGTCTTGAGTACAAATTACGAAGCCGGAATTCATGGTGTAGCGGTGAAATGCATAGATACCATGAGGAACGCCGAGAGCGAAGGCAGGTTTCGG…	d:Bacteria(1.00),p:Bacteroidota(1.00),c:Bacteroidia(1.00),o:Cytophagales(1.00),f:Spirosomaceae(1.00),g:uncultured(1.00),s:metagenome(0.99)
Otu3327	0.000124015	0	0	0	0	CCAGCCTATGGGTTGCTGCAGTGAGGAATATTGGTCAATGGACGCAAGTCTGAACCAGCCATGCCGCGTGCAGGATGACTGCCCTATGGGTTGTAAACTGCTTTTATACGAGAAGAAATGTGCCTACGTGTAGGTATTTGACGGTATTGTATGAATAAGGATCGGCTAACTTCGTGCCAGCAGCCGCGGTAATACGAGGGATCCGAGCGTTATCCGGAATTATTGGGTTTAAAGGGTCCGTAGGCGGGTGAGTTAGTCGGCGGTGGAGGTTTACGGCTTAACCATAAAATTGCCGTTGATACTGCTTACCTTGAATAAGTGTGAAGTGGGTAGAATGAGTAGTGTAGCGGTGAAATGCATAGATATTACTCGGAATACCAATTGCGAAGGCAGATCACT…	d:Bacteria(1.00),p:Bacteroidota(1.00),c:Bacteroidia(1.00),o:Flavobacteriales(0.90),f:Flavobacteriaceae(0.90),g:Ulvibacter(0.78),s:uncultured_bacterium(0.92)
Otu266	0	0.00065615	0.000269289	0.000747056	0.000966247	CCAGCCTATGGGTTGCTCCAGTGAGGAATATTGGTCAATGGAGGCAACTCTGAACCAGCCATGCCGCGTGCAGGAAGAATGCCCTATGGGTTGTAAACTGCTTTTATTTGGGAATAAACCCCTCTACGTGTAGAGGGCTGAAGGTACCAAAGGAATAAGGACCGGCTAACTCCGTGCCAGCAGCCGCGGTAATACGGAGGGTCCGAGCGTTATCCGGAATCATGGGGTTTAAAGGGTGCGCAGGCGGTTTTGTAAGTCAGTGGTGAAATCCCGTAGCTCAACTACGGAACTGCCATTGATACTGCAGAACTTGAATACAGTTGAAGTAGGCGGAATGTGTAGTGTAGCGGTGAAATGCTTAGATATTACACAGAACACCGATAGCGAAGGCAGCTTACT…	d:Bacteria(1.00),p:Bacteroidota(1.00),c:Bacteroidia(1.00),o:Flavobacteriales(1.00),f:Crocinitomicaceae(1.00),g:Crocinitomix(1.00),s:uncultured_bacterium(1.00)
Otu482	0	8.20238e-05	0	0.000475363	0.000152555	CCAGCCTACGGGGTGCTGCAGTGAGGAATATTGGTCAATGGAGGCAACTCTGAACCAGCCATGCCGCGTGTAGGAAGAATGCCCTATGGGTTGTAAACTACTTTTATTTGGGAAGAAACCCCTCTACGTGTAGGGGGCTGACGGTACCAAAGGAATAAGGACCGGCTAACTCCGTGCCAGCAGCCGCGGTAATACGGAGGGTCCAAGCGTTATCCGGAATCATTGGGTTTAAAGGGGGCGCAGGCGGTAAAGTAAGTCAGTGGTGAAATCCCTTCGCTCAACGAAGGAACTGCCATTGATACTGCTAGACTTGAATATAGTTGAAGTAGGCGGAATGTGTAGTGTAGCGGTGAAATGCTTAGATATTACACAGAACACCGATAGCGAAGGCAGCTTACT…	d:Bacteria(1.00),p:Bacteroidota(1.00),c:Bacteroidia(1.00),o:Flavobacteriales(1.00),f:Crocinitomicaceae(1.00),g:Crocinitomix(1.00),s:uncultured_bacterium(1.00)
Otu931	0	0	0	0.00020377	0.000101737	CCAGCCTACGGGTGGCAGCAGTGAGGAATATTGGTCAATGGTCGGAAGACTGAACCAGCCATGCCGCGTGAAGGAAGAAGGATCTATGGTTTGTAAACTTCTTTTATTTGGGAATAAACCCTTGATCGTGCATCAAGGCTGAAGGTACCAAATGAATAAGCACCGGCTAACTCCGTGCCAGCAGCCGCGGTAATACGGAGGGTGCAAGCGTTATCCGGAATCATTGGGTTTAAAGGGTCCGCAGGCGGGATTATAAGTCAGTGGTGAAAGCCTACAGCTTAACTGTAGAACTGCCATTGATACTGTAGTTCTTGAATGTGGTCGAAGTGGGCGGAATATGACTTGTAGCGGTGAAATGCATAGATATGTCATAGAACACCGATAGCGAAGGCAGCTCAC…	d:Bacteria(1.00),p:Bacteroidota(1.00),c:Bacteroidia(1.00),o:Flavobacteriales(1.00),f:Crocinitomicaceae(1.00),g:Fluviicola(1.00),s:uncultured_bacterium(0.74)
Otu4159	0	0	6.73272e-05	0	0.000457664	CCGCCTATGGGTGGCTGCAGTTAGGAATATTGGTCAATGGGCGAGAGCCTGAACCAGCCATGCCGCGTGCAGGAAGACGGTCCTATGGATTGTAAACTGCTTTTATTTGGGAATAAACTCCGGTACGTGTACCGGCCTGAAGGTACCAAATGAATAAGCACCGGCTAACTCCGTGCCAGCAGCCGCGGTAATACGGAGGGTGCAAGCGTTATCCGGAATCATTGGGTTTAAAGGGTCCGCAGGCGGTCTTATAAGTCAGTGGTGAAAGCCTACAGCTCAACTGTAGAACTGCCATTGATACTGTAGGACTTGAATTCGATCGAAGTGGGCGGAATATGACATGTAGCGGTGAAATGCTTAGATATGTCATAGAACACCGATAGCGAAGGCAGCTCACTA…	d:Bacteria(1.00),p:Bacteroidota(1.00),c:Bacteroidia(1.00),o:Flavobacteriales(1.00),f:Crocinitomicaceae(1.00),g:Fluviicola(1.00),s:uncultured_bacterium(0.91)
Otu5051	0	8.20238e-05	6.73272e-05	0	5.08583e-05	CCAGCCTATGGGGCGCTCCAGTGAGGAATATTGGTCAATGGGCGCAAGCCTGAACCAGCCATGCCGCGTGCAGGAAGAAGGTCCTATGGATTGTAAACTGCTTTTATTCGGGAATAAACCTCCTTACGTGTAGGGAGCTGAAGGTACCGAATGAATAAGCACCGGCTAACTCCGTGCCAGCAGCCGCGGTAATACGGAGGGTGCAAGCGTTATCCGGAATCATTGGGTTTAAAGGGTCCGCAGGCGGTTATATAAGTCAGTGGTGAAAGCATACAGCTCAACTGTAGAACTGCCATTGATACTGTATGACTTGAATTCGATCGAAGTGGGCGGAATGTGACATGTAGCGGTGAAATGCTTAGATATGTCACAGAACACCGATAGCGAAGGCAGCTCACT…	d:Bacteria(1.00),p:Bacteroidota(1.00),c:Bacteroidia(1.00),o:Flavobacteriales(1.00),f:Crocinitomicaceae(1.00),g:Fluviicola(1.00),s:uncultured_bacterium(0.99)
Otu724	0	0	0.000201942	6.79132e-05	0.000203373	CCAGCCTATGGGAGGCTGCAGTGAGGAATATTGGTCAATGGAGGCAACTCTGAACCAGCCATGCCGCGTGCAGGAAGACGGTCCTATGGATTGTAAACTGCTTTTATTTAGGAATAAACCCCCGGTCGTGCACCGGGGCTGAATGTACTAAAAGAATAAGCACCGGCTAACTCCGTGCCAGCAGCCGCGGTAATACGGAGGGTGCAAGCGTTATCCGGAATCATTGGGTTTAAAGGGTCCGCAGGCGGGTAAATAAGTCAGAGGTGAAATCCGGCAGCTCAACTGTCGCACTGCCTTTGATACTGTTTATCTTGAATTTTAGTGGAGTGGGCGGAATATGTCATGTAGCGGTGAAATGCTTAGATATGACGTGGAACACCGATAGCGAAGGCAGCTCAC…	d:Bacteria(1.00),p:Bacteroidota(1.00),c:Bacteroidia(1.00),o:Flavobacteriales(1.00),f:Crocinitomicaceae(1.00),g:Fluviicola(1.00),s:uncultured_bacterium(1.00)
Otu4741	0	0	0	0.000135846	0.000101737	CCAGCCTATGGGTGGCACCAGTGAGGAATATTGGTCAATGGACGAAAGTCTGAACCAGCCATGCCGCGTGCAGGATGAATGCCCTATGGGTTGTAAACTGCTTTTATATAGGAATAAACCCCCTCTCGTGAGAGGGGCTGAAGGTACTATAAGAATAAGGACCGGCTAACTCCGTGCCAGCAGCCGCGGTAATACGGAGGGTCCAAGCGTTATCCGGATTTATTGGGTTGAAAGGGTCCGCAGGCGGGAAAATAAGTCAGTGGTGAAATCCTGCAGCTTAACTGTAGAACTGCCATTGATACTGTTTTTCTTGAGTATATTTGAAGTGGGCGGAATGTGTCATGTAGCGGTGAAATGCATAGATATGACACAGAACACCGATTGCGAAGGCAGCTCACT…	d:Bacteria(1.00),p:Bacteroidota(1.00),c:Bacteroidia(1.00),o:Flavobacteriales(1.00),f:Cryomorphaceae(0.99),g:Vicingus(0.97),s:metagenome(0.49)
Otu6399	0	0	0.000134695	0	0	CCAGCCTATGGGGGGCTCCAGTGAGGAATATTGGGCAATGGTCGCAAGACTGACCCAGCCATGCCGCGTGCAGGATGACGGTCCTATGGATTGTAAACTGCTTTTGTACAGGAAGAAACACTGGTACGTGTACCAGCTTGACGGTACTGTAAGAATAAGGATCGGCTAACTCCGTGCCAGCAGCCGCGGTAATACGGAGGATCCAAGCGTTATCCGGAATCATTGGGTTTAAAGGGTCCGTAGGCGGTTTTATAAGTCAGTGGTGAAATCCGGCAGCTCAACTGTCGAACTGCCATTGATACTGTAGAACTTGAATTACTTGGAAGTAACTAGAATATGTAGTGTAGCGGTGAAATGCTTAGAGATTACATGGAATACCAATTGCGAAGGCAGGTTACT…	d:Bacteria(1.00),p:Bacteroidota(1.00),c:Bacteroidia(1.00),o:Flavobacteriales(1.00),f:Flavobacteriaceae(1.00),g:Flavobacterium(1.00),s:Flavobacterium_lacunae(0.30)
Otu4951	0	0	6.73272e-05	0	5.08583e-05	CCAGCCTACGGGGGGCTCCAGTGAGGAATATTGGTCAATGGGCGCAAGCCTGAACCAGCCATGCCGCGTGCAGGAAGAAGCATCTATGGTGTGTAAACTGCTTTTATACAGGAAGAAACACCTCCACGTGTGGAGGCTTGACGGTACTGTAGGAATAAGGATCGGCTAACTCCGTGCCAGCAGCCGCGGTAATACGGAGGATCCAAGCGTTATCCGGAATCATTGGGTTTAAAGGGTCCGTAGGCGGTCTTATAAGTCAGTGGTGAAAGCCCATCGCTCAACGATGGAACTGCCATTGATACTGTAAGACTTGAATTTTTGTGAAGTAACTAGAATATGTAGTGTAGCGGTGAAATGCTTAGATATTACACGGAATACCAATTGCGAAGGCAGGTTACT…	d:Bacteria(1.00),p:Bacteroidota(1.00),c:Bacteroidia(1.00),o:Flavobacteriales(1.00),f:Flavobacteriaceae(1.00),g:Flavobacterium(1.00),s:Flavobacterium_sp.(0.52)
Otu457	0	0	0.00074062	0.000135846	0	CCAGCCTATGGGACGCAGCAGTGAGGAATATTGGACAATGGGCGCAAGCCTGATCCAGCCATGCCGCGTGCAGGATGACGGTCCTATGGATTGTAAACTGCTTTTGTACAGGAAGAAACACTGGTTCGTGAACCAGCTTGACGGTACTGTAAGAATAAGGATCGGCTAACTCCGTGCCAGCAGCCGCGGTAATACGGAGGATCCAAGCGTTATCCGGAATCATTGGGTTTAAAGGGTCCGTAGGCGGTTTAGTAAGTCAGTGGTGAAAGCCCATCGCTCAACGGTGGAACGGCCATTTATACTGCTAGACTTGAATTATTAGGAAGTAACTAGAATATGTAGTGTAGCGGTGAAATGCTTAGAGATTACATGGAATACCAATTGCGAAGGCAGGTTACT…	d:Bacteria(1.00),p:Bacteroidota(1.00),c:Bacteroidia(1.00),o:Flavobacteriales(1.00),f:Flavobacteriaceae(1.00),g:Flavobacterium(1.00),s:Flavobacterium_succinicans(0.11)
Otu4781	0	0	0	0	0.000203373	CCAGCCTACGGGGCGCTCCAGTGAGGAATATTGGTCAATGGGCGCAAGCCTGAACCAGCCATGCCGCGTGCAGGATGACGCATCTATGGTGTGTAAACTGCTTTTGTACAGGAAGAAACACTCCCTCGTGAGGGAGCTTGACGGTACTGTAAGAATAAGGATCGGCTAACTCCGTGCCAGCAGCCGCGGTAATACGGAGGATCCAAGCGTTATCCGGAATCATTGGGTTTAAAGGGTCCGTAGGCGGTTTTATAAGTCAGTGGTGAAATCTGGTCGCTCAACGATCAAACGGCCATTGATACTGTAGAACTCGAATTACATGGAAGTAACTAGAATATGTAGTGTAGCGGTGAAATGCTTAGAGATTACATGGAATACCAATTGCGAAGGCAGGTTACT…	d:Bacteria(1.00),p:Bacteroidota(1.00),c:Bacteroidia(1.00),o:Flavobacteriales(1.00),f:Flavobacteriaceae(1.00),g:Flavobacterium(1.00),s:Flavobacterium_verecundum(0.23)
Otu4796	0	0	0.000134695	0	0	CCAGCCTATGGGATGCAGCAGTGAGGAATATTGGACAATGGGCGCAAGCCTGATCCAGCCATGCCGCGTGCAGGATGACGGTCCTATGGATTGTAAACTGCTTTTGCACAGGAAGAAACACCCCGACGTGTCGGGACTTGACGGTACTGTGAGAATAAGGATCGGCTAACTCCGTGCCAGCAGCCGCGGTAATACGGAGGATCCAAGCGTTATCCGGAATCATTGGGTTTAAAGGGTCCGTAGGCGGCCTTATAAGTCAGTGGTGAAATCTCCCGGCTCAACCGGGAAATGGCCATTGATACTGTAGGGCTTGAATTATTAGGAAGTAACTAGAATATGTAGTGTAGCGGTGAAATGCTTAGAGATTACATGGAATACCAATTGCGAAGGCAGGTTACT…	d:Bacteria(1.00),p:Bacteroidota(1.00),c:Bacteroidia(1.00),o:Flavobacteriales(1.00),f:Flavobacteriaceae(1.00),g:Flavobacterium(1.00),s:uncultured_bacterium(0.36)
Otu9387	0	0	0.000201942	0	0	CCAGCCTATGGGGGGCACCAGTGAGGAATATTGGACAATGGGCGCAAGCCTGATCCAGCCATGCCGCGTGCAGGAAGAAGCATCTACGGTGTGTAAACTGCTTTTGTACGGGAAGAAACACTCCTACGTGTAGGAGCTTGACGGTACCGTAAGAATAAGGATCGGCTAACTCCGTGCCAGCAGCCGCGGTAATACGGAGGATCCAAGCGTTATCCGGAATCATTGGGTTTAAAGGGTCCGTAGGCGGTTTTGTAAGTCAGTGGTGAAATCTGGTCGCTCAACGATCAAAAGGCCATTGATACTGCAAGACTTGAATTATTGTGAAGTAACTAGAATATGTAGTGTAGCGGTGAAATGCTTAGATATTACATGGAATACCAATTGCGAAGGCAGGTTACT…	d:Bacteria(1.00),p:Bacteroidota(1.00),c:Bacteroidia(1.00),o:Flavobacteriales(1.00),f:Flavobacteriaceae(1.00),g:Flavobacterium(1.00),s:uncultured_bacterium(0.56)
Otu914	0	0	0.0011449	0	0	CCAGCCTACGGGGCGCTGCAGTGAGGAATATTGGTCAATGGGCGCAAGCCTGAACCAGCCATGCCGCGTGCAGGAAGACGGTCCTATGGATTGTAAACTGCTTTTATACAGGAAGAAACCTCCCTACGAGTAGGGACTTGACGGTACTGTAGGAATAAGGATCGGCTAACTCCGTGCCAGCAGCCGCGGTAATACGGAGGATCCAAGCGTTATCCGGAATCATTGGGTTTAAAGGGTCCGTAGGCGGCCTTATAAGTCAGTGGTGAAATCTCCTAGCTCAACTAGGAAACTGCCATTGATACTGTAGGGCTTGAATTTTTGTGAAGTAACTAGAATATGTAGTGTAGCGGTGAAATGCTTAGATATTACATGGAATACCAATTGCGAAGGCAGGTTACT…	d:Bacteria(1.00),p:Bacteroidota(1.00),c:Bacteroidia(1.00),o:Flavobacteriales(1.00),f:Flavobacteriaceae(1.00),g:Flavobacterium(1.00),s:uncultured_bacterium(0.76)
Otu3264	0.000310038	0	6.73272e-05	0	0.000152555	CCAGCCTATGGGGTGCAGCAGTGAGGAATATTGGTCAATGGTCGCAAGACTGAACCAGCCATGCCGCGTGCAGGAAGACGGTCCTATGGATTGTAAACTGCTTTTATACAGGAAGAAACCGTCCCACGTGTGGGAGCTTGACGGTACTGTAGGAATAAGGATCGGCTAACTCCGTGCCAGCAGCCGCGGTAATACGGAGGATCCAAGCGTTATCCGGAATCATTGGGTTTAAAGGGTCCGTAGGCGGTCTTATAAGTCAGTGGTGAAAGCCCATCGCTCAACGACGGAACTGCCATTGATACTGTCAGACTTGAATGCTTAGGAAGTAACTAGAATATGTAGTGTAGCGGTGAAATGCTTAGATATTACATGGAATACCAATTGCGAAGGCAGGTTACT…	d:Bacteria(1.00),p:Bacteroidota(1.00),c:Bacteroidia(1.00),o:Flavobacteriales(1.00),f:Flavobacteriaceae(1.00),g:Flavobacterium(1.00),s:uncultured_bacterium(0.77)
Otu2413	0	0	0	0	0	CCAGCCTACGGGGCGCTGCAGTGAGGAATATTGGTCAATGGACGCAAGTCTGAACCAGCCATGCCGCGTGCAGGAAGAAGGTTCTATGGATTGTAAACTGCTTTTGTACAGGAAGAAATTATCCCTCGTGAGGGAGCTTGACAGTACTGTAAGAATAAGGATCGGCTAACTCCGTGCCAGCAGCCGCGGTAATACGGAGGATCCAAGCGTTATCCGGAATCATTGGGTTTAAAGGGTCCGTAGGCGGATTAGTAAGTCAGCGGTGAAAGTTTGCAGCTTAACTGTAAAATTGCCATTGATACTGCTAGTCTTGAATGTTTGTGAAGTAGCTAGAATATGTAGTGTAGCGGTGAAATGCTTAGATATTACATGGAATACCAATTGCGAAGGCAGGTTACT…	d:Bacteria(1.00),p:Bacteroidota(1.00),c:Bacteroidia(1.00),o:Flavobacteriales(1.00),f:Flavobacteriaceae(1.00),g:Flavobacterium(1.00),s:uncultured_bacterium(1.00)
Otu138	0	8.20238e-05	6.73272e-05	6.79132e-05	0.000254292	CCAGCCTACGGGGTGCAGCAGTGAGGAATATTGGTCAATGGTCGGAAGACTGAACCAGCCATGCCGCGTGCAGGAAGACGGTCCTATGGATTGTAAACTGCTTTTGTACGGGAAGAAACACTCCTTCGTGAAGGAGCTTGACGGTACCGTAAGAATAAGGATCGGCTAACTCCGTGCCAGCAGCCGCGGTAATACGGAGGATCCAAGCGTTATCCGGAATCATTGGGTTTAAAGGGTCCGTAGGCGGTTAGATAAGTCAGTGGTGAAATCCGGCAGCTTAACTGTCGAACTGCCATTGATACTGTTTGACTTGAATTACTGTGAAGTAACTAGAATATGTAGTGTAGCGGTGAAATGCTTAGATATTACATGGAATACCAATTGCGAAGGCAGGTTACT…	d:Bacteria(1.00),p:Bacteroidota(1.00),c:Bacteroidia(1.00),o:Flavobacteriales(1.00),f:Flavobacteriaceae(1.00),g:Flavobacterium(1.00),s:uncultured_bacterium(1.00)
Otu5778	0	0	0.000201942	0	0	CCAGCCTATGGGTGGCAGCAGTGAGGAATATTGGACAATGGGCGGAAGCCTGATCCAGCCATGCCGCGCGCAGGAATAAGGTCCTATGGATTGTAAACTGCTTTTATACGAGAAGAAATAGTGCTACGTGTAGTATGTTGACGGTATCGTATGAATAAGCACCGGCTAACTCCGTGCCAGCAGCCGCGGTAATACGGAGGGTGCAAGCGTTATCCGGAATCATTGGGTTTAAAGGGTCCGTAGGCGGTTTAATAAGTCAGTGGTGAAATCCAGTCGCTCAACGATTGAACTGCCATTGATACTGTTAGACTTGAATTATTGTGAAGTAACTAGAATATGTAGTGTAGCGGTGAAATGCTTAGATATTACATGGAATACCAATTGCGAAGGCAGGTTACT…	d:Bacteria(1.00),p:Bacteroidota(1.00),c:Bacteroidia(1.00),o:Flavobacteriales(1.00),f:Flavobacteriaceae(1.00),g:Flavobacterium(1.00),s:uncultured_Flavobacteriia(0.99)
Otu4135	0	0	0	0	0.000152555	CCAGCCTATGGGGTGCACCAGTGAGGAATATTGGACAATGGGCGAGAGCCTGATCCAGCCATGCCGCGTGCAGGAAGACGGCCCTATGGGTTGTAAACTGCTTTTACACGGGAAGAAACACCCCCTCGTGAGGGGGCTTGACGGTACCGTGGGAATAAGGACCGGCTAACTCCGTGCCAGCAGCCGCGGTAATACGGAGGGTCCGAGCGTTATCCGGAATCATTGGGTTTAAAGGGTCCGTAGGTGGACCGTTAAGTCAGAGGTGAAATCCTGCAGCTCAACTGTAGAATTGCCTTTGATGCTGGCGGTCTTGAATCATTGTGAAGTGGTTAGAATATGTGGTGTAGCGGTGAAATGCATAGATATCACATAGAATACCGATTGCGAAGGCAGATCACT…	d:Bacteria(1.00),p:Bacteroidota(1.00),c:Bacteroidia(1.00),o:Flavobacteriales(1.00),f:Flavobacteriaceae(1.00),g:Subsaxibacter(0.93),s:Subsaxibacter_arcticus(0.60)
Otu7930	6.20076e-05	0.000328075	0	0	0	CCAGCCTATGGGAGGCTGCAGTGAGGAATATTGCGCAATGGAGGAAACTCTGACGCAGCCATGCCGCGTGCAGGAAGACGGCCCTACGGGTTGTAAACTGCTTTTATCCGGGAAGAAACCCCAGGACGTGTCCTGGGTTGACGGTACCGGAGGAATAAGCACCGGCTAACTCCGTGCCAGCAGCCGCGGTAATACAGAGGGTGCAAGCGTTATCCGGATTCATTGGGTTTAAAGGGTGCGTAGGCGGGGTGGTAAGTCAGTGGTGAAATCCTGCAGCTTAACTGTAGAATTGCCATTGATACTGCCATTCTTGAGTGGGCTTGAAGTGGGCGGAATGTGCCGTGTAGCGGTGAAATGCTTAGATATGGCACAGAACACCAATTGCGAAGGCAGCTCACT…	d:Bacteria(1.00),p:Bacteroidota(1.00),c:Bacteroidia(1.00),o:Flavobacteriales(1.00),f:NS9_marine_group(1.00),g:NS9_marine_group(1.00),s:metagenome(0.95)
Otu2541	0	0	0	0	5.08583e-05	CCAGCCTATGGGTTGCTGCAGTGAGGAATATTGCGCAATGGACGAAAGTCTGACGCAGCCATGCCGCGTGAAGGATTGAAGGCCCTATGGGTTGTAAACTTCTTTTGTATAGGAAAAAACCCCCTGACGTGTCGGGGGCTGATGGTACTATAAGAATAAGCACCGGCTAACTCCGTGCCAGCAGCCGCGGTAATACGGAGGGTGCAAGCGTTATCCGGATTTATTGGGTTTAAAGGGTCCGCAGGCGGACTATTAAGTCAGTGGTGAAAGCCCACAGCTCAACTGTGGAATTGCCGTTGATACTGGTAGTCTTGAGTGCGTATGAAGTTGGCGGAATGTGTGGTGTAGCGGTGAAATGCTTAGATATCACACAGAACACCGATTGCGAAGGCAGCTGAC…	d:Bacteria(1.00),p:Bacteroidota(1.00),c:Bacteroidia(1.00),o:Flavobacteriales(1.00),f:NS9_marine_group(1.00),g:NS9_marine_group(1.00),s:metagenome(1.00)
Otu269	0	0	0	0.000339516	0.000101737	CCAGCCTACGGGTGGCACCAGTGAGGAATATTGCGCAATGGAGGCAACTCTGACGCAGCCATGCCGCGTGCAGGAAGAAGGCGCTACGCGTTGTAAACTGCTTTTAACCGGGAAGAAACCCCTCTACGTGTGGAGGGTTGACGGTACCGGAGGAATAAGCACCGGCTAACTTCGTGCCAGCAGCCGCGGTAATACGAAGGGTGCAAGCGTTATCCGGATTCATTGGGTTTAAAGGGTGCGTAGGTGGGGCGTTAAGTCAGTGGTGAAATCCTGCAGCTCAACTGTAGACTTGCAATTGATACTGGCGTTCTTGAGTGCGCTTGAAGTAGGCGGAATGTGCCGTGTAGCGGTGAAATGCTTAGATATGGCACAGAACACCAATTGCGAAGGCAGCTTACT…	d:Bacteria(1.00),p:Bacteroidota(1.00),c:Bacteroidia(1.00),o:Flavobacteriales(1.00),f:NS9_marine_group(1.00),g:NS9_marine_group(1.00),s:uncultured_bacterium(0.59)
Otu7065	0	0	0	0.000135846	0	CCAGCCTACGGGGGGCACCAGTGAGGAATATTGCGCAATGGAGGAAACTCTGACGCAGCCATGCCGCGTGCAGGAAGAAGGCGCTACGCGCTGTAAACTGCTTTTAACCGGGAAGAAACCCCAGGACGTGTCCTGGGTTGACGGTACCGGAGGAATAAGCACCGGCTAACTTCGTGCCAGCAGCCGCGGTAATACGAAGGGTGCAAGCGTTATCCGGATTCATTGGGTTTAAAGGGTGCGTAGGCGGGGCGTTAAGTCAGTGGTGAAATCCTGCAGCTCAACTGTAGACTTGCCATTGATACTGGCGTTCTTGAGTGCGCTTGAAGTAGGCGGAATGTGCCGTGTAGCGGTGAAATGCTTAGATATGACACAGAACACCGATTGCGAAGGCAGCTTGCT…	d:Bacteria(1.00),p:Bacteroidota(1.00),c:Bacteroidia(1.00),o:Flavobacteriales(1.00),f:NS9_marine_group(1.00),g:NS9_marine_group(1.00),s:uncultured_bacterium(0.62)
Otu8440	0	0	6.73272e-05	0	0	CAGCCTATGGGTTGCTCCAGTGAGGAATATTGCGCAATGGAGGCAACTCTGACGCAGCCATGCCGCGTGAAGGATTGAAGGTCCTATGGATTGTAAACTTCTTTTGTATGGGAATAAACGCTACTACGTGTAGTAGCCTGAAGGTACCATAAGAATAAGCACCGGCTAACTCCGTGCCAGCAGCCGCGGTAATACGGAGGGTGCAAGCGTTATCCGGATTTATTGGGTTTAAAGGGTCCGTAGGTGGACCGTTAAGTCAGTGGTGAAAGCACACAGCTCAACTGTGGAAATGCCATTGATACTGGCGGTCTTGAGTACAAGTGAGGTTGGCGGAATGTGTGGTGTAGCGGTGAAATGCTTAGATATCACACAGAACACCGATTGCGAAGGCAGCTGGCC…	d:Bacteria(1.00),p:Bacteroidota(1.00),c:Bacteroidia(1.00),o:Flavobacteriales(1.00),f:NS9_marine_group(1.00),g:NS9_marine_group(1.00),s:uncultured_bacterium(0.85)
Otu466	6.20076e-05	0.000984325	0.000875214	0.00169808	0.000711956	CCAGCCTACGGGGCGCTCCAGTGAGGAATATTGCGCAATGGAGGCAACTCTGACGCAGCCATGCCGCGTGCAGGAAGACGGCCCTACGGGTTGTAAACTGCTTTTATCCGGGAAGAAACCCCTCGACGTGTCGAGGGTTGACGGTACCGGAGGAATAAGCACCGGCTAACTTCGTGCCAGCAGCCGCGGTAATACGAAGGGTGCAAGCGTTATCCGGATTCATTGGGTTTAAAGGGTGCGTAGGCGGGGCGTTAAGTCAGTGGTGAAATCCTGCAGCTTAACTGTAGAATTGCCATTGATACTGGCGCTCTTGAGTACGCTTGGCGTGGGCGGAATGTGCCGTGTAGCGGTGAAATGCTTAGATATGGCACAGAACACCGATCGCGAAGGCAGCTCACG…	d:Bacteria(1.00),p:Bacteroidota(1.00),c:Bacteroidia(1.00),o:Flavobacteriales(1.00),f:NS9_marine_group(1.00),g:NS9_marine_group(1.00),s:uncultured_bacterium(0.94)
Otu413	6.20076e-05	0.00164088	0.00101021	0.000339516	0.000406846	CCAGCCTATGGGGTGCTGCAGTGAGGAATATTGCGCAATGGAGGCAACTCTGACGCAGCCATGCCGCGTGCAGGAAGAAGGCGCTACGCGTTGTAAACTGCTTTTATCCGGGAAGAAACCCCAGGACGTGTCCTGGGTTGACGGTACCGGAGGAATAAGCACCGGCTAACTTCGTGCCAGCAGCCGCGGTAATACGAAGGGTGCAAGCGTTATCCGGATTCATTGGGTTTAAAGGGTGCGTAGGTGGGGCGATAAGTCAGCGGTGAAATCCTGCAGCTCAACTGCAGAATTGCCGTTGATACTGTCGCTGTTGAGTACGCTTGACGTGGGCGGAATGTGCCGTGTAGCGGTGAAATGCTTAGATATGGCACAGAACACCGATAGTGAAGACAGCTCACG…	d:Bacteria(1.00),p:Bacteroidota(1.00),c:Bacteroidia(1.00),o:Flavobacteriales(1.00),f:NS9_marine_group(1.00),g:NS9_marine_group(1.00),s:uncultured_bacterium(0.98)
Otu831	0	0.000164088	0.000134695	6.79132e-05	0	CCAGCCTATGGGAGGCACCAGTGAGGAATATTGCGCAATGGAGGCAACTCTGACGCAGCCATGCCGCGTGAAGGATTGAAGGCCCTATGGGTTGTAAACTTCTTTTGTATGGGAAAAAACGCTTCTACGTGTAGAAGCCTGATGGTACCATAAGAATAAGCACCGGCTAACTCCGTGCCAGCAGCCGCGGTAATACGGAGGGTGCAAGCGTTATCCGGATTTATTGGGTTTAAAGGGTCCGTAGGCGGACTATTAAGTCAGTGGTGAAAGCCCTCTGCTCAACAGAGGAACTGCCATTGATACTGGTAGTCTTGAGTACAAGTGAGGTTGGCGGAATGTGTGGTGTAGCGGTGAAATGCTTAGATATCACACAGAACACCGATTGCGAAGGCAGCTGGC…	d:Bacteria(1.00),p:Bacteroidota(1.00),c:Bacteroidia(1.00),o:Flavobacteriales(1.00),f:NS9_marine_group(1.00),g:NS9_marine_group(1.00),s:uncultured_Bacteroidetes(1.00)
Otu2367	0	0	6.73272e-05	0	0.000813693	CCAGCCTATGGGTGGCACCAGTGAGGAATATTGGACAATGGGTGAAAGCCTGATCCAGCCATCCCGCGTGAAGGATGACGGTCCTATGGATTGTAAACTTCTTTTGTACAGGGATAAACCTACTCTCGTGAGGGTAGCTGAAGGTACTGTACGAATAAGCACCGGCTAACTCCGTGCCAGCAGCCGCGGTAATACGGAGGGTGCAAGCGTTATCCGGATTTATTGGGTTTAAAGGGTCCGTAGGCGGACCTGTAAGTCAGTGGTGAAATCTCATAGCTTAACTATGAAACTGCCATTGATACTGCAGGTCTTGAGTAAATTTGAAGTGGCTGGAATAAGTAGTGTAGCGGTGAAATGCATAGATATTACTTAGAACACCAATTGCGAAGGCAGGTCACT…	d:Bacteria(1.00),p:Bacteroidota(1.00),c:Bacteroidia(1.00),o:Flavobacteriales(1.00),f:Weeksellaceae(1.00),g:Chryseobacterium(1.00),s:Bouteloua_dactyloides(0.98)
Otu793	0	0	0.000875214	0	0	CCAGCCTACGGGACGCACCAGTGAGGAATATTGGACAATGGGTGAGAGCCTGATCCAGCCATCCCGCGTGAAGGACGACGGCCCTATGGGTTGTAAACTTCTTTTGTATAGGGATAAACCTACCCTCGTGTGGGTAGCTGAAGGTACTATACGAATAAGCACCGGCTAACTCCGTGCCAGCAGCCGCGGTAATACGGAGGGTGCAAGCGTTATCCGGATTTATTGGGTTTAAAGGGTCCGTAGGCGGATGTGTAAGTCAGTGGTGAAATCTCACAGCTTAACTGTGAAACTGCCATTGATACTGCATGTCTTGAGTGTTGTTGAAGTAGCTGGAATAAGTAGTGTAGCGGTGAAATGCATAGATATTACTTAGAACACCAATTGCGAAGGCAGGTTACT…	d:Bacteria(1.00),p:Bacteroidota(1.00),c:Bacteroidia(1.00),o:Flavobacteriales(1.00),f:Weeksellaceae(1.00),g:Chryseobacterium(1.00),s:uncultured_Chryseobacterium(0.21)
Otu79	0.0117814	0.000328075	0.00148164	6.79132e-05	0.00137269	CCAGCCTACGGGAGGCAGCAGTGAGGAATATTGGTCAATGGGTGCAAGCCTGAACCAGCCATCCCGCGTGAAGGACGACTGCCCTATGGGTTGTAAACTTCTTTTGTATAGGGATAAACCTACCCTCGTGAGGGTAGCTGAAGGTACTATACGAATAAGCACCGGCTAACTCCGTGCCAGCAGCCGCGGTAATACGGAGGGTGCAAGCGTTATCCGGATTTATTGGGTTTAAAGGGTCCGTAGGCGGACTTATAAGTCAGTGGTGAAAGCCTGTCGCTTAACGATAGAACTGCCATTGATACTGGAAGTCTTGAGTATATTTGAGGTAGCTGGAATAAGTAGTGTAGCGGTGAAATGCATAGATATTACTTAGAACACCAATTGCGAAGGCAGGTTACC…	d:Bacteria(1.00),p:Bacteroidota(1.00),c:Bacteroidia(1.00),o:Flavobacteriales(1.00),f:Weeksellaceae(1.00),g:Cloacibacterium(1.00),s:uncultured_bacterium(0.92)
Otu2026	6.20076e-05	0	0	6.79132e-05	0	CCAGCCTACGGGGGGCTCCAGTGAGGAATATTGGTCAATGGCCGGAAGGCTGAACCAGCCAAGTCGCGTGCGGGAAGAAGGCCCTACGGGTCGTAAACCGCTTTTATACGGGAATAAAGTGCGGGACGTGTCCTGCATTGTAGGTACCGTAAGAATAAGGATCGGCTAACTCCGTGCCAGCAGCCGCGGTAATACGGAGGATCCGAGCGTTATCCGGATTTATTGGGTTTAAAGGGTGCGCAGGCGGCTTTTTAAGTTGCCGGTGAAATGTCGGGGCTGAACTCCGTCACTGCCGGCGATACTGGAAGGCTTGAGAATGGAGGAGGATTCCGGAATGTGTGGTGTAGCGGTGAAATGCATAGATGTCACACAGAACACCGATTGCGAAGGCAGGAGTCC…	d:Bacteria(1.00),p:Bacteroidota(1.00),c:Bacteroidia(1.00),o:Sphingobacteriales(0.10),f:Sphingobacteriaceae(0.09),g:uncultured(0.12),s:metagenome(0.01)
Otu5686	0	8.20238e-05	0.000134695	0.000135846	0	CCAGCCTATGGGGTGCAGCAGTAAGGAATATTGGGCAATGGACGCAAGTCTGACCCAGCCATGCCGCGTGCAGGAAGAAGGCCCTATGGGTTGTAAACTGCTTTTGTACGGGAATAAACCCCCCTTCGTGAAGGGGGCTGAAGGTACCGTAAGAATAAGCACCGGCTAACTCCGTGCCAGCAGCCGCGGTAATACGGAGGGTGCAAGCGTTATCCGGATTCATTGGGTTTAAAGGGTGCGTAGGCGGAAAGATAAGTCAGTGGTGAAAGCCCACAGCTCAACTGTGGAACTGCCATTGATACTGTCTTTCTTGAGTACGGTTGAAGTAGATGGAATGTGCAGTGTAGCGGTGAAATGCTTAGATATTGCACAGAACACCCATTGCGAAGGCAGTCTACT…	d:Bacteria(1.00),p:Bacteroidota(1.00),c:Bacteroidia(1.00),o:Sphingobacteriales(0.47),f:KD3-93(0.03),g:KD3-93(0.03),s:uncultured_Bacteroidetes(0.09)
Otu1674	0	0	0	0.00115409	0.000406846	CCAGCCTATGGGGGGCTCCAGTAAGGAATATTGGACAATGGTGGCAACACTGATCCAGCCATGCCGCGTGCAGGATGACGGCCCTATGGGTTGTAAACTGCTTTTATTCGGGAATAAACCTCTGTACGTGTACGGAGCTGAAGGTACCGAATGAATAAGCATCGGCTAACTTCGTGCCAGCAGCCGCGGTAATACGAAGGATGCAAGCGTTATCCGGATTTATTGGGTTTAAAGGGTGCGTATGCGGGTTTGTAAGTCAGAGGTGAAAGCCCATCGCTCAACGATGGAACTGCCTTTGATACTATAGATCTTGAGTATGGTTGACGTTGGCGGAATGTGCAGTGTAGCGGTGAAATGCTTAGATATTGCACAGAACACCGATTGCGAAGGCAGCTAACG…	d:Bacteria(1.00),p:Bacteroidota(1.00),c:Bacteroidia(1.00),o:Sphingobacteriales(0.62),f:AKYH767(0.15),g:AKYH767(0.15),s:uncultured_bacterium(0.62)
Otu8897	0	0	0	6.79132e-05	0	CCAGCCTATGGGGGGCTCCAGTAAGGAATATTGGACAATGGTCGCAAGACTGATCCAGCCATGCCGCGTGCAGGATGAACGATCTATGATCTGTAAACTGCTTTTGTTCGGGAATAAACCCCTTCACGTGTGGAGGGCTGAATGTACCGAAAGAATAAGGGTCGGCTAACTTCGTGCCAGCAGCCGCGGTAAGACGAAGGACCCAAGCGTTATCCGGATTTATTGGGTTTAAAGGGTGCGTAGGCGGGTTGTTAAGTCAGTGGTGAAAGCTCCCAGCTCAACTGGGAAACTGCCATTGATACTGATAGTCTTGAGTATGATTGAAGTGGGCGGAATGTGTCATGTAGCGGTGAAATGCTTAGATATGACACAGAACACCGATTGCGAAGGCAGCTCACT…	d:Bacteria(1.00),p:Bacteroidota(1.00),c:Bacteroidia(1.00),o:Sphingobacteriales(0.72),f:AKYH767(0.72),g:AKYH767(0.72),s:uncultured_Bacteroidetes(0.30)
Otu3871	0.00024803	0	0	0	0	CCAGCCTACGGGACGCACCAGTAGGGAATATTGGTCAATGGAGGCAACTCTGAACCAGCCACGCCGCGTGCAGGATGAAGGCCCTCTGGGTTGTAAACTGCTTTTGTTAGGGAAAAAACCCCTCGATGCGTTGAGGGTTGATGGTACCTAAAGAATAAGGATCGGCTAACTCCGTGCCAGCAGCCGCGGTAATACGGAGGATCCTAGCGTTGTCCGGATTTATTGGGTTTAAAGGGTGCGTAGGCGGAATATTAAGTCAGGGGTGAAAGCCGGTCGCTTAACGATCGAATTGCCTTTGAAACTGGTATTCTTGAATTTGATTGAGGTAGGCGGAATGTGTCATGTAGCGGTGAAATGCATAGATATGATACAGAACACCGATTGCGAAGGCAGCTTACT…	d:Bacteria(1.00),p:Bacteroidota(1.00),c:Bacteroidia(1.00),o:Sphingobacteriales(0.76),f:NS11-12_marine_group(0.31),g:NS11-12_marine_group(0.31),s:uncultured_bacterium(0.54)
Otu9513	0	0	6.73272e-05	0	0	CCAGCCTATGGGGCGCACCAGTAAGGAATATTGGTCAATGGAGGCAACTCTGAACCAGCCATGCCGCGTGAAGGATGAAGGCCCTATGGGTTGTAAACTTCTTTTATACGGGAAGAAACCTCCGCACGTGTGCGGAGCTGACGGTACTGTAAGAATAAGGATCGGCTAACTCCGTGCCAGCAGCCGCGGTAATACGGAGGATCCAAGCGTTATCCGGATTTATTGGGTGTAAAGGGTGCGTAGGCGGGTTGTTAAGTCAGTGGTGAAAGCCTAGAGCTTAACTCTAGAATTGCCATTGATACTGACGATCTTGAGGATGGTTGAGGTGGGCGGAATGTATCATGTAGCGGTGAAATGCTTAGAGATGATACAGAACACCGATTGCGAAGGCAGCTCACT…	d:Bacteria(1.00),p:Bacteroidota(1.00),c:Bacteroidia(1.00),o:Sphingobacteriales(0.82),f:LiUU-11-161(0.63),g:LiUU-11-161(0.63),s:uncultured_Bacteroidetes(0.64)
Otu445	0	0	0	0.000475363	0.000305109	CCAGCCTACGGGTCGCTCCAGTAAGGAATATTGGTCAATGGACGAAAGTCTGAACCAGCCATGCCGCGTGCAGGATTAAGGCCCTATGGGTCGTAAACTGCTTTTATACGGGACAAAACCACCCTACGTGTAGGGTGCTGATGGTACTGTAAGAATAAGGATCGGCTAACTTCGTGCCAGCAGCCGCGGTAATACGAAGGATTCGAGCGTTATCCGGATTTATTGGGTTTAAAGGGTGCGTAGGCGGACTGATAAGTCAGTGGTGAAAGCCTGTTGCTTAACAACAGAACTGCCATTGATACTGCCAGTCTTGAGTACAGTTGAGGTAGGCGGAATGTGTCATGTAGTGGTGAAATACTTAGATATGACACAGAACACCGATTGCGAAGGCAGCTTGCT…	d:Bacteria(1.00),p:Bacteroidota(1.00),c:Bacteroidia(1.00),o:Sphingobacteriales(0.88),f:AKYH767(0.42),g:AKYH767(0.42),s:uncultured_bacterium(0.61)
Otu6574	0	0	0	0	0.000101737	CCAGCCTATGGGGTGCTGCAGTAAGGAATATTGGTCAATGGGCGGAAGCCTGAACCAGCCATGCCGCGTGCAGGAAGACTGCCCTATGGGTTGTAAACTGCTTTTGTCGGGGAATAAATGACGTTACGCGTAATGTTTTGAAGGTACCCGAAGAATAAGGATCGGCTAACTCCGTGCCAGCAGCCGCGGTAATACGGAGGATCCAAGCGTTATCCGGATTTATTGGGTTTAAAGGGTGCGTAGGCGGCTTATTAAGCCAGAGGTGAAATCCTGCAGCTCAACTGTAGAACAGCCTTTGAAACTGGTAAGCTTGAGTACAGATGAAGTTGGCGGAATGAGACAAGTAGCGGCGAAATGCATAGATATGTCTCAGAACACCGATTGCGAAGGCAGCTAACT…	d:Bacteria(1.00),p:Bacteroidota(1.00),c:Bacteroidia(1.00),o:Sphingobacteriales(0.92),f:Sphingobacteriaceae(0.90),g:Pedobacter(0.20),s:Pedobacter_sp.(0.04)
Otu4108	0	0	0	0	0.000101737	CCAGCCTACGGGAGGCAGCAGTAAGGAATATTGGTCAATGGGCGGAAGCCTGAACCAGCCATGCCGCGTGCAGGAAGACGGCCCTATGGGTTGTAAACTGCTTTTAATCGAGAATAAAATACATTACGAGCTAATGAGTTGAAAGTATCGATAGAATAAGGATCGGCTAACTCCGTGCCAGCAGCCGCGGTAATACGGAGGATCCGAGCGTTATCCGGATTTATTGGGTTTAAAGGGTGCGTAGGCGGTTGAATAAGTCAGAGGTGAAAATTTGCGGCTTAACCGTAAACCTGCCTTTGATACTGTTTGACTCGAATAAACTTGAGGTAGGCGGAATGTGACAAGTAGCGGTGAAATGCATAGATATGTCACAGAACACCGATTGCGAAGGCAGCTTAC…	d:Bacteria(1.00),p:Bacteroidota(1.00),c:Bacteroidia(1.00),o:Sphingobacteriales(0.94),f:Sphingobacteriaceae(0.94),g:Pedobacter(0.38),s:uncultured_bacterium(0.32)
Otu1647	0	8.20238e-05	0	0	5.08583e-05	CCAGCCTATGGGGCGCTGCAGTGAGGAATATTGGTCAATGGACGCAAGTCTGAACCAGCCATGCCGCGTGCAGGATGACGGCCCTATGGGTTGTAAACTGCTTTTATTTGGGAAGAAACCTTTGCTCGTGAGCAAAGCTGACGGTACTAAATGAATAAGCATCGGCTAACTCCGTGCCAGCAGCCGCGGTAATACGGAGGATGCAAGCGTTATCCGGATTTATTGGGTTTAAAGGGTGCGTAGGCGGGAAAATAAGTCAGTGGTGAAATCCTGCAGCTCAACTGTAGAAGTGCCATTGATACTGTTTTTCTTGAGTACATTTGAAGTGGGCGGAATGTGTTGTGTAGCGGTGAAATGCGTAGATATGACACAGAACACCGATTGCGAAAGCAGCTCACT…	d:Bacteria(1.00),p:Bacteroidota(1.00),c:Bacteroidia(1.00),o:Sphingobacteriales(0.95),f:GWF2-29-10(0.95),g:GWF2-29-10(0.95),s:metagenome(0.95)
Otu9398	0	0	0	6.79132e-05	0	CCAGCCTACGGGGGGCTGCAGTAGGGAATATTGGTCAATGGGCGCAAGCCTGAACCAGCCATGCCGCGTGCAGGATGACTGCCCTATGGGTTGTAAACTGCTTTTGTACAGGAAGAATAAGCTCTACGTGTAGAGTGATGACGGTACTGTAAGAATAAGGATCGGCTAACTCCGTGCCAGCAGCCGCGGTAATACGGAGGATCCAAGCGTTGTCCGGATGTATTGGGTTTAAAGGGTGCGTAGCCGGTTTGATAAGTCAGTGGTGAAAGTTTGCGGCTTAACCGTAAAATTGCCATTGAAACTGTCAGACTTGAGTGTAGTTGAGGTAGCTGGAATGTGTCATGTAGCGGTGAAATGCTTAGATATGATACAGAACACCAATTGCGAAGGCAGGTTACT…	d:Bacteria(1.00),p:Bacteroidota(1.00),c:Bacteroidia(1.00),o:Sphingobacteriales(0.95),f:NS11-12_marine_group(0.94),g:NS11-12_marine_group(0.94),s:uncultured_bacterium(0.91)
Otu4127	0	0	6.73272e-05	6.79132e-05	0.000152555	CCAGCCTATGGGTTGCAGCAGTAGGGAATATTGGGCAATGGACGCAAGTCTGACCCAGCCATGCCGCGTGCAGGATGAATCACCTATGGTGTGTAAACTGCTTTTTTATGGGAAGAAACCCCTGGATGCGTCCGGGGCTGACGGTACCATACGAATAAGGATCGGCTAACTTCGTGCCAGCAGCCGCGGTAAGACGAAGGATCCAAGCGTTGTCCGGATTTACTGGGTTTAAAGGGTGCGTAGGCGGAATTCTAAGTCAGTGGTGAAAGCCTCCCGCTTAACGGGAGAACTGCCATTGAAACTGGTTTTCTTGAATACAGTTGAGGTAGATGGAATATAACATGTAGCGGTGAAATGCTTAGATACGTTATAGAACACCGATTGCGAAGGCAGTCTGCT…	d:Bacteria(1.00),p:Bacteroidota(1.00),c:Bacteroidia(1.00),o:Sphingobacteriales(0.97),f:NS11-12_marine_group(0.97),g:NS11-12_marine_group(0.97),s:uncultured_bacterium(0.92)
Otu825	6.20076e-05	0.000328075	0.000269289	0.000679132	0.000406846	CCAGCCTACGGGGGGCTGCAGTAAGGAATATTGGTCAATGGAGGCAACTCTGAACCAGCCATGCCGCGTGAAGGATGAAGGCCCTATGGGTTGTAAACTTCTTTTATACGGGACAAAACCCCTCTACGTGTAGGGGGTTGATGGTACTGTAAGAATAAGGGTCGGCTAACTTCGTGCCAGCAGCCGCGGTAATACGAAGGACCCAAGCGTTATCCGGATTTATTGGGTTTAAAGGGTGCGTAGGTGGACTTATAAGTCAGTGGTGAAAGCCTGTTGCTTAACAACAGAACTGCCATTGATACTGTAGGTCTTGAGTACAGTTGAGGTGGGCGGAATGTGTCAAGTAGCGGTGAAATGCTTAGATATGACACAGAACACCAATTGCGAAGGCAGCTCGCT…	d:Bacteria(1.00),p:Bacteroidota(1.00),c:Bacteroidia(1.00),o:Sphingobacteriales(0.98),f:AKYH767(0.81),g:AKYH767(0.81),s:uncultured_Bacteroidetes(0.11)
Otu204	0	0.000984325	0.00195207	0.00183333	0.00340743	CCAGCCTACGGGTCGCAGCAGTAGGGAATATTGGTCAATGGACGCAAGTCTGAACCAGCCATGCCGCGTGCAGGATGACTGCCCTATGGGTTGTAAACTGCTTTTATCAGGGAAGAAACCCCTCTACGTGTAGAGGGCTGACGGTACCTGAGGAATAAGGATCGGCTAACTTCGTGCCAGCAGCCGCGGTAATACGAAGGATCCAAGCGTTGTCCGGATTTACTGGGTTTAAAGGGTGCGTAGGCGGACTTTTAAGTCAGTGGTGAAAGCCGGTAGCTTAACTATCGAATTGCCATTGAAACTGAAAGTCTCGAGTATGGTTGAGGTGGCCGGAATGTATCATGTAGCGGTGAAATGCTTAGATATGATACAGAACACCAATTGCGAAGGCAGGTCACT…	d:Bacteria(1.00),p:Bacteroidota(1.00),c:Bacteroidia(1.00),o:Sphingobacteriales(0.99),f:NS11-12_marine_group(0.98),g:NS11-12_marine_group(0.98),s:metagenome(0.79)
Otu1626	0	0	6.73272e-05	0.000135846	0.000203373	CCAGCCTACGGGGCGCTGCAGTAAGGAATATTGGACAATGGAGGCAACTCTGATCCAGCCATGCCGCGTGAAGGATGAAGGCGCTACGCGTTGTAAACTTCTTTTCTCTTAGAAAAAACTATTGGTTTCGTACCGGTACTGATTGTACAAGAGGAATAAGCATCGGCTAACTTCGTGCCAGCAGCCGCGGTAATACGAAGGATGCAAGCGTTATCCGGATTAACTGGGTTTAAAGGGTGTGCAGGTGGGATAATAAGTCAGTGGTGAAAGCCCCCGACTCAATCGGGGAACTGCCATAGATAATGTTATTCTTGAGTGTGGTTGAGGCGGATGGAATATGACATGTAGCGGTGAAATGCTTAGATATGTCATAGAACACCAATCGCGAAGGCAGTCCGC…	d:Bacteria(1.00),p:Bacteroidota(1.00),c:Bacteroidia(1.00),o:Sphingobacteriales(1.00),f:AKYH767(1.00),g:AKYH767(1.00),s:metagenome(0.88)
Otu253	0	0.000492163	0.000403984	0.000271593	0.000152555	CCAGCCTATGGGAGGCTCCAGTAAGGAATATTGGACAATGGCCGCAAGGCTGATCCAGCCGTGCCGCGTGAAGGATGAAGGTGCTATGCATTGTAAACTTCTTTTGTCCCGGAATAAACCCCTGATTTCTATCGGGGCTGAATGTACGGGAAGAATAAGGGACGGCTAACTTCGTGCCAGCAGCCGCGGTAATACGAAGGTCCCAAGCGTTATCCGGATTTATTGGGTTTCAGGGGTGCGTAGGCGGGTTGTTAAGTCAGTGGTGAAAGCCTACAGCTCAACTGTAGAATTGCCATTGATACTGACGATCTTGAGTATGGTTGAGGAGGGCGGAATGTGTCATGTAACGGTGAAATGCTTAGATATGACACAGAACACCGATTGCGAAGGCAGCTCTCT…	d:Bacteria(1.00),p:Bacteroidota(1.00),c:Bacteroidia(1.00),o:Sphingobacteriales(1.00),f:AKYH767(1.00),g:AKYH767(1.00),s:metagenome(1.00)
Otu7764	0	8.20238e-05	0	6.79132e-05	5.08583e-05	CCAGCCTATGGGGCGCAGCAGTAAGGAATATTGGACAATGGCCGAAAGGCTGATCCAGCCATGCCGCGTGAAGGATTAAGGCCCTCTGGGTTGTAAACTTCTTTTGTAGAGGAAAAAACCCCCCGATTCTTTGGGGGCTGATGGTACTCTGCGAATAAGCATCGGCTAACTCCGTGCCAGCAGCCGCGGTAATACGGAGGATGCGAGCGTTATCCGGATTTACTGGGTTTAAAGGGTGCGTAGGCGGCTTTGTAAGTCAGTGGTGAAAGCTCCCGGCTTAACTGGGAAATTGCCATTGATACTGCTTAGCTTGAGTACAGTTGAGGTAGGCGGAATATGTCATGTAGTGGTGAAATACTTAGATATGACATAGAACACCGATTGCGAAGGCAGCTTGCT…	d:Bacteria(1.00),p:Bacteroidota(1.00),c:Bacteroidia(1.00),o:Sphingobacteriales(1.00),f:AKYH767(1.00),g:AKYH767(1.00),s:metagenome(1.00)
Otu850	0	8.20238e-05	0.000403984	6.79132e-05	5.08583e-05	CCAGCCTATGGGTGGCACCAGTAAGGAATATTGGACAATGGGCGCAAGCCTGATCCAGCCATGCCGCGTGAAGGATGAAGGCCCTATGGGTCGTAAACTTCTTTTATACGGGACAAAACCCCCCGACGTGTCGGGGGTTGATGGTACTGTAAGAATAAGGGTCGGCTAACTTCGTGCCAGCAGCCGCGGTAATACGAAGGACCCAAGCGTTATCCGGATTTATTGGGTTTAAAGGGTGCGTAGGCGGATTTGTAAGTCAGTGGTGAAAGCCCGTCGCTTAACGGCGGAACTGCCATTGATACTGCAAGTCTTGAGTATGGTTGAGGTGGGAGGAATGTGTCATGTAGCGGTGAAATGCTTAGATATGACACAGAACACCGATTGCGAAGGCAGCTCGCT…	d:Bacteria(1.00),p:Bacteroidota(1.00),c:Bacteroidia(1.00),o:Sphingobacteriales(1.00),f:AKYH767(1.00),g:AKYH767(1.00),s:uncultured_bacterium(0.44)
Otu2052	0	0.000410119	0.000201942	0.000407439	0.000101737	CCAGCCTATGGGATGCACCAGTAAGGAATATTGGACAATGGGGGCAACCCTGATCCAGCCATGCCGCGTGAAGGATTAAGGCCCTATGGGTTGTAAACTTCTTTTATACGGGACAAAACCCCTCTATGTATAGAGGGTTGATGGTACTGTAAGAATAAGCATCGGCTAACTTCGTGCCAGCAGCCGCGGTAATACGAAGGATGCAAGCGTTATCCGGAATTATTGGGTTTAAAGGGTGCGTAGGCGGACCTATAAGTCAGTGGTGAAAGCCTGTTGCTTAACAACAGAACTGCCATTGATACTGTAGGTCTTGAGTACAGTTGAGGTAGGCGGAATGTGTCATGTAGCGGTGAAATGCTTAGATATGACACAGAACACCGATTGCGAAGGCAGCTTGCT…	d:Bacteria(1.00),p:Bacteroidota(1.00),c:Bacteroidia(1.00),o:Sphingobacteriales(1.00),f:AKYH767(1.00),g:AKYH767(1.00),s:uncultured_bacterium(0.73)
Otu1534	0	0.000328075	0.000471331	0.00162996	0.000406846	CCAGCCTATGGGAGGCTCCAGTAAGGAATATTGGACAATGGAGGCAACTCTGATCCAGCCATGCCGCGTGAAGGATGAAGGCGCTACGCGTTGTAAACTTCTTTTCTACTAGAAAAAACATTTGGTTTCGTACCGAATCTGATTGTACAGTAGGAATAAGCATCGGCTAACTTCGTGCCAGCAGCCGCGGTAATACGAAGGATGCAAGCGTTATCCGGATGTACTGGGTTTAAAGGGTGTGCAGGTGGGATAATAAGTCAGTGGTGAAAGCCCCCGACTCAATCGGGGAACTGCCATCGATACTGTTATTCTTGAGTGTAGTTGAGGCGGGCGGAATATGACATGTAGCGGTTAAATGCGTAGATATGTCATAGAACACCGATCGCGAAGGCAGCTCGC…	d:Bacteria(1.00),p:Bacteroidota(1.00),c:Bacteroidia(1.00),o:Sphingobacteriales(1.00),f:AKYH767(1.00),g:AKYH767(1.00),s:uncultured_bacterium(0.95)
Otu61	0.00024803	0.0013127	0.00154899	0.00122222	0.0011186	CCAGCCTACGGGTCGCTGCAGTAAGGAATATTGGACAATGGAGGCAACTCTGATCCAGCCATGCCGCGTGAAGGATTAAGGCCCTATGGGTTGTAAACTTCTTTTAGACGGGACAAAACCCCTTTACGTGTAAAGGGTTGATGGTACTGTCAGAATAAGCATCGGCTAACTTCGTGCCAGCAGCCGCGGTAATACGAAGGATGCAAGCGTTATCCGGAATTATTGGGTTTAAAGGGTGCGTAGGCGGACTAATAAGTCAGTGGTGAAAGCCTGCAGCTTAACTGCAGAATTGCCGTTGATACTGTTAGTCTTGAGTACAGTTGAGGTAGGCGGAATGTGTCATGTAGCGGTGAAATGCTTAGATATGACACAGAACACCGATTGCGAAGGCAGCTTGCT…	d:Bacteria(1.00),p:Bacteroidota(1.00),c:Bacteroidia(1.00),o:Sphingobacteriales(1.00),f:AKYH767(1.00),g:AKYH767(1.00),s:uncultured_bacterium(1.00)
Otu909	0	0.000246031	0.000201942	0.000611209	0.000356029	CCAGCCTATGGGTTGCTGCAGTAAGGAATATTGGACAATGGGCGCAAGCCTGATCCAGCCATGCCGCGTGAAGGATGAAGGCCCTATGGGTTGTAAACTTCTTTTAGCAGGGAAAAAACCCCTCGATGCGTCGGGGGCTGATGGTACCTGCAGAATAAGGATCGGCTAACTCCGTGCCAGCAGCCGCGGTAATACGGAGGATCCAAGCGTTATCCGGATTTATTGGGTGTAAAGGGTGCGTAGGCGGATGAATAAGTCAGTGGTGAAAGCCTGCAGCTTAACTGTAGAATTGCCATTGATACTGTTTATCTTGAATATAGTTGAGGTGGGCGGAATATGACATGTAGTGGTGAAATACTTAGATATGTCATAGAACACCGATTGCGAAGGCAGCTCACT…	d:Bacteria(1.00),p:Bacteroidota(1.00),c:Bacteroidia(1.00),o:Sphingobacteriales(1.00),f:AKYH767(1.00),g:AKYH767(1.00),s:uncultured_bacterium(1.00)
Otu882	6.20076e-05	0	0.000134695	0.000135846	0	CCAGCCTATGGGGGGCTGCAGTAAGGAATATTGGACAATGGGGGCAACCCTGATCCAGCCATGCCGCGTGAAGGATTAAGGCCCTATGGGTCGTAAACTTCTTTTATAAGGGAAAAAACCCCTTTACGTGTAAAGGGTTGATGGTACTTTATGAATAAGGGTCGGCTAACTTCGTGCCAGCAGCCGCGGTAATACGAAGGACCCGAGCGTTATCCGGATTTACTGGGTTTAAAGGGTGCGTAGGTGGATTTTTAAGTCAGTGGTGAAAGCCTCCCGCGCAACGGGAGAACTGCCATTGATACTGATAGTCTTGAGTATAGTTGAGGTAGGCGGAATATGTCATGTAGTGGTGAAATACTTAGATATGACATAGAACACCAATTGCGAAGGCAGCTTGCT…	d:Bacteria(1.00),p:Bacteroidota(1.00),c:Bacteroidia(1.00),o:Sphingobacteriales(1.00),f:AKYH767(1.00),g:AKYH767(1.00),s:uncultured_bacterium(1.00)
Otu1573	0	0	0	0.000611209	5.08583e-05	CCAGCCTATGGGTTGCTGCAGTAAGGAATATTGGACAATGGGCGCAAGCCTGATCCAGCCATGCCGCGTGAAGGATTAAGGCCCTACGGGTTGTAAACTTCTTTTGCAGAAGGGTAAACCTAGATACGTGTATCTAGCTGAAAGTACTCTGCGAATAAGCATCGGCTAACTCCGTGCCAGCAGCCGCGGTAATACGGAGGATGCAAGCGTTATCCGGATTTACTGGGTTTAAAGGGTGCGTAGGCGGACGGGTCAGTCAGTGGTGAAAGCCTGTTGCTTAACAACAGAACGGCCATTGATACTGCTTGTCTTGAGTACAGTTGAGGTTGGCGGAATATGTCATGTAGTAGTGAAATACTTAGATATGACATAGAACACCGATTGCGAAGGCAGCTAGCT…	d:Bacteria(1.00),p:Bacteroidota(1.00),c:Bacteroidia(1.00),o:Sphingobacteriales(1.00),f:AKYH767(1.00),g:AKYH767(1.00),s:uncultured_bacterium(1.00)
Otu342	6.20076e-05	0.000902281	0.000875214	0.00244444	0.00167841	CCAGCCTATGGGTCGCTGCAGTAAGGAATATTGGACAATGGCCGCAAGGCTGATCCAGCCATGCCGCGTGCAGGATGAAGGTGCTCTGCATTGTAAACTGCTTTTGTTCGGGAATAAACCCTTTCACGTGTGAGAGGTTGAATGTACCGAAAGAATAAGGGACGGCTAACTTCGTGCCAGCAGCCGCGGTAATACGAAGGTCCCAAGCGTTATCCGGATTTATTGGGTTTAAAGGGTGCGTAGGCGGGTTATTAAGTCAGTGGTGAAAGCTCCCAGCTCAACTGGGAAACTGCCATTGATACTGATAGTCTTGAGTATGATTGAAGTGGGCGGAATGTGTCGTGTAGCGGTGAAATGCTTAGATATGACACAGAATACCGATTGCGAAGGCAGCTCACT…	d:Bacteria(1.00),p:Bacteroidota(1.00),c:Bacteroidia(1.00),o:Sphingobacteriales(1.00),f:AKYH767(1.00),g:AKYH767(1.00),s:uncultured_Bacteroidetes(0.50)
Otu4262	6.20076e-05	8.20238e-05	0	0	0	CCAGCCTATGGGTCGCAGCAGTAAGGAATATTGGACAATGGTGGCAACACTGATCCAGCCATGCCGCGTGAAGGATGAAGGCCCTATGGGTCGTAAACTTCTTTTGAACGGGAGAAAACCTTGATACGTGTATCGAGTTGATAGTACCGTTAGAATAAGGGACGGCTAACTTCGTGCCAGCAGCCGCGGTAATACGAAGGTCCCAAGCGTTATCCGGATTCATGGGGTTTAAAGGGTGCGTAGGCGGAATAATAAGTCAGTGGTGAAATCTTGCAGCTTAACTGTAAAACTGCCATTGATACTGTTGTTCTTGAGTACAAATGATGTGGGCGGAATGTGCCATGTAGTGGTGAAATACTTAGATATGGCACAGAACACCGATTGCGAAGGCAGCTCACA…	d:Bacteria(1.00),p:Bacteroidota(1.00),c:Bacteroidia(1.00),o:Sphingobacteriales(1.00),f:env.OPS_17(0.95),g:env.OPS_17(0.95),s:metagenome(0.79)
Otu3157	0	0.000164088	0.000201942	0	0	CCAGCCTATGGGAGGCAGCAGTGGGGAATTTTGGACAATGGGCGCAAGCCTGATCCAGCAATGCCGCGTGCAGGATGAAGGCCTTCGGGTTGTAAACTGCTTTTGAACGAGAGAAAACCCGGGTACGTGTACCCGGCTGATAGTATCGTTAGAATAAGCATCGGCTAACTTCGTGCCAGCAGCCGCGGTAAGACGAAGGATGCAAGCGTTATCCGGATTCATTGGGTTTAAAGGGAGCGTAGGCGGACTTATAAGTCAGTGGTGAAATCTTCGAGCTTAACTCGGAAACTGCCATTGATACTGTAGGTCTAGAGTACAGTTGCCGTTGGCGGAATATGACATGTAGTGGTGAAATACTTAGATATGTCATAGAACACCGATTGCGAAGGCAGCTAACGA…	d:Bacteria(1.00),p:Bacteroidota(1.00),c:Bacteroidia(1.00),o:Sphingobacteriales(1.00),f:env.OPS_17(1.00),g:env.OPS_17(1.00),s:metagenome(0.10)
Otu8837	0	0	0	0	0.000101737	CCAGCCTATGGGTTGCTCCAGTAAGGAATATCGGACAATGCCCGCAAGGGTGATCCAGCCATGCCGCGTGCAGGAAGACGGCCCTATGGGTTGTAAACTGCTTTTATACCGGAGAAAACCTCTTCTCGTGAGAAGAGCTGATAGTATGGTAAGAATAAGCATCGGCTAACTTCGTGCCAGCAGCCGCGGTAAGACGAAGGATGCAAGCGTTATCCGGATTCATTGGGTTTAAAGGGAGCGTAGGCGGCCTTGTAAGTCAGTGGTGAAATCTTTGGGCGTAACCCAAAAATTGCCATTGATACTGCAGGGCTTGAGTACAGTTGCTGTGGGCGGAATATGACATGTAGTGGTGAAATACATAGAGATGTCATAGAACACCGATTGCGAAGGCAGCTCACA…	d:Bacteria(1.00),p:Bacteroidota(1.00),c:Bacteroidia(1.00),o:Sphingobacteriales(1.00),f:env.OPS_17(1.00),g:env.OPS_17(1.00),s:metagenome(0.63)
Otu549	6.20076e-05	0.000820238	0.000875214	0.000271593	0.000762774	CCAGCCTATGGGTGGCTGCAGTAAGGAATATTGGACAATGCCCGCAAGGGTGATCCAGCCATGCCGCGTGCAGGAAGACGGACCTATGGTTTGTAAACTGCTTTTGAACAAGAGAAAACCCTCCTACGTGTAGGAGGCTGATAGTATTGTTAGAATAAGCATCGGCTAACTTCGTGCCAGCAGCCGCGGTAAGACGAAGGATGCAAGCGTTATCCGGACTCATTGGGTTTAAAGGGAGCGTAGGCGGCTTGATAAGTCAGTGGTGAAATCTTCTCGCTTAACGAGAAAACTGCCATTGATACTGTCAGGCTTGAGTACAGTTGCCGTTGGCGGAATATGACATGTAGTGGTGAAATACATAGAGATGTCATAGAACACCGATTGCGAAGGCAGCTAACG…	d:Bacteria(1.00),p:Bacteroidota(1.00),c:Bacteroidia(1.00),o:Sphingobacteriales(1.00),f:env.OPS_17(1.00),g:env.OPS_17(1.00),s:metagenome(0.97)
Otu6497	0	0	6.73272e-05	0.000135846	0.000203373	CCAGCCTACGGGGCGCACCAGTAAGGAATATTGGTCAATGGAGGCAACTCTGAACCAGCCATGCCGCGTGCAGGATGAAGGCCCTATGGGTCGTAAACTGCTTTTATACCAGAGAAAACCCTTCCACGTGTGGAAGGCTGATAGTATGGTAAGAATAAGCATCGGCTAACTTCGTGCCAGCAGCCGCGGTAAGACGAAGGATGCAAGCGTTATCCGGATTCATTGGGTTTAAAGGGTGCGTAGGCGGACCAGTAAGTCAGTGGTGAAATCTCTTTGCTTAACAAAGAAACTGCCATTGATACTGCTAGTCTAGAGTATAGATGACGTTGGCGGAATATGACATGTAGTGGTGAAATACTTAGATATGTCATAGAACACCGATTGCGAAGGCAGCTAACG…	d:Bacteria(1.00),p:Bacteroidota(1.00),c:Bacteroidia(1.00),o:Sphingobacteriales(1.00),f:env.OPS_17(1.00),g:env.OPS_17(1.00),s:metagenome(0.99)
Otu209	0	0.000902281	0.00074062	0.000543286	0.000406846	CCAGCCTACGGGTTGCTGCAGTAAGGAATATTGGACAATGGTCGCAAGACTGATCCAGCCATGCCGCGTGCAGGATGAATGCCCTATGGGTTGTAAACTGCTTTTATACGGGAATAAACCCGGGTACGTGTACCCGGCTGAATGTACCGTAAGAATAAGGGTCGGCTAACTTCGTGCCAGCAGCCGCGGTAAGACGAAGGACCCAAGCGTTATCCGGATTCATTGGGTTTAAAGGGTGCGTAGGCGGGTTGATAAGTCAGTGGTGAAAGCCCAACGCTTAACGTTGGAACTGCCATTGATACTGTCGATCTTGAATGTGTTTGATGTGGGCGGAATATGACATGTAGCGGTGAAATGCTTAGATATGTCATAGAACACCGATTGCGAAGGCAGCTCACA…	d:Bacteria(1.00),p:Bacteroidota(1.00),c:Bacteroidia(1.00),o:Sphingobacteriales(1.00),f:env.OPS_17(1.00),g:env.OPS_17(1.00),s:uncultured_bacterium(0.49)
Otu250	0	0.000328075	0.000134695	0.000135846	0.000101737	CCAGCCTATGGGAGGCTCCAGTAAGGAATATTGGACAATGGCCGCAAGGCTGATCCAGCCATGCCGCGTGCAGGAAGAAGGCGCTATGCGTCGTAAACTGCTTTTACACCGGAGAAAACCCCCTTTCGTGAAAGGGGCTGATAGTATGGTGAGAATAAGCATCGGCTAACTTCGTGCCAGCAGCCGCGGTAAGACGAAGGATGCAAGCGTTATCCGGATTCATTGGGTTTAAAGGGAGCGTAGGTGGTCTTATAAGTCAGTGGTGAAATCTTCTCGCTTAACGGGAAAACTGCCATTGATACTGTAGGACTTGAGTTTAGTTGCTGTGGGCGGAATATGACATGTAGTGGTGAAATACTTAGAGATGTCATAGAACACCGATTGCGAAGGCAGCTCACA…	d:Bacteria(1.00),p:Bacteroidota(1.00),c:Bacteroidia(1.00),o:Sphingobacteriales(1.00),f:env.OPS_17(1.00),g:env.OPS_17(1.00),s:uncultured_bacterium(0.55)
Otu695	6.20076e-05	0.000820238	0.000336636	0.000271593	0.000203373	CCAGCCTACGGGGCGCACCAGTAAGGAATATTGGACAATGCCCGCAAGGGTGATCCAGCCATGCCGCGTGCAGGAAGACGGCCCTATGGGTTGTAAACTGCTTTTACACCGGAGAAAACCTTCCCTCGTGAGGGGAGCTGATAGTATGGTGAGAATAAGCATCGGCTAACTTCGTGCCAGCAGCCGCGGTAAGACGAAGGATGCAAGCGTTATCCGGATTCATTGGGTTTAAAGGGAGCGTAGGTGGGTTTGTAAGTCAGTGGTGAAAGCCGGTCGCTTAACGATCGAATTGCCATTGATACTGCAGACCTTGAGTACAGATGCTGTGGGCGGAATATGACATGTAGTGGTGAAATACATAGAGATGTCATAGAACACCGATTGCGAAGGCAGCTCACA…	d:Bacteria(1.00),p:Bacteroidota(1.00),c:Bacteroidia(1.00),o:Sphingobacteriales(1.00),f:env.OPS_17(1.00),g:env.OPS_17(1.00),s:uncultured_bacterium(0.87)
Otu344	0	0	0.000134695	0.00101885	0.00152555	CCAGCCTATGGGTCGCTCCAGTAAGGAATATTGGACAATGGCCGCAAGGCTGATCCAGCCATGCCGCGTGCAGGAAGACGGACCTATGGTTTGTAAACTGCTTTTGAACTAGAGAAAACCCCCTTACGTGTAAGGGGCTGATAGTATAGTTAGAATAAGCATCGGCTAACTTCGTGCCAGCAGCCGCGGTAAGACGAAGGATGCAAGCGTTATCCGGATTCATTGGGTTTAAAGGGAGCGTAGGCGGACTTATAAGTCAGTGGTGAAATCTTTGGGCTTAACCCAGAAACTGCCATTGATACTGTAAGTCTAGAGTACAGTTGCCGTTGGCGGAATATGACATGTAGTGGTGAAATACTTAGATATGTCATAGAACACCGATTGCGAAGGCAGCTAACG…	d:Bacteria(1.00),p:Bacteroidota(1.00),c:Bacteroidia(1.00),o:Sphingobacteriales(1.00),f:env.OPS_17(1.00),g:env.OPS_17(1.00),s:uncultured_bacterium(0.94)
Otu1120	0	8.20238e-05	0.000134695	0.000407439	0.000813693	CCAGCCTATGGGTCGCTGCAGTAAGGAATATTGGTCAATGGAGGCAACTCTGAACCAGCCATGCCGCGTGCAGGATGACGGCCCTATGGGTTGTAAACTGCTTTTGTACCAGAGAAAACCTACTCACGTGTGAGTAGCTGATAGTATGGTAAGAATAAGCATCGGCTAACTTCGTGCCAGCAGCCGCGGTAAGACGAAGGATGCAAGCGTTATCCGGATTCATTGGGTTTAAAGGGTGCGTAGGCGGACTTGTAAGTCAGTGGTGAAATCTCTTCGCTTAACGAAGAAACTGCCATTGATACTGCAGGTCTAGAGTATAGATGACGTTGGCGGAATATGACATGTAGTGGTGAAATACTTAGATATGTCATAGAACACCGATTGCGAAGGCAGCTAACG…	d:Bacteria(1.00),p:Bacteroidota(1.00),c:Bacteroidia(1.00),o:Sphingobacteriales(1.00),f:env.OPS_17(1.00),g:env.OPS_17(1.00),s:uncultured_bacterium(0.96)
Otu71	0.000124015	0.00459345	0.00518374	0.00631546	0.00406846	CCAGCCTATGGGTGGCAGCAGTAAGGAATATTGGACAATGGAGGCAACTCTGATCCAGCCATGCCGCGTGCAGGATGAAGGCCCTATGGGTCGTAAACTGCTTTTGTACGAGAGAAAACCTATTTACGTGTAGATAGTTGATAGTATCGTAAGAATAAGGATCGGCTAACTTCGTGCCAGCAGCCGCGGTAAGACGAAGGATCCAAGCGTTATCCGGATTCATTGGGTTTAAAGGGTGCGTAGGCGGATTTGTAAGTCAGTGGTGAAAGCCGATAGCTCAACTATCGAACTGCCATTGATACTGCAGATCTAGAATATAGATGATGTTGGCGGAATATGACATGTAGCGGTGAAATGCATAGATATGTCATAGAACACCGATTGCGAAGGCAGCTGACA…	d:Bacteria(1.00),p:Bacteroidota(1.00),c:Bacteroidia(1.00),o:Sphingobacteriales(1.00),f:env.OPS_17(1.00),g:env.OPS_17(1.00),s:uncultured_bacterium(0.97)
Otu1259	0	0.000164088	0.000336636	0.000339516	0.000203373	CCAGCCTATGGGATGCTGCAGTAAGGAATATTGGTCAATGGAGGCAACCCTGAACCAGCCATGCCGCGTGCAGGATGACGGCCCTATGGGTTGTAAACTGCTTTTATACAAGAGAAAACCCCGGTACGTGTACCGGGTTGATAGTATTGTAAGAATAAGCATCGGCTAACTTCGTGCCAGCAGCCGCGGTAAGACGAAGGATGCAAGCGTTATCCGGATTCATTGGGTTTAAAGGGTGCGTAGGCGGACTTGTAAGTCAGTGGTGAAATCTCTTTGCTTAACAAAGAAACTGCCATTGATACTGCTAGTCTAGAGTATAGATGACGTTGGCGGAATATGACATGTAGTGGTGAAATACTTAGATATGTCATAGAACACCGATTGCGAAGGCAGCTAACG…	d:Bacteria(1.00),p:Bacteroidota(1.00),c:Bacteroidia(1.00),o:Sphingobacteriales(1.00),f:env.OPS_17(1.00),g:env.OPS_17(1.00),s:uncultured_bacterium(0.98)
Otu186	0	0	0	0.000407439	0.000762774	CCAGCCTATGGGGTGCTGCAGTAAGGAATATTGGACAATGCTTGCAAGAGTGATCCAGCCATGCCGCGTGCAGGAAGACGGCCCTATGGGTTGTAAACTGCTTTTGAACTAGAGAAAACCCCCCTTCGTGAAGGGGGCTGATAGTATAGTTAGAATAAGCATCGGCTAACTTCGTGCCAGCAGCCGCGGTAAGACGAAGGATGCAAGCGTTATCCGGATTCATTGGGTTTAAAGGGAGCGTAGGTGGATTTGTAAGTCAGTGGTGAAAGCCGGCAGCTTAACTGTCGAACTGCCATTGATACTGCAGATCTTGAGTATGGTTGCTGTGGGCGGAATATGACATGTAGAGGTGAAATTCATAGAGATGTCATAGAACACCGATTGCGAAGGCAGCTCACA…	d:Bacteria(1.00),p:Bacteroidota(1.00),c:Bacteroidia(1.00),o:Sphingobacteriales(1.00),f:env.OPS_17(1.00),g:env.OPS_17(1.00),s:uncultured_bacterium(1.00)
Otu2520	0	0.000492163	0.000807967	0.00020377	0.000203373	CCAGCCTACGGGTTGCACCAGTAAGGAATATTGGACAATGCCCGCAAGGGTGATCCAGCCATGCCGCGTGCAGGAAGACGGCCCTATGGGTTGTAAACTGCTTTTATACAAGAGAAAACCCCCTTACGTGTAAGGGGCTGATAGTATTGTAAGAATAAGCATCGGCTAACTTCGTGCCAGCAGCCGCGGTAAGACGAAGGATGCAAGCGTTATCCGGATTCATTGGGTTTAAAGGGAGCGTAGGTGGCCTTATAAGTCAGTGGTGAAAGCCTGTTGCTTAACAACAGAATTGCCATTGATACTGTAGGGCTTGAGTATAGTTGCTGTGGGCGGAATATGACATGTAGTGGTGAAATACTTAGAGATGTCATAGAACACCGATTGCGAAGGCAGCTCACA…	d:Bacteria(1.00),p:Bacteroidota(1.00),c:Bacteroidia(1.00),o:Sphingobacteriales(1.00),f:env.OPS_17(1.00),g:env.OPS_17(1.00),s:uncultured_bacterium(1.00)
Otu7501	0	0	6.73272e-05	0.000475363	0.000305109	CCAGCCTACGGGAGGCTGCAGTAAGGAATATTGGACAATGGGCGAGAGCCTGATCCAGCCATGCCGCGTGCAGGAAGACGGACCTATGGTTTGTAAACTGCTTTTGAACGAGAGAAAACCCGAGTACGTGTACTCGGCTGATAGTATCGTTAGAATAAGCATCGGCTAACTTCGTGCCAGCAGCCGCGGTAAGACGAAGGATGCAAGCGTTATCCGGATTCATTGGGTTTAAAGGGAGCGTAGGCGGACTTGTAAGTCAGTGGTGAAATCTGTGGGCTTAACCCACAAACTGCCATTGATACTGCAGGTCTAGAGTACAGTTGCCGTTGGCGGAATATGACATGTAGTGGTGAAATACTTAGATATGTCATAGAACACCGATTGCGAAGGCAGCTAACG…	d:Bacteria(1.00),p:Bacteroidota(1.00),c:Bacteroidia(1.00),o:Sphingobacteriales(1.00),f:env.OPS_17(1.00),g:env.OPS_17(1.00),s:uncultured_Bacteroidetes(0.24)
Otu5619	0	8.20238e-05	0	0	0	CCAGCCTATGGGATGCTGCAGTAAGGAATATTGGACAATGGGCGAGAGCCTGATCCAGCCATGCCGCGTGCAGGAAGAAGGCCCTATGGGTCGTAAACTGCTTTTGAACGAGAGAAAACCCGGGTACGTGTACCCGGCTGATAGTATCGTTAGAATAAGCATCGGCTAACTTCGTGCCAGCAGCCGCGGTAAGACGAAGGATGCAAGCGTTATCCGGATTCATTGGGTTTAAAGGGAGCGTAGGCGGACTTATAAGTCAGTGGTGAAATCTTCGAGCTTAACTCGGAAACTGCCATTGATACTGTAGGTCTAGAGTACAGTTGCCGTTGGCGGAATATGACATGTAGTGGTGAAATACTTAGATATGTCATAGAACACCGATTGCGAAGGCAGCTGACT…	d:Bacteria(1.00),p:Bacteroidota(1.00),c:Bacteroidia(1.00),o:Sphingobacteriales(1.00),f:env.OPS_17(1.00),g:env.OPS_17(1.00),s:uncultured_Bacteroidetes(0.69)
Otu1192	6.20076e-05	0.000328075	0.0011449	0	0	CCAGCCTATGGGTCGCACCAGTAAGGAATATTGGACAATGCCCGCAAGGGTGATCCAGCCATGCCGCGTGCAGGAAGACGGCCCTATGGGTTGTAAACTGCTTTTACACCGGAGAAAACCCCCCTTCGTGAAGGGGGCTGATAGTATGGTGAGAATAAGCATCGGCTAACTTCGTGCCAGCAGCCGCGGTAAGACGAAGGATGCAAGCGTTATCCGGATTCATTGGGTTTAAAGGGAGCGTAGGTGGACTGATAAGTCAGTGGTGAAATCTCTGGGCTTAACCCAGAAATTGCCATTGATACTGTTGGTCTTGAGTACAGTTGCTGTGGGCGGAATATGACATGTAGTGGTGAAATACGTAGAGATGTCATAGAACACCGATTGCGAAGGCAGCTCACA…	d:Bacteria(1.00),p:Bacteroidota(1.00),c:Bacteroidia(1.00),o:Sphingobacteriales(1.00),f:env.OPS_17(1.00),g:env.OPS_17(1.00),s:uncultured_Bacteroidetes(0.77)
Otu492	0	0	6.73272e-05	0.000407439	0.000101737	CCAGCCTATGGGTCGCACCAGTAAGGAATATTGGACAATGGAGGCAACTCTGATCCAGCCATGCCGCGTGAAGGATGAAGGTGCTATGCATTGTAAACTTCTTTTGAACGGGAGAAAACCCTCGGTCGTGCACCGAGGCTGATAGTACCGTTAGAATAAGGGTCGGCTAACTTCGTGCCAGCAGCCGCGGTAATACGAAGGACCCGAGCGTTATCCGGATTCATTGGGTTTAAAGGGTGCGTAGGCGGAACGGTAAGTCAGTGGTGAAAGCCTGTTGCTTAACAACAGAACTGCCATTGATACTGCCGATCTTGAGTACATATGATGTGGGCGGAATGTGCCATGTAGCGGTGAAATGCTTAGATATGGCACAGAACACCGATTGCGAAGGCAGCTCAC…	d:Bacteria(1.00),p:Bacteroidota(1.00),c:Bacteroidia(1.00),o:Sphingobacteriales(1.00),f:env.OPS_17(1.00),g:env.OPS_17(1.00),s:uncultured_Bacteroidetes(0.96)
Otu1710	0	8.20238e-05	0	0	0	CCAGCCTATGGGGTGCTCCAGTAAGGAATATTGGACAATGCTGGCAACACTGATCCAGCCATGCCGCGTGCAGGATGAAGGCCCTATGGGTCGTAAACTGCTTTTGTACGATAAAAAACCTCTTTACGTGTAAAGAGCTGATTGTCGTAAGAATAAGGGTCGGCTAACTTCGTGCCAGCAGCCGCGGTAATACGAAGGACCCGAGCGTTATCCGGATTCATTGGGTTTAAAGGGTGCGTAGGCGGGATAGTAAGTCAGTGGTGAAAGCCTGCAGCTTAACTGCAGAACTGCCATTGATACTGCTCACCTTGAGTGCAAATGATGTGGGCGGAATATGACATGTAGCGGTGAAATGCTTAGATTTGTCATAGAACACCAATTGCGAAGGCAGCTCACAAA…	d:Bacteria(1.00),p:Bacteroidota(1.00),c:Bacteroidia(1.00),o:Sphingobacteriales(1.00),f:KD3-93(0.44),g:KD3-93(0.44),s:uncultured_bacterium(0.44)
Otu1324	0	0	0.000336636	0.000339516	0.000356029	CCAGCCTATGGGAGGCTGCAGTAAGGAATATTGGACAATGGTGGCAACACTGATCCAGCCATGCCGCGTGAAGGATGACGGCCCTATGGGTTGTAAACTTCTTTTGTACGGGAAGAAACCTCTTTACGTGTAAAGAGCTGATTGTACTGTAAGAATAAGGATCGGCTAACTCCGTGCCAGCAGCCGCGGTAATACGGAGGATCCAAGCGTTATCCGGATTCATTGGGTTTAAAGGGTGCGTAGGCGGAATGATAAGTCAGTGGTGAAAGCCTGCAGCTTAACTGCAGAACTGCCATTGATACTGGCAATCTTGAGTACATTTGATGTGGGCGGAATGTGTCATGTAGCGGTGAAATGCTTAGATATGACACAGAACACCGATTGCGAAGGCAGCTCACA…	d:Bacteria(1.00),p:Bacteroidota(1.00),c:Bacteroidia(1.00),o:Sphingobacteriales(1.00),f:KD3-93(1.00),g:KD3-93(1.00),s:uncultured_bacterium(0.89)
Otu6533	0	8.20238e-05	6.73272e-05	0	0	CCAGCCTATGGGGGGCAGCAGTAAGGAATATTGGGCAATGGACGCAAGTCTGACCCAGCCATGCCGCGTGAAGGATGAAGGCCCTATGGGTTGTAAACTTCTTTTGTACGGGAAAAAACCTCCGGTCGTGAACCGGAGCTGATGGTACCGTAAGAATAAGCATCGGCTAACTCCGTGCCAGCAGCCGCGGTAATACGGAGGATGCAAGCGTTATCCGGATTCATTGGGTTTAAAGGGTGCGCAGGCGGAGTGATAAGTCAGTGGTGAAATCCTACGGCTCAACTGTAGAACTGCCATTGATACTGTCATTCTTGAGTACTGTTGAGGTAGGCGGAATGTGTCATGTAGCGGTGAAATGCTTAGATATGACACAGAACACCGATCGCGAAGGCAGCTTAC…	d:Bacteria(1.00),p:Bacteroidota(1.00),c:Bacteroidia(1.00),o:Sphingobacteriales(1.00),f:Lentimicrobiaceae(1.00),g:Lentimicrobiaceae(1.00),s:uncultured_bacterium(0.99)
Otu5524	0	0	0	0	0	CCAGCCTATGGTTGCTGCAGTAAGGAATATTGGTCAATGGACGCAAGTCTGAACCAGCCATGCCGCGTGAAGGAAGACGGCCCTACGGGTTGTAAACTTCTTTTGTACGGGAAAAAACCTCCGGTCGTGCACCGGAGCTGATGGTACCGTAAGAATAAGCATCGGCTAACTCCGTGCCAGCAGCCGCGGTAATACGGAGGATGCAAGCGTTATCCGGATTCATTGGGTTTAAAGGGTGCGCAGGCGGAATGATAAGTCAGTGGTGAAATCCTACGGCTCAACTGTAGAACTGCCATTGATACTGTCGTTCTTGAGTACACTTGGAGTGGGCGGAATGTGTCATGTAGCGGTGAAATGCTTAGATATGACACAGAACACCGATCGCGAAGGCAGCTCACT…	d:Bacteria(1.00),p:Bacteroidota(1.00),c:Bacteroidia(1.00),o:Sphingobacteriales(1.00),f:Lentimicrobiaceae(1.00),g:Lentimicrobiaceae(1.00),s:uncultured_Bacteroidetes(0.33)
Otu6281	0	0	0	0	0	CCAGCCTATGGGAGGCTCCAGTAAGGAATATTGGTCAATGGGCGGAAGCCTGAACCAGCCATGCCGCGTGCAGGAAGACGGCCCTATGGGTTGTAAACTGCTTTTGTCAGGGAATAAACCTGCCTACGTGTAGGCAGCTGAAGGTACCTGAAGAATAAGCATCGGCTAACTCCGTGCCAGCAGCCGCGGTAATACGGAGGATGCAAGCGTTATCCGGATTCATTGGGTTTAAAGGGTGCGCAGGCGGATTATTAAGTCAGGGGTGAAATCTCTCGGCTCAACCGAGAAACTGCCTTTGATACTGATAGTCTAGAGTATAGTTGAAGTTGGCGGAATGTGTCATGTAGCGGTGAAATGCTTAGATATGACACAGAACACCGATCGCGAAGGCAGCTAGCT…	d:Bacteria(1.00),p:Bacteroidota(1.00),c:Bacteroidia(1.00),o:Sphingobacteriales(1.00),f:Lentimicrobiaceae(1.00),g:Lentimicrobium(1.00),s:uncultured_bacterium(0.94)
Otu4270	0.000186023	0	0	0	0	CCAGCCTATGGGACGCTCCAGTAAGGAATATTGGGCAATGGACGCAAGTCTGACCCAGCCATGCCGCGTGAAGGAAGACGGCCCTATGGGTTGTAAACTTCTTTTCTCAGGGGGTAAACTTCGGAACGTGTTCCGGACTGAAAGTACCTGAGGAATAAGCATCGGCTAACTCCGTGCCAGCAGCCGCGGTAATACGGAGGATGCGAGCGTTATCCGGATTCATTGGGTTTAAAGGGTGCGCAGGCGGATATATAAGTCGGAGGTGAAATTCTGATGCTCAACATCAGCCGTGCCTTCGATACTGTATATCTAGAGTCAAGTTGGAGTAGGCGGAATGTGTTGTGTAGCGGTGAAATGCTTAGATATAACACAGAACACCGATCGCGAAGGCAGCTTACT…	d:Bacteria(1.00),p:Bacteroidota(1.00),c:Bacteroidia(1.00),o:Sphingobacteriales(1.00),f:Lentimicrobiaceae(1.00),g:Lentimicrobium(1.00),s:uncultured_bacterium(1.00)
Otu4817	0.000124015	0	6.73272e-05	0	0	CCAGCCTATGGGATGCTGCAGTAAGGAATATTGGGCAATGGTCGGAAGACTGACCCAGCCATGCCGCGTGCAGGAAGAAGGCCCTATGGGTTGTAAACTGCTTTAGCCAGGGGCTAAACCTACCGATGCGTTGGTAGCTGAAGGTACCTGGAGAATAAGCATCGGCTAACTCCGTGCCAGCAGCCGCGGTAATACGGAGGATGCGAGCGTTATCCGGATTTACTGGGTTTAAAGGGTGCGCAGGCGGTTGTTTAAGTCAGGGGTGAAAGCCCTATGCTCAACATAGGGATTGCCTTTGATACTGAACGGCTAGAGTGAAGATGGAGTGGGTGGAATGTGTTGTGTAGCGGTGAAATGCATAGATATAACACAGAACACCGATCGCGAAGGCAGCTCACT…	d:Bacteria(1.00),p:Bacteroidota(1.00),c:Bacteroidia(1.00),o:Sphingobacteriales(1.00),f:Lentimicrobiaceae(1.00),g:Lentimicrobium(1.00),s:uncultured_bacterium(1.00)
Otu41	6.20076e-05	0.00319871	0.00188472	0.0133743	0.00528931	CCAGCCTATGGGGCGCAGCAGTAAGGAATATTGGTCAATGGAGGCAACTCTGAACCAGCCATGCCGCGTGAAGGATGAAGGCCCTATGGGTTGTAAACTTCTTTTATACGGGAAGAAACCTCCGCACGTGTGCGGAGCTGACGGTACTGTAAGAATAAGGATCGGCTAACTCCGTGCCAGCAGCCGCGGTAATACGGAGGATCCAAGCGTTATCCGGATTTATTGGGTTTAAAGGGTGCGTAGGCGGAATAGTAAGTCAGTGGTGAAAGCCTGTCGCTTAACGACAGAACTGCCATTGATACTGCTAATCTTGAGTATAATTGAAGTGGGCGGAATGTGTCGTGTAGCGGTGAAATGCTTAGATATGACACAGAACACCAATTGCGAAGGCAGCTCACT…	d:Bacteria(1.00),p:Bacteroidota(1.00),c:Bacteroidia(1.00),o:Sphingobacteriales(1.00),f:LiUU-11-161(1.00),g:LiUU-11-161(1.00),s:uncultured_Bacteroidetes(1.00)
Otu9069	0	8.20238e-05	6.73272e-05	0	0	CCAGCCTACGGGGGGCAGCAGTAGGGAATATTGGGCAATGGACGAAAGTCTGACCCAGCCATGCCGCGTGCAGGATGACTGCCCTATGGGTTGTAAACTGCTTTTATACGGGAAGAAACCCCTGAACGTGTTCGGGGCTGACGGTACTGTATGAATAAGGATCGGCTAACTTCGTGCCAGCAGCCGCGGTAATACGAAGGATCCAAGCGTTGTCCGGATTTACTGGGTTTAAAGGGTGCGTAGGCGGACTTTTAAGTCAGTGGTGAAAGCTGGTAGCTTAACTATCAAATTGCCATTGAAACTGAAAGTCTCGAGTATAGTTGAGGTAGCTGGAATGTATCATGTAGCGGTGAAATGCTTAGATATGATACAGAACACCAATTGCGAAGGCAGGTTGCT…	d:Bacteria(1.00),p:Bacteroidota(1.00),c:Bacteroidia(1.00),o:Sphingobacteriales(1.00),f:NS11-12_marine_group(0.98),g:NS11-12_marine_group(0.98),s:metagenome(0.28)
Otu5350	0	8.20238e-05	0	6.79132e-05	0	CCAGCCTACGGGATGCTGCAGTAGGGAATATTGGGCAATGGACGAAAGTCTGACCCAGCCACGCCGCGTGGAGGATGACTGCCCTATGGGTTGTAAACTTCTTTTGTATGGGAAGAAAATTCCGAACGTGTTCGGAGCTGACGGTACCATAAGAATAAGCATCGGCTAACTCCGTGCCAGCAGCCGCGGTAATACGGAGGATGCAAGCGTTGTCCGGAGTCATTGGGTTTAAAGGGTGCGGAGGCGGAGATTTAAGTCAGTGGTGAAAGCTTACAGCTTAACTGTAAAAATGCCATTGAAACTGAATTTCTTGAGTTCGATTGAGATAGATGGAATGTATCATGTAGCGGTGAAATGCTTAGACATGATACAGAACACCAATTGCGAAGGCAGTCTACT…	d:Bacteria(1.00),p:Bacteroidota(1.00),c:Bacteroidia(1.00),o:Sphingobacteriales(1.00),f:NS11-12_marine_group(1.00),g:NS11-12_marine_group(1.00),s:uncultured_bacterium(0.41)
Otu3575	0.00024803	0	6.73272e-05	0	0	CCAGCCTATGGGGCGCTGCAGTAGGGAATATTGGACAATGGGGGCAACCCTGATCCAGCCATTCCGCGTGCAGGAATAAGGCCCTATGGGTCGTAAACTGCTTTTGTATGGGAAAAAATCATCTTACGTGTAGGATGTTGATGGTACCATGAGAATAAGGATCGGCTAACTTCGTGCCAGCAGCCGCGGTAATACGAAGGATCCAAGCGTTGTCCGGATTTACTGGGTTTAAAGGGTGCGTAGGCGGGGAATTAAGTCAGTGGTGAAAGCTGGTAGCTCAACTATCAAATTGCCATTGAAACTGATTCTCTCGAGTACGGTTGAGGTAGCTGGAATGTAACATGTAGCGGTGAAATGCTTAGATATGTTACAGAACACCGATTGCGAAGGCAGGCTACT…	d:Bacteria(1.00),p:Bacteroidota(1.00),c:Bacteroidia(1.00),o:Sphingobacteriales(1.00),f:NS11-12_marine_group(1.00),g:NS11-12_marine_group(1.00),s:uncultured_bacterium(0.79)
Otu5272	0	0	0	0.00020377	0	CCAGCCTACGGGAGGCACCAGTAGGGAATATTGGGCAATGGACGCAAGTCTGACCCAGCCATGCCGCGTGCAGGATGACGGCCCTATGGGTTGTAAACTGCTTTTATACGGGAAGAATAAGCCTCACGTGTGAGGTGATGACGGTACCGTAAGAATAAGGATCGGCTAACTCCGTGCCAGCAGCCGCGGTAATACGGAGGATCCAAGCGTTGTCCGGATTTATTGGGTTTAAAGGGTGCGTAGGCGGCTTATTAAGTCAGTGGTGAAAGTTTGCGGCTTAACCGTAAAATTGCCATTGAAACTGATAAGCTTGAGTGTGGTTGAGGTAGCTGGAATGTGTCATGTAGCGGTGAAATGCTTAGATACGATACAGAACACCAATTGCGAAGGCAGGTTACT…	d:Bacteria(1.00),p:Bacteroidota(1.00),c:Bacteroidia(1.00),o:Sphingobacteriales(1.00),f:NS11-12_marine_group(1.00),g:NS11-12_marine_group(1.00),s:uncultured_bacterium(1.00)
Otu704	0	0	0.000134695	0	0	CCAGCCTACGGGGCGCACCAGTAGGGAATATTGGGCAATGGACGCAAGTCTGACCCAGCCATGCCGCGTGCAGGATGAAGGCCCTATGGGTTGTAAACTGCTTTTCTACGGGAAGAAACTCCCCGACGTGTCGGGGACCGACGGTATCGTAGGAATAAGGATCGGCTAACTCCGTGCCAGCAGCCGCGGTAATACGGAGGATCCAAGCGTTGTCCGGATTGATTGGGTTTAAAGGGCGCGTAGGCGGATAATTAAGTCAGTGGTGAAAGCCTTCAGCTTAACTGAAGAATTGCCATTGAAACTGATTATCTTGAATGCGGTTGAGGCAGATGGAATGTATCATGTAGCGGTGAAATGCTTAGATATGATACAGAACACCGATTGCGAAGGCAGTCTGCT…	d:Bacteria(1.00),p:Bacteroidota(1.00),c:Bacteroidia(1.00),o:Sphingobacteriales(1.00),f:NS11-12_marine_group(1.00),g:NS11-12_marine_group(1.00),s:uncultured_bacterium(1.00)
Otu3558	0.000186023	0	0	0	0	CCAGCCTATGGGAGGCAGCAGTAAGGAATATTGGTCAATGGAGGCAACTCTGAACCAGCCATGCCGCGTGCAGGAAGACGGCCCTCTGGGTTGTAAACTGCTTTTGTACGGGAATAAACCTCCGATCGTGATCGGAGCTGAATGTACCGTAAGAATAAGGATCGGCTAACTCCGTGCCAGCAGCCGCGGTAATACGGAGGATCCAAGCGTTATCCGGATTTATTGGGTTTAAAGGGTGCGTAGGCGGCCTGTTAAGTCAGAGGTGAAAGACGGTAGCTCAACTATCGCAGTGCCTTTGATACTGATGGGCTTGAATGGACTAGAGGTAGGCGGAATGTGACAAGTAGCGGTGAAATGCATAGATATGTCACAGAACACCGATTGCGAAGGCAGCTTACT…	d:Bacteria(1.00),p:Bacteroidota(1.00),c:Bacteroidia(1.00),o:Sphingobacteriales(1.00),f:Sphingobacteriaceae(1.00),g:Nubsella(0.73),s:Pedobacter_sp.(0.28)
Otu573	0	0	0.00134695	0	0	CCAGCCTATGGGGCGCACCAGTAAGGAATATTGGTCAATGGGCGGAAGCCTGAACCAGCCATGCCGCGTGCAGGAAGACGGCCCTACGGGTTGTAAACTGCTTTTATTCGTGAATAAATCACCTTACGTGTAAGGTGTTGAAAGTAGCGAAAGAATAAGGATCGGCTAACTCCGTGCCAGCAGCCGCGGTAATACGGAGGATCCAAGCGTTATCCGGATTTATTGGGTTTAAAGGGTGCGTAGGCGGACTATTAAGTCAGAGGTGAAATTTTGCGGCTCAACCGTAAGCTTGCCTTTGATACTGATGATCTTGAATTAACTTGAGGTAGGCGGAATGTGACAAGTAGCGGTGAAATGCATAGATATGTCACAGAACACCAATTGCGAAGGCAGCTTACT…	d:Bacteria(1.00),p:Bacteroidota(1.00),c:Bacteroidia(1.00),o:Sphingobacteriales(1.00),f:Sphingobacteriaceae(1.00),g:Pedobacter(0.97),s:uncultured_bacterium(0.97)
Otu869	0	0	0.000538578	0	0	CCAGCCTATGGGGGGCTGCAGTAAGGAATATTGGTCAATGGACGGAAGTCTGAACCAGCCATGCCGCGTGCAAGAAGAAGGCCCTACGGGTTGTAAATTGCTTTTAATCGAGAATAACAGTAACTACGTGTAGTTGTATGAAAGTATCGATAGAATAAGGATCGGCTAACTCCGTGCCAGCAGCCGCGGTAATACGGAGGATCCGAGCGTTATCCGGATTTATTGGGTTTAAAGGGTGCGTAGGCGGCCTATTAAGTCAGGGGTGAAAACTTGCAGCTTAACCGTAAGCGTGCCTTTGATACTGATGGGCTTGAATTAAGATGAAGTAGGCGGAATGTGACAAGTAGCGGTGAAATGCATAGATATGTCACAGAACACCAATTGCGAAGGCAGCTTACT…	d:Bacteria(1.00),p:Bacteroidota(1.00),c:Bacteroidia(1.00),o:Sphingobacteriales(1.00),f:Sphingobacteriaceae(1.00),g:Pedobacter(1.00),s:uncultured_Pedobacter(1.00)
Otu1785	0.0024803	0.000164088	0.000336636	0.000407439	0.000203373	CCAGCCTACGGGATGCACCAGTGAGGAATATTGGTCAATGGGCGCAAGCCTGAACCAGCCATGTCGCGTGCAGGACGACTGCCCTATGGGTTGTAAACTGCTTTTGTATGGGAAGAAACGACGGCACGAGTGCTGTTTTGCCGGTACCATACGAATAAGGATCGGCTAACTCCGTGCCAGCAGCCGCGGTAATACGGAGGATCCGAGCGTTATCCGGATTTATTGGGTTTAAAGGGTGCGTAGGCGGGATATTAAGTCAGTGGTGAAAGTTTGACGCTCAACGTTAAAATTGCCATTGATACTGGTTTTCTTGAGTACAGTTGAGGTAGGCGGAATGTGGTGTGTAGCGGTGAAATGCATAGATATACCACAGAACACCGATTGCGAAGGCAGCTTACT…	d:Bacteria(1.00),p:Bacteroidota(1.00),c:Bacteroidia(1.00),o:Sphingobacteriales(1.00),f:ST-12K33(1.00),g:ST-12K33(1.00),s:uncultured_bacterium(1.00)
Otu3318	0.000620076	0.000164088	0.000269289	0.000135846	5.08583e-05	CCAGATGGGGGGCAGCAGTGAGGAATATTGGTCAATGGGCGAAAGCCTGAACCAGCCATGTCGCGTGCAGGAAGACGGCCCTATGGGTTGTAAACTGCTTTTGTATGGGAAGGAACGACGGTACGAGTACTGTTTTGCCGGTACCATACGAATAAGGATCGGCTAACTCCGTGCCAGCAGCCGCGGTAATACGGAGGATCCAAGCGTTATCCGGATGTATTGGGTTTAAAGGGTGCGTAGGCGGGAGATTAAGTCAGTGGTGAAAGTTTGCGGCTCAACCGTAAAATTGCCATTGATACTGGTTTTCTTGAGTACAGTTGAGGTAGGCGGAATGTGGTGTGTAGCGGTGAAATGCTTAGATATACCACAGAACACCGATTGCGAAGGCAGCTTACTAAG…	d:Bacteria(1.00),p:Bacteroidota(1.00),c:Bacteroidia(1.00),o:Sphingobacteriales(1.00),f:ST-12K33(1.00),g:ST-12K33(1.00),s:uncultured_Bacteroidetes(0.93)
Otu780	0	0	6.73272e-05	0.000339516	0.000152555	CCAGCCTATGGGGCGCTCCAGTGAGGAATATTGGGCAATGGGCGAAAGCCTGACCCAGCAACGCCGCGTGAAGGATGAATGTCGTAAGATTGTAAACTTCTTTTTGAGGAGACGAAAAAACGAGTTGGTAGCTCGAATTGACTGTACCCTTAGAATAAGCCCCGGCTAACTACGTGCCAGCAGCCGCGGTAATACGTAGGGGGCAAGCGTTGTCCGGATTTACTGGGTGTAAAGGGCGCGTAGGCTGGTTTGTTAGTCAGAGGTGAAATCCTGCAGCTCAACTGTAGAATTGCCTTTGATACTGCAAGCCTTGAGTGCGGAAGAGAGAGACGGAATTCCAGGTGTAGTAGTGAAATACGTAGATATCTGGAAGAACACCAGAGGCGAAGGCGGTCTCTT…	d:Bacteria(1.00),p:Bacteroidota(1.00),c:Ignavibacteria(1.00),o:Ignavibacteriales(1.00),f:Melioribacteraceae(1.00),g:IheB3-7(1.00),s:uncultured_bacterium(1.00)
Otu321	0	0.000164088	0.000471331	0.00196957	0.000508583	CCAGCCTATGGGGTGCTGCAGTGAGGAATATTGGGCAATGCCCGCAAGGGTGACCCAGCAACGCCGCGTGGAGGATGAAGGCCGTAAGGTTGTAAACTCCTGTTAGAGGAGAAGAACAGTACCGATTGGATCGGTATTTGACTGTACCCTCAGAGAAAGCCCCGGCTAACTACGTGCCAGCAGCCGCGGTAATACGTAGGGGGCAAGCGTTGTCCGGATTTACTGGGTGTAAAGGGCGCGCAGGCGGGATAGCAAGTCAGAGGTGAAATCCTACAGCTTAACTGTAGAACTGCCTTTGATACTGTTATTCTTGAGTTCGGGAGAGAGAGACGGAATTCCAGGTGTAGTGGTGAAATACGTAGATATCTGGAAGAACACCAGTTGCGAAGGCGGTCTCTT…	d:Bacteria(1.00),p:Bacteroidota(1.00),c:Ignavibacteria(1.00),o:Ignavibacteriales(1.00),f:PHOS-HE36(0.99),g:PHOS-HE36(0.99),s:uncultured_soil(0.68)
Otu4588	0	0	6.73272e-05	0.000135846	5.08583e-05	CCAGCCTACGGGTGGCTCCAGTAAGGAATATTGCTCAATGGCCGAAAGGCTGAAGCAGCAACGCCGCGTGGAGGATGAAATACTTTTGTATGTAAACTCCTGTAAGAGGGGAAAAATATACAGTTTATACTGTGTTGATTGTACCCTCAGAGTAAGCACCGGCTAACTACGTGCCAGCAGCCGCGGTAATGCGTAGGGTGCTAGAGTTGTCCGGATTTACTGGGTGTAAAGGGTGCTCAGGTGGGTTTGTAAGTCAGAGGTGAAATCCCAAAGCTTAACTTTGGAGCTGCCTTTGATACTGCAAGTCTGGAGTTTGAGAGAGGGCAATGGAATATCTGGTGTAGCAGTGAAATGCGTAGATATCAGATAGAACACCAATGGCGAAGGCAGTTGCCTGGC…	d:Bacteria(1.00),p:Bacteroidota(1.00),c:Ignavibacteria(1.00),o:SJA-28(1.00),f:SJA-28(1.00),g:SJA-28(1.00),s:metagenome(0.72)
Otu3022	0	0	0.000201942	0.000135846	5.08583e-05	CCAGCCTATGGGGTGCACCAGTAAGGAATATTGCTCAATGGCCGAAAGGCTGAAGCAGCAACGCCGCGTGGAGGATGAAATACTTTTGTATGTAAACTCCTGTGAGAAGGGAAAAATATGCAGATTTTCTGCGTTGATTGTACCTTCAGAGGAAGCCCCGGCTAACTACGTGCCAGCAGCCGCGGTAATACGTAGGGGGCGAGAGTTGTCCGGATTTACTGGGTGTAAAGGGTGCTCAGGTGGATTTGTAAGTCAGAGGTGAAATCCCAAAGCTCAACTTTGGAGCTGCCTTTGATACTGCAAGTCTTGAGTTTGGAAGAGGGTAATGGAATATCTGGTGTAGCAGTGAAATGCGTAGATATCAGATAGAACACCAATGGCGAAGGCAGTTACCTGGTC…	d:Bacteria(1.00),p:Bacteroidota(1.00),c:Ignavibacteria(1.00),o:SJA-28(1.00),f:SJA-28(1.00),g:SJA-28(1.00),s:metagenome(0.92)
Otu2170	0	0	0	0	0	CCAGCCTACGGGTGGCTGCAGTAAGGAATATTGCTCAATGGGGGAAACCCTGAAGCAGCAACGCCGCGTGAAGGATGAAATACTTTTGTATGTAAACTTCTGTAAGATGGGAAAAATATTCTCCTCGGGAGAATTGATTGTACCATCAGAGTAAGCCCCGGCTAACTACGTGCCAGCAGCCGCGGTAATACGTAGGGGGCAAGCGTTGTCCGGATTCACTGGGTGCAAAGGGTGCTCAGGCGGACTTGTAAGTCAGAGGTGAAACTCCGAAGCTTAACTTCGGAACTGCCTTTGATACTGCAAGTCTCGAGTACGGGAGAGGGTAATGGAATAACAGGTGTAGCAGTGAAATGCGTAGATATCTGTTAGAACACCAATGGCGAAGGCAGTTGCCTGGCC…	d:Bacteria(1.00),p:Bacteroidota(1.00),c:Ignavibacteria(1.00),o:SJA-28(1.00),f:SJA-28(1.00),g:SJA-28(1.00),s:uncultured_bacterium(0.43)
Otu3226	0	0.000164088	6.73272e-05	0.000339516	0.000203373	CCAGCCTATGGGGGGCTCCAGTAAGGAATATTGCTCAATGGGAGAAATCCTGAAGCAGCAACGCCGCGTGAGGGATGAAGGGCTTTTGCTCGTAAACCTCTGTAGTGAGGGAAAAAATTTCCATTCTATGGAATATGATGGTACCTCAAAAGTAAGCCCCGGCTAACTACGTGCCAGCAGCCGCGGTAATACGTAGGGGGCAAACGTTGTCCGGATTTACTGGGTGGAAAGGGTGCTCAGGCGGTTTTGTAAGTCAGAAGTGAAATCCTAGGGCTTAACTCTGGAACTGCTTTTGATACTGCAAGGCTTGAATGTGGAAGAGGAGGATGGAATTTCTGGTGTAGCAGTGAAATGCGTAGATATCAGAAAGAACACCAGTGGCGAAGGCGGTCCTCTGGT…	d:Bacteria(1.00),p:Bacteroidota(1.00),c:Ignavibacteria(1.00),o:SJA-28(1.00),f:SJA-28(1.00),g:SJA-28(1.00),s:uncultured_bacterium(0.97)
Otu2084	0	0	0	0.000135846	5.08583e-05	CCAGCCTATGGGGGGCTGCAGTAAGGAATATTGCTCAATGGCCGAAAGGCTGAAGCAGCAACGCCGCGTGGAGGATGAAATACTTTTGTATGTAAACTCCTGTAAGAAGGGAAAAATATGCAGTTTTTCTGCGTTGATTGTACCTTCAGAGTAAGCCCCGGCTAACTACGTGCCAGCAGCCGCGGTAATACGTAGGGGGCAAGCGTTGTCCGGATTTACTGGGTGTAAAGGGTGCTCAGGTGGACTTTTAAGTCAGAGGTGAAATCCCAAAGCTTAACTTTGGAGCTGCCTTTGATACTGAGAGTCTTGAGTGTGAGAGAGGGCAATGGAATATATGGTGTAGCAGTGAAATGCGTAGATATCAGATAGAACACCAATGGCGAAGGCAGTTGCCTGGCT…	d:Bacteria(1.00),p:Bacteroidota(1.00),c:Ignavibacteria(1.00),o:SJA-28(1.00),f:SJA-28(1.00),g:SJA-28(1.00),s:uncultured_bacterium(1.00)
Otu90	6.20076e-05	0	0.000134695	0.00244444	0.00106798	CCAGCCTATGGGACGCAGCAGTGAGGAATATTGCTCAATGGGGGAAACCCTGAAGCAGCAACGCCGCGTGAAGGATGAAGGCGCTCTGCGTTGTAAACTTCTGTAGTTGGGGACAAATGTGGGGTTACTACCCCATTGATGGTACCCAAAAAGTAAGGATCGGCTAACTACGTGCCAGCAGCCGCGGTAATACGTAGGATCCGAGCGTTGTCCGGATTTACTGGGTGTAAAGGGTGCGCAGGCGGACTGGTAAGTCAGAGGTGAAATCTCGTCGCTTAACGACGAAACTGCCTTTGATACTATTAGTCTTGAGTCCGGTAGAGATCTGTGGAATTCCGAGTGTAGCAGTGAAATGTGTAGATATTCGGAAGAACACCAGTGGCGAAGGCAGCAGATTGG…	d:Bacteria(1.00),p:Bacteroidota(1.00),c:Kapabacteria(1.00),o:Kapabacteriales(1.00),f:Kapabacteriales(1.00),g:Kapabacteriales(1.00),s:uncultured_bacterium(1.00)
Otu217	0	0.000410119	0.000875214	0.00183333	0.00116922	CCAGCCTATGGGTTGCAGCAGTGAGGAATATTGCACAATGGGAGCAATCCTGATGCAGCGACGCCGCGTGCGGGATGAAGGGGCTTAGCCTCGTAAACCGCTGTCGGAGGGGACGAATGGTACATTTGATGTACTGAGACGGTACCCTCAAAGGAAGGATCGGCTAACTACGTGCCAGCAGCCGCGGTAATACGTAGGATCCGAGCGTTGTCCGGAATTACTGGGTGTAAAGGGTGCGTAGGCGGACTTGTGCGTCAGAGGTGAAATCCACGGGCTTAACCCGTGGGGTGCCTTTGATACGGCAAGTCTTGAGTGCGAGAGAGGTGGGTGGAATTCCTGGTGTAGCAGTGAAATGCGTAGATAGCAGGAGGAACACCGATGGCGAAGGCAGCCCACCGG…	d:Bacteria(1.00),p:Bacteroidota(1.00),c:Kapabacteria(1.00),o:Kapabacteriales(1.00),f:Kapabacteriales(1.00),g:Kapabacteriales(1.00),s:uncultured_bacterium(1.00)
Otu1504	0	0	0	0.000475363	0.000457664	CCAGCCTATGGGAGGCAGCAGTGAGGAATATTGGACAATGGGAGCAATCCTGATCCAGCAATGCCGCGTGTGGGATGACGGGGCTTTGCCTTGTAAACCACTGTCGGACGGGACGAGAAGAGGTAAGAACCTCTGGGACGGTACCGTCAAAGGAAGGATCGGCTAACTACGTGCCAGCAGCCGCGGTAATACGTAGGATCCAAGCGTTGTCCGGATTTACTGGGTATAAAGGGTGCGTGGGCGGCTTTTTGCGTCAGAGGTGAAATCCACGGGCTTAACCCGTGGGGTGCCTTTGAAACGGGAAGGCTGGAGTATGACAGAGGCGGATGGAATTCCTGGTGTAGCAGTGAAATGCGTAGATATCAGGAGGAACACCGGTGGCGAAGGCGGTCCGCTGGG…	d:Bacteria(1.00),p:Bacteroidota(1.00),c:Kapabacteria(1.00),o:Kapabacteriales(1.00),f:Kapabacteriales(1.00),g:Kapabacteriales(1.00),s:uncultured_bacterium(1.00)
Otu332	0	0.000164088	0.000538578	0.000475363	0.000610219	CCAGCCTATGGGAGGCACCAGTAAGGAATATTGCGCAATGGACGAAAGTCTGACGCAGCAACGCCGCGTGCAGGATGAAGGCCCTTTGGGTTGTAAACTGCTGTAGAAAGGGAATAATAGTTTGCCACGGGTGAACTTGAAGGTACCTTTAAAGTAAGCGCCGGCTAACTACGTGCCAGCAGCCGCGGGAATACGTAGGGCGCAAGCGTGGTCCGGATTCACTGGGTGTAAAGGGTGGGCAGGCGGATTGGCAAGTCAGAGGTGAAATCTCACGGCTCAACCGTGAAACTGCCTTTGATACTGCTTATCTTGAGTTCGGGAGAGGTTGATGGAATTCCAGGTGTAGCGGTGAAATGCGTAGATATCTGGAAGAACACCAGTGGCGAAGGCGGTCAACTG…	d:Bacteria(1.00),p:Bacteroidota(1.00),c:Kapabacteria(1.00),o:Kapabacteriales(1.00),f:Kapabacteriales(1.00),g:Kapabacteriales(1.00),s:uncultured_Chlorobiales(1.00)
Otu208	0	0.000246031	6.73272e-05	0.000475363	0.000559401	CCAGCCTATGGGGCGCTCCAGTGAGGAATATTGCGCAATGGAGGAAACTCTGACGCAGCGACGCCGCGTGAAGGATGAAGGCCCTCTGGGTTGTAAACTTCTGTAGAGTGGGAAGAATTTCCGCTTCCTGCGGATTGACGGTACCACTAAAGTAAGGGTCGGCTAACTACGTGCCAGCAGCCGCGGTAATACGTAGGACCCGAGCGTTGTCCGGAATCACTGGGTGTAAAGGGAGCGCAGGCGGACTTGCAAGTCGATGGTGAAATCTTACGGCTCAACCGTAAAACTGCCGTCGATACTGCTTGTCTTGAGTATGGAAGAGGGTGGCAGAATTCATGGTGTAGCGGTGAAATGCGTAGATATCATGAAGAATACCGGTCGCGAAGGCGGCCACCTGGT…	d:Bacteria(1.00),p:Bacteroidota(1.00),c:Kryptonia(1.00),o:Kryptoniales(1.00),f:BSV26(1.00),g:BSV26(1.00),s:uncultured_bacterium(0.98)
Otu4064	0.000124015	0.0013127	0.00141429	0.00122222	0.000406846	CCAGCCTACGGGTGGCTCCAGTGAGGAATATTGCGCAATGGAGGAAACTCTGACGCAGCGACGCCGCGTGAAGGATGAAGGCCCTCTGGGTTGTAAACTTCTGTAGAGAGGGAAGAATTTTCGCTTTCGGCGAATTGACGGTACCTCTAAAGTAAGGGTCGGCTAACTACGTGCCAGCAGCCGCGGTAATACGTAGGACCCAAGCGTTGTCCGGATTTACTGGGTGTAAAGGGAGCGCAGGCGGATTATTAAGTCGATTGTGAAATCTTGCGGCTCAACCGCAAAACAGCAGTCGATACTGATGATCTTGAGTGTGGAAGAGAGTGGCGGAATTCATGGTGTAGCAGTGAAATGCGTAGATATCATGAAGAACACCGGTTGCGAAGGCGGCCACTTAGT…	d:Bacteria(1.00),p:Bacteroidota(1.00),c:Kryptonia(1.00),o:Kryptoniales(1.00),f:BSV26(1.00),g:BSV26(1.00),s:uncultured_bacterium(1.00)
Otu1462	6.20076e-05	0.000902281	0.00208676	0.00271593	0.00162779	CCAGCCTATGGGAGGCAGCAGTGAGGAATATTGCGCAATGGGCGAAAGCCTGACGCAGCAACGCCGCGTGTAGGATGAAATCCTTCGGGATGTAAACTACTGTTAGAGGGGAAGAAATCCCGGTTACGCCGGGAGTGACGGTACCCTCAGAGAAAGCCACGGCTAACTCTGTGCCAGCAGCCGCGGTAATACAGGGGTGGCAAGCGTTGTCCGGAATTACTGGGTGTAAAGGGTGCGTAGGCGGGTCGGTAAGTCAGTGGTCAAATCCTATAGCTTAACTATAGACTATCCATTGATACTGCTGATCTTGAGTGCGAGAGAGATGAGTGGAATTCCAAGTGTAGCGGTGAAATGCGTAGAGATTTGGAAGAACACCAGTAGCGAAGGCGGCTCATTAGC…	d:Bacteria(1.00),p:Bacteroidota(1.00),c:OC31(1.00),o:OC31(1.00),f:OC31(1.00),g:OC31(1.00),s:uncultured_bacterium(1.00)
Otu47	6.20076e-05	0.000410119	0.000673272	0.00244444	0.00177964	CCAGCCTATGGGGCGCAGCAGTGAGGAATATTGCGCAATGGGCGAAAGCCTGACGCAGCAACGCCGCGTGTAGGATGAAGTCTTTCGGGACGTAAACTACTGTTAGAGGGGAAGAAACTCCGGTTACGCCGGGGGTGACGGTACCCTCAGAGAAAGCCACGGCTAACTCTGTGCCAGCAGCCGCGGTAATACAGGGGTGGCAAGCGTTGTCCGGAATTACTGGGTGTAAAGGGTTCGTAGGCGGGATGATAAGTCAGCGGTCAAATCCGACAGCCTAACTGTCGACTATCCGTTGATACTGTTGTTCTTGAGTACAAGAGAGATGAGTGGAATTCCCAGTGTAGCGGTGAAATGCGTAGAGATTGGGAAGAACACCAGTAGCGAAGGCGGCTCATTAGC…	d:Bacteria(1.00),p:Bacteroidota(1.00),c:OC31(1.00),o:OC31(1.00),f:OC31(1.00),g:OC31(1.00),s:uncultured_bacterium(1.00)
Otu6114	0	0	0	6.79132e-05	0	CCAGCCTACGGGGGGCACCAGTGGGGAATATTGCGCAATGGGCGAAAGCCTGACGCAGCAACGCCGCGTGAGTGACGAAGGCCTTCGGGTTGTAAAGCTCTGTCGGGGGGAACGAACCCCGGATGGCCAAATAGACCACCCGACTGACGGTACCCCGCAAGAAAGCACCGGCTAACTCTGTGCCAGCAGCCGCGGTAATACAGAGGGTGCAAGCGTTGCTCGGAATTATTGGGCGTAAAGCGTGCGCAGGCGGCTCGGTGTGTCGGGGGTGAAATCCCGGGGCTCAACCCCGGAACTGCATCCGAAGCTGCCGGGCTTGGGTACGGGAGAGGGAAGCGGAATTCCCAGTGTAGAGGTGAAATTCGTAGATATTGGGAGGAACACCGGTGGCGAAAGCGG…	d:Bacteria(1.00),p:Bdellovibrionota(0.65),c:Bdellovibrionia(0.64),o:Bdellovibrionales(0.64),f:Bdellovibrionaceae(0.64),g:OM27_clade(0.64),s:uncultured_bacterium(0.77)
Otu5368	0	8.20238e-05	0	6.79132e-05	0	CCAGCCTATGGGGGGCTGCAGTGGGGAATTTTGCACAATGGGGGAAACCCTGATGCAGCAACGCCGCGTGAGTGAAGAAGGCCTTCGGGTTGTAAAGCTCTTTCGGCCAGGAAGAAGGGTTTAATGGCTAATATCCATTGAACTTGACTGTACTGGAAGAAGAAGCACCGGCTAATTCCGTGCCAGCAGCCGCGGTAATACGGAAGGTGCGAGCGTTATTCGGAATGACTGGGTGGAAAGGGCGCGTAGGCGGATAAATAAGTCAACTGTGAAAACCCTGGGCTCAACCCGGGACTTGCAGCTGAAACTATTTGTCTTGAATGGCTGAGAGGGTGGCGGAATTCCGGGTGTAGAAGTGAAATTCGTAGAGATCCGGAGGAACACCAGAGGCGAAGGCGG…	d:Bacteria(1.00),p:Bdellovibrionota(0.65),c:Oligoflexia(0.65),o:Oligoflexales(0.64),f:Oligoflexaceae(0.64),g:uncultured(0.68),s:uncultured_bacterium(0.40)
Otu946	0	8.20238e-05	0.000201942	6.79132e-05	0.000152555	CCAGCCTATGGGGGGCTGCAGTGGGGAATTTTGCGCAATGGGGGAAACCCTGACGCAGCGACGCCGCGTGGGTGAAGAAGGCCTTCGGGTTGTAAAGCCCTGTCAGCAGGGAAAAAGGATTTCGTGCTAACACCACGAAGTTTTGATGGTACCTGCAGAGGAAGCACCGGCTAACCCTGTGCCAGCAGCCGCGGTAATACAGGGGGTGCTAGCGTTGTTCGGAATTACTGGGCGTAAAGGGCGTGTAGGCGGCATAGCAAGTCAGATGTGAAATCCCGGGGCTTAACTCCGGAACTGCATTTGAAACTGCTAAGCTAGAGTAGAGTAGAGGCTAGCGGAATTCCCAGTGTAGAGGTGAAATTCGTAGATATTGGGAAGAACACCAGTGGCGAAGGCGGC…	d:Bacteria(1.00),p:Bdellovibrionota(0.67),c:Oligoflexia(0.67),o:0319-6G20(0.66),f:0319-6G20(0.66),g:0319-6G20(0.66),s:metagenome(0.39)
Otu1022	0	8.20238e-05	0	0	0	CCAGCCTATGGGGGGCAGCAGTGGGGAATTTTGGACAATGGGGGCAACCCTGATCCAGCCATGCCGCGTGAGTGAAGAAGGCCTTCGGGTTGTAAAGCTCTTTCGGCCGGGAAGAAATCGCATGGGTGAATACCCTGTGTGGATGACGGTACCGGAACAAGAAGCACCGGCTAACTACGTGCCAGCAGCCGCGGTAATACGGAGGGTGCAAGCGTTGCTCGGATTTACTGGGCGTAAAGCGACCGCAGGCGGTCGATTAAGTTTGACGTGAAAGCCCCGGGCTCAACTCGGGAAGTGCGTCAAAAACTGGTCGACTTGAGTACGGGAGAGGAGAGTGGAATTCCTGGTGTAGAGGTGAAATTCGTAGATATCAGGAGGAACACCGGCGGCGAAGGCGGC…	d:Bacteria(1.00),p:Bdellovibrionota(0.73),c:Bdellovibrionia(0.73),o:Bdellovibrionales(0.73),f:Bdellovibrionaceae(0.73),g:OM27_clade(0.73),s:uncultured_bacterium(0.52)
Otu590	0	0.000574206	0.000673272	0	0.000101737	CCAGCCTATGGGGTGCACCAGTAGGGAATATTGCACAATGGGGGAAACCCTGATGCAGCAACGCCGCGTGAGTGATGAAGGCCTTCGGGTCGTAAAGCTCTGTCGCAGGGGAATAAAAAAATGAATGTACTCTGTAAGAAAGGGACGGCTAACTTCGTGCCAGCAGCCGCGGTAAGACGAGGGTCCCTAGCGTTGTTCGGAATCATTGGGCGTAAAGGGTGCGTAGGCGGCTTTGAAAGTCAGATGTGAAAGCCCTGGGCTTAAACTAGGAAGTGCATTTGATACTGCAAAGCTAGAGTATCGGAGAGGATAGTGGAATTCCTGGTGTAGTGGTGAAATACGTAGATATCAGGAGGAACACCGGAGGCGAAGGCGGCTATCTGGCCGAATACTGACGTT…	d:Bacteria(1.00),p:Bdellovibrionota(0.79),c:Bdellovibrionia(0.79),o:Bdellovibrionales(0.79),f:Bdellovibrionaceae(0.79),g:Bdellovibrio(0.78),s:uncultured_bacterium(0.66)
Otu1361	0	8.20238e-05	0	0.000271593	0.000101737	CCAGCCTACGGGACGCAGCAGTGGGGAATTTTGCACAATGGGGGAAACCCTGATGCAGCAACGCCGCGTGAGTGAAGAAGGCCCTCGGGTTGTAAAGCTCTTTCGGTCAGGAAGAAGGGCTTAGTGGCTAATATCCACTAGGTTTGACGGTACTGAAATAAGAAGCACCGGCTAATTCCGTGCCAGCAGCCGCGGTAATACGGAAGGTGCAAGCGTGGTTCGGAATGACTGGGCGGAAAGGGCGCGTAGGCGGGCTTGTAAGTCAGCTGTGAAAGCCCAGGGCTCAACCCTGGAATTGCAGTTGAAACTACTAGTCTTGAATGTCTGAGAGGGTGGCGGAATTCCGGGTGTAGAAGTGAAATTCGTAGATATCCGGAGGAACACCAGAAGCGAAGGCGG…	d:Bacteria(1.00),p:Bdellovibrionota(0.81),c:Oligoflexia(0.81),o:Oligoflexales(0.81),f:Oligoflexaceae(0.81),g:uncultured(0.84),s:metagenome(0.50)
Otu8885	0	0	6.73272e-05	0.000135846	0	CCAGCCTATGGGTCGCACCAGTGGGGAATATTGCTCAATGGACGAAAGTCTGACGCAGCGACGCCGCGTGAGTGAAGAAGGCCTTCGGGTTGTAAAGCTCTGTCGGAAGGGAAGAAAACCTTATGGGTTCACAGCCCATGAGCTTGACGGTACCTTTAAAGGAAGCACCGGCTAACTCCGTGCCAGCAGCCGCGGTAATACGGAGGGTGCAAGCGTTGCTCGGAATTATTGGGCGTAAAGCGTAAGTAGGCGGTCTTGTTTGTCCTGGGTGAAAGCCCGAGGCTCAACTTCGGAAGTGCCCAGGAAACGGCAAGACTAGAGTTCTAGAGAGGGTCGCGGAATTCCCGGTGTAGCGGTGAAATGCGTAGAGATCGGGAGGAACATCAGAGGCGAAGGCGG…	d:Bacteria(1.00),p:Bdellovibrionota(0.82),c:Oligoflexia(0.81),o:0319-6G20(0.81),f:0319-6G20(0.81),g:0319-6G20(0.81),s:uncultured_Syntrophobacteraceae(0.08)
Otu6063	0	0	6.73272e-05	0.000135846	0.000305109	CCAGCCTATGGGGGGCAGCAGTGGGGAATCTTGCGCAATGGGGGAAACCCTGACGCAGCGACGCCGCGTGGGTGAAGAAGGCCTTCGGGTTGTAAAGCCCTGTCATGAGGGAAAAACGGTGCATTGAAGAGATGCACGTGATGGTACCTCAGGAGGAAGCACCGGCTAACTCTGTGCCAGCAGCCGCGGTAATACAGAGGGTGCAAGCGTTGTTCGGAATCATTGGGCGTAAAGGGCAGGGAGGTGGTTTTATAAGTTTACTGTGAAATCCCTGGGCTTAACCCAGGAAGTGCGGTGAATACTGTAGAACTAGAGTGCCGGGGGGGTTCGTGGAATTCTCGGTGTAGCGGTGAAATGCGTAGATATCGAGAGGAATATCAGAGGCGAAGGCGACGGACT…	d:Bacteria(1.00),p:Bdellovibrionota(0.82),c:Oligoflexia(0.82),o:0319-6G20(0.82),f:0319-6G20(0.82),g:0319-6G20(0.82),s:metagenome(0.10)
Otu634	0	0.000492163	0.00107756	0.00115409	0.000305109	CCAGCCTACGGGGGGCTGCAGTAGGGAATATTGCACAATGGGGGAAACCCTGATGCAGCAACGCCGCGTGAGTGATGAAGGCCTTCGGGTTGTAAAGCTCTGTCGTAAGGGAATAAAAAAATGAATGTACCTTATAAGAAAGGAACGGCTAACTTCGTGCCAGCAGCCGCGGTAAGACGAGGGTTCCTAGCGTTGTTCGGAATCATTGGGCGTAAAGCGTATGTAGGCGGCTTAGAAAGTCGGGTGTGAAAGCCCTGGGCTTAACCCAGGAAGTGCACTCGATACTACTGAGCTTGAGTATTGGAGAGGGTAGTGGAATTCCTGGTGTAGTGGTGAAATACGTAGATATCAGGAGGAACACCGGTGGCGAAGGCGGCTACCTGGCCAAATACTGACGCT…	d:Bacteria(1.00),p:Bdellovibrionota(0.86),c:Bdellovibrionia(0.86),o:Bdellovibrionales(0.86),f:Bdellovibrionaceae(0.86),g:Bdellovibrio(0.86),s:uncultured_bacterium(0.79)
Otu2544	0	0	0	6.79132e-05	0.000152555	CAGCCTACGGGTCGCACCAGTGGGGAATATTGCACAATGGGCGAAAGCCTGATGCAGCAACGCCGCGTGAGTGAAGAAGGCCTTCGGGTTGTAAAGCTCTTTCGATAGGGAAGATGGGTAATTATACTAATAATGTAATTATTTGACGGTACCTGAAGAAGAAGCACCGGCTAACTCCGTGCCAGCAGCCGCGGTAATACGGGGGGTGCAAGCGTTATTCGGAATTACTGGGCGTAAAGCGCATGTAGGTGGGTTTCTAAGTTAATTGTGAAAGCCCTGGGCTTAACCTGGGAATTGCAGTTAAAACTGGAAATCTTGAATGCTTGAGAGGTTGGGAAAATTCCTGGTGTAGAAGTGAAATTCGTAGATATCAGGAGGAACACCGGAGGCGAAGGCGCC…	d:Bacteria(1.00),p:Bdellovibrionota(0.87),c:Oligoflexia(0.85),o:Oligoflexales(0.84),f:Oligoflexaceae(0.84),g:uncultured(0.86),s:uncultured_bacterium(0.77)
Otu2772	0	8.20238e-05	0.000471331	6.79132e-05	0.000203373	CCAGCCTACGGGACGCACCAGTGGGGAATCTTGCGCAATGGGGGAAACCCTGACGCAGCGACGCCGCGTGGGTGAAGAAGGCCTTCGGGTTGTAAAGCCCTGTCGTAAGGGAAAAACGATCACATAAATAACAAGTATGTGAAGTGATGGTACCTTAGGAGGAAGCACCGGCTAACTCTGTGCCAGCAGCCGCGGTAATACAGAGGGTGCAAGCGTTGTTCGGAATTATTGGGCGTAAAGGGCAGGTAGGTGGTCTTTTAAGTCTGCTGTGAAAGCCCCGGGCTTAACCTGGGAAGTGCGGTGGATACTGGAAGACTAGAGTGCTATAGGGGTACGCGGAATTCCCGGTGTAGCGGTGAAATGCGTAGATATCGGGAGGAATACCAGAGGCGAAGGCGG…	d:Bacteria(1.00),p:Bdellovibrionota(0.87),c:Oligoflexia(0.87),o:0319-6G20(0.87),f:0319-6G20(0.87),g:0319-6G20(0.87),s:uncultured_bacterium(0.82)
Otu8330	0	0	0.000201942	0	0	CCAGCCTACGGGATGCAGCAGTGGGGAATATTGCGCAATGGGCGAAAGCCTGACGCAGCGACGCCGCGTGAGTGAAGAAGGCCTGCGGGTTGTAAAGCTCTGTCGGGCGGGACGAAAAATCACATGGTTAATACCCATGTGACTTGACGGTACCGCCGAAGGAAGCACCGGCTAACTCTGTGCCAGCAGCCGCGGTATTACAGAGGGTGCAAGCGTTGCTCGGAATTATTGGGCGTAAAGGGCAAGTAGGTGGTCTCGTTTGTCTTGGGTGAAATCCCTGGGCTTAACCCAGGAACTGCCCCAGAAACGGCGAGACTAGAGTTCTGGAGAGGGTCGTGGAACTCCCAGTGTAGCGGTGAAATGCGTAGAGATTGGGAGGAACACCAGAGGCGAAAGCGA…	d:Bacteria(1.00),p:Bdellovibrionota(0.88),c:Oligoflexia(0.88),o:0319-6G20(0.88),f:0319-6G20(0.88),g:0319-6G20(0.88),s:uncultured_Geoalkalibacter(0.02)
Otu5695	0	0	0	6.79132e-05	5.08583e-05	CCAGCCTATGGGTTGCTGCAGTAGGGAATATTGCTCAATGGGGGAAACCCTGAAGCAGCGACGCCGCGTGAGTGATGAAGGCCTTCGGGTCGTAAAGCTCTGTTGCAGGGGGAGAAAAAAATGACGGTACCCTGCGAGAAAGGACCGGCCAACTTCGTGCCAGCAGCCGCGGTAAGACGAAGGGTCCTAGCGTTGCTCGGAATCACTGGGCGTAAAGCGCGTGTAGGCGGCTTTGTAAGTCAGGTGTGAAATCCCGAGATTCAATTTCGGAAGTGCATTTGATACTGCAAAGCTTGAATATGGGAGGGGGTAGTAGAATTCCTGGTGTAGTGGTGAGATACGTAGATATCAGGAGGAATACCGGTGGCGAAGGCGGCTACCTGGCCCAATATTGACGCT…	d:Bacteria(1.00),p:Bdellovibrionota(0.89),c:Bdellovibrionia(0.88),o:Bdellovibrionales(0.88),f:Bdellovibrionaceae(0.88),g:Bdellovibrio(0.88),s:uncultured_bacterium(0.60)
Otu483	0	0	0	0.00020377	0.000305109	CCAGCCTATGGGTTGCTGCAGTGGGGAATCTTGCGCAATGGGGGAAACCCTGACGCAGCGACGCCGCGTGGGTGAAGAAGGCCTTCGGGTTGTAAAGCCCTGTCACGAGGGAAAAACGGTATGCTGAAGAAGTATACGTGATGGTACCTTGGGAGGAAGCACCGGCTAACTCTGTGCCAGCAGCCGCGGTAATACAGAGGGTGCAAGCGTTGTTCGGAATCATTGGGCGTAAAGGGCAGGTAGGTGGTTTTATAAGTTTACTGTGAAATCCCTGGGCTCAACCCAGGAAGTGCGGTGAATACTGTAGAACTAGAGTGCTGGAGGGGTTCGTGGAATTCTCGGTGTAGCGGTGAAATGCGTAGATATCGAGAGGAATATCAGAGGCGAAAGCGACGGACT…	d:Bacteria(1.00),p:Bdellovibrionota(0.90),c:Oligoflexia(0.89),o:0319-6G20(0.89),f:0319-6G20(0.89),g:0319-6G20(0.89),s:uncultured_bacterium(0.86)
Otu4976	0	0	0	0.000135846	0.000152555	CCAGCCTACGGGTGGCACCAGTGGGGAATATTGCGCAATGGACGAAAGTCTGACGCAGCAACGCCGCGTGAGTGAAGAAGGCCTTCGGGTTGTAAAGCTCTGTCGAACGGGACGAAAAATTGCAAGTCAGCTTGCAACTTGACGGTACCGTTAAAGGAAGCACCGGCTAACTCTGTGCCAGCAGCCGCGGTAATACAGAGGGTGCAAACGTTGCTCGGAATTATTGGGCGTAAAGGGGAGGTAGGTTGTCCTGTTTGTCTGAAGTGAAATCCCTGGGCTTAACCCAGGAAGTGCTTTAGAAACGGCAGGACTAGGGTTCTGGAGAGGGTCGTGGAATTCCCGGTGTAGCGGTGGAATGCGTAGAGATCGGGAGGAACACCTGAGGCGAAAGCGACGACC…	d:Bacteria(1.00),p:Bdellovibrionota(0.90),c:Oligoflexia(0.90),o:0319-6G20(0.90),f:0319-6G20(0.90),g:0319-6G20(0.90),s:uncultured_bacterium(0.68)
Otu4825	0	8.20238e-05	0.000471331	0	0	CCAGCCTACGGGAGGCACCAGTAGGGAATCTTGCGCAATGGGGGAAACCCTGACGCAGCGACGCCGCGTGAGTGATGAAGGACTTCGGTTCGTAAAGCTCTGTCGCATGGGAATAATTTTGAAGGTACCATGTAAGAAAGGATCGGCTAACTTCGTGCCAGCAGCCGCGGTAAGACGAGGGATCCAAGCGTTGTTCGGAATCATTGGGCGTAAAGCGGACGTAGGCGGCTCTTCAAGTCGGATGTGAAATCCCTGGGCTTAACCCAGGAAGTGCATTCGATACTGCTGGGCTTGAGTGTGGGAGAGGCTAGTAGAATTCCTGGTGTAGTGGTGAAATACGTAGATATCAGGAGGAACACCGGTGGCGAAGGCGGCTAGCTGGCCCAACACTGACGCTGA…	d:Bacteria(1.00),p:Bdellovibrionota(0.91),c:Bdellovibrionia(0.91),o:Bdellovibrionales(0.91),f:Bdellovibrionaceae(0.91),g:Bdellovibrio(0.90),s:uncultured_bacterium(0.65)
Otu1037	6.20076e-05	0	6.73272e-05	0	0	CCAGCCTACGGGGGGCAGCAGTGAGGAATATTGCGCAATGGGCGAAAGCCTGACGCAGCAACGCCGCGTGAGTGACGAAGGTCTTCGGATTGTAAAGCTCTGTTGCAGGGGAATAAGAAAGTGAATGTACTCTGCGAGGAAGGGACGGCTAACTTCGTGCCAGCAGCCGCGGTAATACGAAGGTCCCTAGCGTTGCTCGGAATCATTGGGCGTAAAGCGCACGTAGGTGGTTCTATAAGTCAGATGTGAAAGCCTCGGGCTCAACCCGAGAAGTGCATTTGATACTGCAGAACTTGAGTACGGAAGAGGTGAGTGGAATTCCTGGTGTAGTGGTGAAATACGTAGATATCAGGAGGAACATCGGTGGCGAAGGCGGCTCACTGGTCCAGTACTGACACT…	d:Bacteria(1.00),p:Bdellovibrionota(0.91),c:Bdellovibrionia(0.91),o:Bdellovibrionales(0.91),f:Bdellovibrionaceae(0.91),g:Bdellovibrio(0.91),s:uncultured_bacterium(0.91)
Otu5833	0	0	6.73272e-05	0.000135846	5.08583e-05	CCAGCCTACGGGTCGCACCAGTAGGGAATATTGCGCAATGGGGGAAACCCTGACGCAGCCACGCCGCGTGAGTGAGGAAGGCCTTCGGGTTGTAAAGCTCTGTCACCTGGGACAAACCGGTAAGAGGGGAAAGTTCTCTTACTTTGATGGTACCAGGGGAGGAAGCACCGGCTAACTCTGTGCCAGCAGCCGCGGTAATACAGAGGGTGCAAGCGTTGTTCGGATTTACTGGGCGTAAAGCGTGCGTAGGCTGTATTGAGAGTCACGGGTGAAATCCCCAAGCTTAACTTGGGAACTGCCTGTGAGAGCTCAGTACTAGAGTGTGGTAGGGGATGGTAGAATTCCCAGTGTAGCGGTGAAATGCGTAGAGATTGGGAGGAATACCGGTGGCGAAAGCGG…	d:Bacteria(1.00),p:Bdellovibrionota(0.91),c:Oligoflexia(0.91),o:0319-6G20(0.91),f:0319-6G20(0.91),g:0319-6G20(0.91),s:uncultured_bacterium(0.70)
[truncated: 2,651 more rows]
