# Supplementary material for: Metagenomic insights into the wastewater resistome before and after purification at large‑scale wastewater treatment plants in the Moscow city
Source: Sci Rep. 2024 Mar 15;14:6349. doi: 10.1038/s41598-024-56870-0 (PMC10942971; doi:10.1038/s41598-024-56870-0)
Supplement: Supplementary file 1 — Supplementary Tables. [file 41598_2024_56870_MOESM1_ESM.zip › Table S2.xls]

## Sheet: Table S2
Table S2	Alpha diversity indices
Sample	reads	berger_parker	buzas_gibson	chao1	dominance	equitability	jost	jost1	richness	robbins	simpson	shannon_e
INFL	12198	0.197	0.00788	921.1	0.949	0.669	35.5	96.1	918	0.417	0.0508	4.57
AS-LOS	12198	0.172	0.012	1233.7	0.96	0.701	47.9	146.8	1231	0.415	0.0403	4.99
CW-LOS	12198	0.103	0.0188	1339.2	0.981	0.755	93.9	229.1	1337	0.396	0.0193	5.43
AS-NLOS2	12198	0.053	0.0271	1483.8	0.989	0.794	153.3	330.2	1481	0.391	0.011	5.8
CW-NLOS2	12198	0.0337	0.0293	1485.7	0.992	0.805	187.7	357	1482	0.404	0.00809	5.88
